# Supplementary material for: Synthesis, crystal structure and Hirshfeld surface analysis of a copper(II) complex involving 3-methyl­benzoate and 2,2′-bi­pyridine ligands
Source: Acta Crystallogr E Crystallogr Commun. 2023 Aug 15;79(Pt 9):804–7. doi: 10.1107/S2056989023006904 (PMC10483552; doi:10.1107/S2056989023006904)
Supplement: Supplementary file 1 [file e-79-00804-sup1.cif]

##############################################################################
#                                                                            #
# This CIF contains the data in a paper accepted for publication in          #
# Acta Crystallographica Section E. It conforms to the requirements of       #
# Notes for Authors for Acta Crystallographica Section E, and has been       #
# peer reviewed under the auspices of the IUCr Commission on Journals.       #
#                                                                            #
# Full details of the Crystallographic Information File format               #
# are given in the paper "The Crystallographic Information File (CIF):       #
# a New Standard Archive File for Crystallography" by S. R. Hall, F. H.      #
# Allen and I. D. Brown [Acta Cryst. (1991), A47, 655-685].                  #
#                                                                            #
# The current version of the core CIF dictionary is obtainable from          #
# ftp://ftp.iucr.org/pub/cif_core.dic.                                       #
#                                                                            #
# Software is freely available for graphical display of the structure(s)     #
# in this CIF. For information consult the CIF software page                 #
# http://www.iucr.org/resources/cif/software.                                #
#                                                                            #
# This file may be used for bona fide research purposes within the           #
# scientific community so long as proper attribution is given to the journal # 
# article from which it was obtained.                                        #
#                                                                            #
##############################################################################
data_I
_audit_creation_method     'SHELXL-2018/3'
_journal_date_recd_electronic     2023-01-24
_journal_date_accepted     2023-08-05
_journal_name_full     'Acta Crystallographica, Section E'
_journal_year     2023
_journal_volume     79
_journal_issue      9
_journal_page_first     804
_journal_page_last     807
_journal_paper_category     GM
_journal_paper_doi     10.1107/S2056989023006904
_journal_coeditor_code     DJ2063
_publ_contact_author_name     'Adnan Qadir'
_publ_contact_author_address
;
Department of Chemistry, College of Science,
Salahaddin University,
Erbil 44001,
Iraq
;
_publ_contact_author_email     adnan.qadir@su.edu.krd
_publ_contact_author_fax     ?
_publ_contact_author_phone     '009647507879131'
_publ_section_title
;
Synthesis, crystal structure and Hirshfeld surface analysis of a copper(II)
complex involving 3-methylbenzoate and 2,2'-bipyridine ligands
;
loop_
    _publ_author_name
    _publ_author_address
    'Qadir, Adnan'
;
Department of Chemistry,
College of Science,
Salahaddin University,
Erbil 44001,
Iraq
;
_publ_section_synopsis
;
A new copper(II) complex with 3-methylbenzoate and 2,2'-bipyridine synthesized
displays chains of hydrogen-bonded complex units along the <i>b</i> axis.
Hirshfeld surface analysis indicates that H...H and H...C/C...H contacts are the
most important interactions.
;
_chemical_name_systematic
;\
Aqua(2,2'-bipyridine\k^2^<i>N</i>,<i>N</i>')bis(3-methylbenzoato)-\
\k^2^<i>O</i>,<i>O</i>';\k<i>O</i>-copper(II) 0.68-hydrate,
;
_chemical_name_common     ?
_chemical_formula_moiety     'C26 H24 Cu N2 O5, 0.68(H2 O)'
_chemical_formula_sum     'C26 H25.36 Cu N2 O5.68'
_chemical_formula_iupac     '[Cu (C8 HH7 O2)2 (C10 H8 N2) (H2 O)], 0.68H2 O'
_chemical_formula_weight     520.26
_chemical_melting_point     ?
_space_group_crystal_system     monoclinic
_space_group_name_H-M_alt     'P 21/c'
_space_group_name_Hall     '-P 2ybc'
loop_
    _space_group_symop_operation_xyz
    'x, y, z'
    '-x, y+1/2, -z+1/2'
    '-x, -y, -z'
    'x, -y-1/2, z-1/2'
_cell_length_a     16.754(3)
_cell_length_b     7.0021(12)
_cell_length_c     22.103(4)
_cell_angle_alpha     90
_cell_angle_beta     106.522(6)
_cell_angle_gamma     90
_cell_volume     2485.9(8)
_cell_formula_units_Z     4
_cell_measurement_reflns_used     9233
_cell_measurement_theta_min     2.54
_cell_measurement_theta_max     26.58
_cell_measurement_temperature     293(2)
_exptl_crystal_description     'block'
_exptl_crystal_colour     'blue'
_exptl_crystal_size_max     0.20
_exptl_crystal_size_mid     0.15
_exptl_crystal_size_min     0.12
_exptl_crystal_density_diffrn     1.390
_exptl_crystal_density_meas     ?
_exptl_crystal_density_method     ?
_exptl_crystal_F_000     1079
_exptl_absorpt_coefficient_mu     0.920
_exptl_absorpt_correction_type     none
_exptl_absorpt_process_details     ?
_exptl_absorpt_correction_T_min     ?
_exptl_absorpt_correction_T_max     ?
_diffrn_ambient_temperature     293(2)
_diffrn_source     ?
_diffrn_radiation_type     MoK\a
_diffrn_radiation_wavelength     0.71073
_diffrn_measurement_device_type     'Bruker APEXII CCD'
_diffrn_measurement_method     '\f and \w scans'
_diffrn_detector_area_resol_mean     ?
_diffrn_reflns_number     63716
_diffrn_reflns_av_R_equivalents     0.0347
_diffrn_reflns_av_unetI/netI     0.0223
_diffrn_reflns_theta_min     2.536
_diffrn_reflns_theta_max     28.455
_diffrn_reflns_theta_full     25.242
_diffrn_measured_fraction_theta_max     0.983
_diffrn_measured_fraction_theta_full     0.994
_diffrn_reflns_limit_h_min     -22
_diffrn_reflns_limit_h_max     22
_diffrn_reflns_limit_k_min     -9
_diffrn_reflns_limit_k_max     9
_diffrn_reflns_limit_l_min     -29
_diffrn_reflns_limit_l_max     29
_refine_special_details     ?
_reflns_number_total     6171
_reflns_number_gt     4874
_reflns_threshold_expression     'I > 2\s(I)'
_refine_ls_structure_factor_coef     Fsqd
_refine_ls_matrix_type     full
_refine_ls_R_factor_all     0.0604
_refine_ls_R_factor_gt     0.0419
_refine_ls_wR_factor_gt     0.0940
_refine_ls_wR_factor_ref     0.1056
_refine_ls_goodness_of_fit_ref     1.094
_refine_ls_restrained_S_all     1.090
_refine_ls_number_reflns     6171
_refine_ls_number_parameters     418
_refine_ls_number_restraints     347
_refine_ls_hydrogen_treatment     mixed
_refine_ls_weighting_scheme     calc
_refine_ls_weighting_details
              'w=1/[\s^2^(Fo^2^)+(0.0389P)^2^+1.6967P] where P=(Fo^2^+2Fc^2^)/3'
_atom_sites_solution_hydrogens     mixed
_atom_sites_solution_primary     dual
_atom_sites_solution_secondary     ?
_refine_ls_shift/su_max     0.001
_refine_ls_shift/su_mean     0.000
_refine_diff_density_max     0.299
_refine_diff_density_min     -0.403
_refine_ls_extinction_method     none
_refine_ls_extinction_coef     .
loop_
    _atom_type_symbol
    _atom_type_description
    _atom_type_scat_dispersion_real
    _atom_type_scat_dispersion_imag
    _atom_type_scat_source
    'C' 'C' 0.0033 0.0016
                         'International Tables Vol C Tables 4.2.6.8 and 6.1.1.4'
    'H' 'H' 0.0000 0.0000
                         'International Tables Vol C Tables 4.2.6.8 and 6.1.1.4'
    'Cu' 'Cu' 0.3201 1.2651
                         'International Tables Vol C Tables 4.2.6.8 and 6.1.1.4'
    'N' 'N' 0.0061 0.0033
                         'International Tables Vol C Tables 4.2.6.8 and 6.1.1.4'
    'O' 'O' 0.0106 0.0060
                         'International Tables Vol C Tables 4.2.6.8 and 6.1.1.4'
_computing_data_collection
;
<i>APEX2</i> (Bruker, 2013)
;
_computing_cell_refinement
;
<i>APEX2</i> (Bruker, 2013)
;
_computing_data_reduction
;
<i>APEX2</i> (Bruker, 2013)
;
_computing_structure_solution
;
<i>SHELXT2018/2</i> (Sheldrick, 2015a)
;
_computing_structure_refinement
;
<i>SHELXL2018/3</i> (Sheldrick, 2015b)
;
_computing_molecular_graphics
;
Mercury (Macrae et al., 2020)
;
_computing_publication_material     ?
loop_
    _atom_site_type_symbol
    _atom_site_label
    _atom_site_fract_x
    _atom_site_fract_y
    _atom_site_fract_z
    _atom_site_U_iso_or_equiv
    _atom_site_adp_type
    _atom_site_calc_flag
    _atom_site_occupancy
    _atom_site_disorder_assembly
    _atom_site_disorder_group
    Cu Cu1 0.34763(2) 0.84495(4) 0.31767(2) 0.03879(9) Uani d 1 . .
    O O1 0.32781(10) 0.7602(3) 0.39681(8) 0.0519(4) Uani d 1 . .
    O O2 0.26638(14) 1.0161(2) 0.42229(9) 0.0664(5) Uani d 1 . .
    N N1 0.47164(11) 0.8619(2) 0.35426(8) 0.0391(4) Uani d 1 . .
    N N2 0.38047(11) 0.8817(2) 0.23762(8) 0.0377(4) Uani d 1 . .
    C C1 0.27773(13) 0.8419(3) 0.42213(10) 0.0392(4) Uani d 1 . .
    C C2 0.23017(13) 0.7151(3) 0.45422(9) 0.0372(4) Uani d 1 . .
    C C3 0.18273(14) 0.7973(3) 0.48953(10) 0.0422(5) Uani d 1 . .
    H H3 0.182368 0.929463 0.493519 0.051 Uiso calc 1 . .
    C C4 0.13590(17) 0.6878(4) 0.51900(12) 0.0563(6) Uani d 1 . .
    C C5 0.1379(2) 0.4918(5) 0.51221(15) 0.0735(9) Uani d 1 . .
    H H5 0.107167 0.415128 0.531672 0.088 Uiso calc 1 . .
    C C6 0.1844(2) 0.4077(4) 0.47736(17) 0.0801(10) Uani d 1 . .
    H H6 0.184782 0.275525 0.473485 0.096 Uiso calc 1 . .
    C C7 0.23037(18) 0.5186(4) 0.44812(13) 0.0571(6) Uani d 1 . .
    H H7 0.261503 0.461430 0.424335 0.069 Uiso calc 1 . .
    C C8 0.0844(2) 0.7820(6) 0.55660(18) 0.0969(12) Uani d 1 . .
    H H8A 0.113429 0.775074 0.600751 0.145 Uiso calc 1 . .
    H H8B 0.031860 0.717351 0.548780 0.145 Uiso calc 1 . .
    H H8C 0.074998 0.913325 0.544171 0.145 Uiso calc 1 . .
    O O3 0.2315(6) 0.7725(11) 0.2675(5) 0.0456(16) Uani d 0.664(4) A 1
    O O4 0.2993(4) 0.4976(13) 0.2761(4) 0.0443(13) Uani d 0.664(4) A 1
    C C9 0.2338(3) 0.5930(10) 0.2581(4) 0.0401(12) Uani d 0.664(4) A 1
    C C10 0.1531(2) 0.4981(6) 0.2230(2) 0.0427(9) Uani d 0.664(4) A 1
    C C11 0.0787(3) 0.5949(7) 0.21325(19) 0.0493(9) Uani d 0.664(4) A 1
    H H11 0.079230 0.717697 0.229388 0.059 Uiso calc 0.664(4) A 1
    C C12 0.0028(3) 0.5143(9) 0.1799(2) 0.0644(12) Uani d 0.664(4) A 1
    C C13 0.0051(3) 0.3318(9) 0.1573(3) 0.0746(14) Uani d 0.664(4) A 1
    H H13 -0.044531 0.273815 0.135003 0.090 Uiso calc 0.664(4) A 1
    C C14 0.0781(3) 0.2330(8) 0.1666(2) 0.0792(13) Uani d 0.664(4) A 1
    H H14 0.077331 0.110027 0.150537 0.095 Uiso calc 0.664(4) A 1
    C C15 0.1529(3) 0.3148(7) 0.1996(2) 0.0616(11) Uani d 0.664(4) A 1
    H H15 0.202420 0.247440 0.206067 0.074 Uiso calc 0.664(4) A 1
    C C16 -0.0769(3) 0.6241(10) 0.1687(3) 0.099(2) Uani d 0.664(4) A 1
    H H16A -0.100922 0.642619 0.124164 0.148 Uiso calc 0.664(4) A 1
    H H16B -0.065780 0.745972 0.189242 0.148 Uiso calc 0.664(4) A 1
    H H16C -0.115080 0.553947 0.185422 0.148 Uiso calc 0.664(4) A 1
    O O3' 0.2373(12) 0.789(2) 0.2796(10) 0.040(2) Uani d 0.336(4) A 2
    O O4' 0.2799(8) 0.498(3) 0.2621(9) 0.047(3) Uani d 0.336(4) A 2
    C C9' 0.2241(6) 0.618(2) 0.2594(9) 0.042(2) Uani d 0.336(4) A 2
    C C10' 0.1349(5) 0.5677(11) 0.2262(4) 0.0430(16) Uani d 0.336(4) A 2
    C C11' 0.1173(5) 0.3862(12) 0.2021(4) 0.0552(16) Uani d 0.336(4) A 2
    H H11' 0.160250 0.298071 0.207060 0.066 Uiso calc 0.336(4) A 2
    C C12' 0.0359(6) 0.3330(15) 0.1703(6) 0.068(2) Uani d 0.336(4) A 2
    C C13' -0.0260(6) 0.4669(14) 0.1651(5) 0.067(2) Uani d 0.336(4) A 2
    H H13' -0.080912 0.432829 0.145436 0.081 Uiso calc 0.336(4) A 2
    C C14' -0.0089(5) 0.6484(14) 0.1879(4) 0.0641(19) Uani d 0.336(4) A 2
    H H14' -0.051704 0.737327 0.182021 0.077 Uiso calc 0.336(4) A 2
    C C15' 0.0720(4) 0.7003(13) 0.2197(4) 0.0503(16) Uani d 0.336(4) A 2
    H H15' 0.083741 0.822434 0.236369 0.060 Uiso calc 0.336(4) A 2
    C C16' 0.0144(7) 0.1356(13) 0.1463(5) 0.090(3) Uani d 0.336(4) A 2
    H H16D -0.002135 0.136810 0.101007 0.135 Uiso calc 0.336(4) A 2
    H H16E -0.030539 0.088314 0.160979 0.135 Uiso calc 0.336(4) A 2
    H H16F 0.062117 0.054395 0.161428 0.135 Uiso calc 0.336(4) A 2
    C C17 0.51321(16) 0.8587(4) 0.41546(12) 0.0524(6) Uani d 1 . .
    H H17 0.483401 0.844910 0.444839 0.063 Uiso calc 1 . .
    C C18 0.59886(18) 0.8753(4) 0.43692(14) 0.0647(7) Uani d 1 . .
    H H18 0.626326 0.873196 0.479876 0.078 Uiso calc 1 . .
    C C19 0.64208(17) 0.8947(4) 0.39341(15) 0.0650(8) Uani d 1 . .
    H H19 0.699777 0.905457 0.406664 0.078 Uiso calc 1 . .
    C C20 0.60063(14) 0.8983(3) 0.33014(13) 0.0507(6) Uani d 1 . .
    H H20 0.629658 0.911990 0.300250 0.061 Uiso calc 1 . .
    C C21 0.51485(13) 0.8811(3) 0.31178(11) 0.0369(4) Uani d 1 . .
    C C22 0.46312(13) 0.8851(3) 0.24534(10) 0.0370(4) Uani d 1 . .
    C C23 0.49461(16) 0.8923(3) 0.19373(12) 0.0492(6) Uani d 1 . .
    H H23 0.551776 0.893392 0.199385 0.059 Uiso calc 1 . .
    C C24 0.4399(2) 0.8979(4) 0.13391(13) 0.0593(7) Uani d 1 . .
    H H24 0.459856 0.901430 0.098753 0.071 Uiso calc 1 . .
    C C25 0.35603(19) 0.8982(4) 0.12654(12) 0.0591(7) Uani d 1 . .
    H H25 0.318396 0.904644 0.086519 0.071 Uiso calc 1 . .
    C C26 0.32842(16) 0.8888(3) 0.17930(11) 0.0501(6) Uani d 1 . .
    H H26 0.271393 0.887348 0.174260 0.060 Uiso calc 1 . .
    O O5 0.33408(13) 1.1632(2) 0.33836(11) 0.0676(5) Uani d 1 . .
    H H5A 0.311059 1.174260 0.367935 0.101 Uiso d 1 . .
    H H5B 0.299885 1.215072 0.306576 0.101 Uiso d 1 . .
    O O6 0.4289(3) 0.4219(8) 0.4465(3) 0.119(2) Uani d 0.680(10) . .
    H H6A 0.441(6) 0.309(10) 0.446(4) 0.178 Uiso d 0.680(10) . .
    H H6B 0.435(6) 0.490(13) 0.478(4) 0.178 Uiso d 0.680(10) . .
loop_
    _atom_site_aniso_label
    _atom_site_aniso_U_11
    _atom_site_aniso_U_22
    _atom_site_aniso_U_33
    _atom_site_aniso_U_12
    _atom_site_aniso_U_13
    _atom_site_aniso_U_23
    Cu1 0.03652(14) 0.03638(15) 0.04663(16) 0.00129(11) 0.01693(11) 0.00307(11)
    O1 0.0532(9) 0.0548(10) 0.0559(10) 0.0099(8) 0.0286(8) 0.0131(8)
    O2 0.1003(15) 0.0395(10) 0.0768(13) 0.0003(9) 0.0534(12) 0.0043(9)
    N1 0.0404(9) 0.0344(9) 0.0418(10) -0.0003(7) 0.0107(8) -0.0015(7)
    N2 0.0392(9) 0.0334(9) 0.0409(9) -0.0016(7) 0.0118(7) 0.0026(7)
    C1 0.0423(11) 0.0412(12) 0.0339(10) 0.0002(9) 0.0105(8) 0.0004(9)
    C2 0.0405(11) 0.0386(11) 0.0321(10) -0.0017(9) 0.0095(8) -0.0013(8)
    C3 0.0492(12) 0.0418(12) 0.0359(11) 0.0028(10) 0.0126(9) -0.0023(9)
    C4 0.0593(15) 0.0674(18) 0.0479(14) -0.0020(13) 0.0244(12) -0.0018(12)
    C5 0.088(2) 0.0661(19) 0.080(2) -0.0222(16) 0.0450(17) 0.0024(16)
    C6 0.120(3) 0.0390(14) 0.097(2) -0.0164(16) 0.056(2) -0.0061(15)
    C7 0.0755(17) 0.0394(13) 0.0652(16) -0.0015(12) 0.0343(14) -0.0083(12)
    C8 0.104(3) 0.112(3) 0.102(3) 0.003(2) 0.073(2) -0.006(2)
    O3 0.0315(18) 0.047(2) 0.055(4) 0.0020(17) 0.007(2) 0.005(2)
    O4 0.035(3) 0.0400(18) 0.057(4) 0.002(2) 0.011(2) 0.006(2)
    C9 0.038(2) 0.044(2) 0.044(2) -0.006(2) 0.0222(19) 0.007(2)
    C10 0.0408(19) 0.051(2) 0.0411(17) -0.0051(17) 0.0202(15) 0.0005(18)
    C11 0.0437(19) 0.063(2) 0.0424(18) -0.005(2) 0.0149(15) -0.0017(19)
    C12 0.049(2) 0.092(3) 0.049(2) -0.014(2) 0.0094(19) -0.002(2)
    C13 0.066(3) 0.096(3) 0.058(3) -0.029(3) 0.011(2) -0.010(2)
    C14 0.088(3) 0.077(3) 0.072(3) -0.023(3) 0.023(2) -0.022(2)
    C15 0.064(2) 0.059(2) 0.065(2) -0.010(2) 0.024(2) -0.0119(19)
    C16 0.041(2) 0.159(6) 0.085(3) 0.001(3) 0.000(2) -0.008(4)
    O3' 0.035(4) 0.046(4) 0.041(5) -0.001(3) 0.015(3) -0.006(3)
    O4' 0.032(5) 0.050(4) 0.054(7) 0.001(4) 0.005(4) 0.010(4)
    C9' 0.036(3) 0.048(4) 0.044(3) 0.000(3) 0.018(3) 0.005(3)
    C10' 0.038(3) 0.053(4) 0.043(3) -0.007(3) 0.020(3) 0.000(3)
    C11' 0.051(3) 0.065(3) 0.053(3) -0.009(3) 0.021(3) -0.003(3)
    C12' 0.058(4) 0.084(4) 0.060(4) -0.019(4) 0.016(3) -0.005(3)
    C13' 0.054(4) 0.089(4) 0.055(4) -0.024(4) 0.010(3) -0.002(4)
    C14' 0.046(3) 0.087(4) 0.058(4) -0.002(4) 0.012(3) 0.000(4)
    C15' 0.038(3) 0.066(4) 0.048(3) -0.002(3) 0.014(2) -0.003(3)
    C16' 0.088(6) 0.093(7) 0.084(6) -0.028(5) 0.017(5) -0.025(5)
    C17 0.0596(15) 0.0513(14) 0.0447(13) -0.0019(12) 0.0123(11) -0.0024(11)
    C18 0.0619(16) 0.0594(17) 0.0576(16) -0.0058(13) -0.0075(13) -0.0029(13)
    C19 0.0416(13) 0.0574(16) 0.085(2) -0.0084(12) 0.0003(13) 0.0048(15)
    C20 0.0394(12) 0.0397(12) 0.0741(17) -0.0039(9) 0.0179(12) 0.0059(11)
    C21 0.0387(10) 0.0227(9) 0.0512(12) -0.0009(8) 0.0160(9) 0.0010(8)
    C22 0.0446(11) 0.0198(9) 0.0494(12) -0.0021(8) 0.0177(9) 0.0015(8)
    C23 0.0557(14) 0.0368(12) 0.0641(16) -0.0040(10) 0.0312(12) -0.0008(11)
    C24 0.094(2) 0.0431(13) 0.0502(15) -0.0102(13) 0.0362(15) -0.0023(11)
    C25 0.0802(19) 0.0492(14) 0.0423(13) -0.0130(13) 0.0084(13) 0.0026(11)
    C26 0.0501(13) 0.0444(13) 0.0507(14) -0.0057(10) 0.0061(11) 0.0054(10)
    O5 0.0899(14) 0.0395(9) 0.0894(14) 0.0115(9) 0.0516(12) 0.0108(9)
    O6 0.103(3) 0.113(4) 0.157(5) 0.023(3) 0.064(3) 0.043(4)
_geom_special_details
;
 All esds (except the esd in the dihedral angle between two l.s. planes)
 are estimated using the full covariance matrix.  The cell esds are taken
 into account individually in the estimation of esds in distances, angles
 and torsion angles; correlations between esds in cell parameters are only
 used when they are defined by crystal symmetry.  An approximate (isotropic)
 treatment of cell esds is used for estimating esds involving l.s. planes.
;
loop_
    _geom_bond_atom_site_label_1
    _geom_bond_atom_site_label_2
    _geom_bond_site_symmetry_2
    _geom_bond_distance
    _geom_bond_publ_flag
    Cu1 O3' . 1.842(17) ?
    Cu1 O1 . 1.9628(16) ?
    Cu1 N1 . 2.0072(18) ?
    Cu1 O3 . 2.011(8) ?
    Cu1 N2 . 2.0131(18) ?
    Cu1 O5 . 2.2988(18) ?
    O1 C1 . 1.269(3) ?
    O2 C1 . 1.235(3) ?
    N1 C17 . 1.334(3) ?
    N1 C21 . 1.346(3) ?
    N2 C26 . 1.336(3) ?
    N2 C22 . 1.346(3) ?
    C1 C2 . 1.499(3) ?
    C2 C7 . 1.382(3) ?
    C2 C3 . 1.387(3) ?
    C3 C4 . 1.385(3) ?
    C3 H3 . 0.9300 ?
    C4 C5 . 1.382(4) ?
    C4 C8 . 1.510(4) ?
    C5 C6 . 1.373(4) ?
    C5 H5 . 0.9300 ?
    C6 C7 . 1.377(4) ?
    C6 H6 . 0.9300 ?
    C7 H7 . 0.9300 ?
    C8 H8A . 0.9600 ?
    C8 H8B . 0.9600 ?
    C8 H8C . 0.9600 ?
    O3 C9 . 1.277(5) ?
    O4 C9 . 1.250(5) ?
    C9 C10 . 1.508(5) ?
    C10 C11 . 1.380(5) ?
    C10 C15 . 1.384(5) ?
    C11 C12 . 1.395(6) ?
    C11 H11 . 0.9300 ?
    C12 C13 . 1.377(7) ?
    C12 C16 . 1.499(7) ?
    C13 C14 . 1.369(7) ?
    C13 H13 . 0.9300 ?
    C14 C15 . 1.383(6) ?
    C14 H14 . 0.9300 ?
    C15 H15 . 0.9300 ?
    C16 H16A . 0.9600 ?
    C16 H16B . 0.9600 ?
    C16 H16C . 0.9600 ?
    O3' C9' . 1.275(8) ?
    O4' C9' . 1.248(8) ?
    C9' C10' . 1.509(7) ?
    C10' C11' . 1.377(8) ?
    C10' C15' . 1.381(8) ?
    C11' C12' . 1.396(9) ?
    C11' H11' . 0.9300 ?
    C12' C13' . 1.378(9) ?
    C12' C16' . 1.488(10) ?
    C13' C14' . 1.367(10) ?
    C13' H13' . 0.9300 ?
    C14' C15' . 1.387(8) ?
    C14' H14' . 0.9300 ?
    C15' H15' . 0.9300 ?
    C16' H16D . 0.9600 ?
    C16' H16E . 0.9600 ?
    C16' H16F . 0.9600 ?
    C17 C18 . 1.382(4) ?
    C17 H17 . 0.9300 ?
    C18 C19 . 1.365(4) ?
    C18 H18 . 0.9300 ?
    C19 C20 . 1.373(4) ?
    C19 H19 . 0.9300 ?
    C20 C21 . 1.383(3) ?
    C20 H20 . 0.9300 ?
    C21 C22 . 1.478(3) ?
    C22 C23 . 1.387(3) ?
    C23 C24 . 1.379(4) ?
    C23 H23 . 0.9300 ?
    C24 C25 . 1.367(4) ?
    C24 H24 . 0.9300 ?
    C25 C26 . 1.373(4) ?
    C25 H25 . 0.9300 ?
    C26 H26 . 0.9300 ?
    O5 H5A . 0.8517 ?
    O5 H5B . 0.8515 ?
    O6 H6A . 0.82(7) ?
    O6 H6B . 0.82(7) ?
loop_
    _geom_angle_atom_site_label_1
    _geom_angle_atom_site_label_2
    _geom_angle_atom_site_label_3
    _geom_angle_site_symmetry_1
    _geom_angle_site_symmetry_3
    _geom_angle
    _geom_angle_publ_flag
    O3' Cu1 O1 . . 86.6(7) ?
    O3' Cu1 N1 . . 170.4(5) ?
    O1 Cu1 N1 . . 94.41(7) ?
    O1 Cu1 O3 . . 91.9(4) ?
    N1 Cu1 O3 . . 164.9(3) ?
    O3' Cu1 N2 . . 96.6(7) ?
    O1 Cu1 N2 . . 168.42(7) ?
    N1 Cu1 N2 . . 80.58(7) ?
    O3 Cu1 N2 . . 90.7(3) ?
    O3' Cu1 O5 . . 98.8(5) ?
    O1 Cu1 O5 . . 93.69(7) ?
    N1 Cu1 O5 . . 90.69(7) ?
    O3 Cu1 O5 . . 102.7(2) ?
    N2 Cu1 O5 . . 96.79(7) ?
    C1 O1 Cu1 . . 123.87(15) ?
    C17 N1 C21 . . 118.7(2) ?
    C17 N1 Cu1 . . 126.13(17) ?
    C21 N1 Cu1 . . 115.18(14) ?
    C26 N2 C22 . . 119.2(2) ?
    C26 N2 Cu1 . . 125.89(16) ?
    C22 N2 Cu1 . . 114.78(14) ?
    O2 C1 O1 . . 124.6(2) ?
    O2 C1 C2 . . 118.7(2) ?
    O1 C1 C2 . . 116.66(19) ?
    C7 C2 C3 . . 119.0(2) ?
    C7 C2 C1 . . 121.8(2) ?
    C3 C2 C1 . . 119.2(2) ?
    C4 C3 C2 . . 121.8(2) ?
    C4 C3 H3 . . 119.1 ?
    C2 C3 H3 . . 119.1 ?
    C5 C4 C3 . . 117.6(2) ?
    C5 C4 C8 . . 121.9(3) ?
    C3 C4 C8 . . 120.4(3) ?
    C6 C5 C4 . . 121.5(3) ?
    C6 C5 H5 . . 119.3 ?
    C4 C5 H5 . . 119.3 ?
    C5 C6 C7 . . 120.2(3) ?
    C5 C6 H6 . . 119.9 ?
    C7 C6 H6 . . 119.9 ?
    C6 C7 C2 . . 119.9(2) ?
    C6 C7 H7 . . 120.1 ?
    C2 C7 H7 . . 120.1 ?
    C4 C8 H8A . . 109.5 ?
    C4 C8 H8B . . 109.5 ?
    H8A C8 H8B . . 109.5 ?
    C4 C8 H8C . . 109.5 ?
    H8A C8 H8C . . 109.5 ?
    H8B C8 H8C . . 109.5 ?
    C9 O3 Cu1 . . 105.6(6) ?
    O4 C9 O3 . . 122.6(5) ?
    O4 C9 C10 . . 120.4(5) ?
    O3 C9 C10 . . 117.0(5) ?
    C11 C10 C15 . . 119.4(4) ?
    C11 C10 C9 . . 120.1(4) ?
    C15 C10 C9 . . 120.5(4) ?
    C10 C11 C12 . . 122.1(5) ?
    C10 C11 H11 . . 119.0 ?
    C12 C11 H11 . . 119.0 ?
    C13 C12 C11 . . 116.9(5) ?
    C13 C12 C16 . . 122.1(5) ?
    C11 C12 C16 . . 121.0(5) ?
    C14 C13 C12 . . 122.0(5) ?
    C14 C13 H13 . . 119.0 ?
    C12 C13 H13 . . 119.0 ?
    C13 C14 C15 . . 120.5(5) ?
    C13 C14 H14 . . 119.8 ?
    C15 C14 H14 . . 119.8 ?
    C14 C15 C10 . . 119.2(5) ?
    C14 C15 H15 . . 120.4 ?
    C10 C15 H15 . . 120.4 ?
    C12 C16 H16A . . 109.5 ?
    C12 C16 H16B . . 109.5 ?
    H16A C16 H16B . . 109.5 ?
    C12 C16 H16C . . 109.5 ?
    H16A C16 H16C . . 109.5 ?
    H16B C16 H16C . . 109.5 ?
    C9' O3' Cu1 . . 114.1(12) ?
    O4' C9' O3' . . 124.5(10) ?
    O4' C9' C10' . . 119.3(9) ?
    O3' C9' C10' . . 116.1(9) ?
    C11' C10' C15' . . 120.5(7) ?
    C11' C10' C9' . . 118.6(7) ?
    C15' C10' C9' . . 120.9(7) ?
    C10' C11' C12' . . 120.8(8) ?
    C10' C11' H11' . . 119.6 ?
    C12' C11' H11' . . 119.6 ?
    C13' C12' C11' . . 117.7(8) ?
    C13' C12' C16' . . 120.1(8) ?
    C11' C12' C16' . . 122.0(9) ?
    C14' C13' C12' . . 121.9(8) ?
    C14' C13' H13' . . 119.1 ?
    C12' C13' H13' . . 119.1 ?
    C13' C14' C15' . . 120.1(8) ?
    C13' C14' H14' . . 119.9 ?
    C15' C14' H14' . . 119.9 ?
    C10' C15' C14' . . 118.9(8) ?
    C10' C15' H15' . . 120.5 ?
    C14' C15' H15' . . 120.5 ?
    C12' C16' H16D . . 109.5 ?
    C12' C16' H16E . . 109.5 ?
    H16D C16' H16E . . 109.5 ?
    C12' C16' H16F . . 109.5 ?
    H16D C16' H16F . . 109.5 ?
    H16E C16' H16F . . 109.5 ?
    N1 C17 C18 . . 122.6(3) ?
    N1 C17 H17 . . 118.7 ?
    C18 C17 H17 . . 118.7 ?
    C19 C18 C17 . . 118.3(3) ?
    C19 C18 H18 . . 120.9 ?
    C17 C18 H18 . . 120.9 ?
    C18 C19 C20 . . 120.2(2) ?
    C18 C19 H19 . . 119.9 ?
    C20 C19 H19 . . 119.9 ?
    C19 C20 C21 . . 118.7(2) ?
    C19 C20 H20 . . 120.7 ?
    C21 C20 H20 . . 120.7 ?
    N1 C21 C20 . . 121.6(2) ?
    N1 C21 C22 . . 114.54(18) ?
    C20 C21 C22 . . 123.8(2) ?
    N2 C22 C23 . . 121.0(2) ?
    N2 C22 C21 . . 114.65(18) ?
    C23 C22 C21 . . 124.4(2) ?
    C24 C23 C22 . . 119.0(2) ?
    C24 C23 H23 . . 120.5 ?
    C22 C23 H23 . . 120.5 ?
    C25 C24 C23 . . 119.7(2) ?
    C25 C24 H24 . . 120.2 ?
    C23 C24 H24 . . 120.2 ?
    C24 C25 C26 . . 118.8(2) ?
    C24 C25 H25 . . 120.6 ?
    C26 C25 H25 . . 120.6 ?
    N2 C26 C25 . . 122.4(2) ?
    N2 C26 H26 . . 118.8 ?
    C25 C26 H26 . . 118.8 ?
    Cu1 O5 H5A . . 109.4 ?
    Cu1 O5 H5B . . 109.3 ?
    H5A O5 H5B . . 104.4 ?
    H6A O6 H6B . . 126(9) ?
loop_
    _geom_torsion_atom_site_label_1
    _geom_torsion_atom_site_label_2
    _geom_torsion_atom_site_label_3
    _geom_torsion_atom_site_label_4
    _geom_torsion_site_symmetry_1
    _geom_torsion_site_symmetry_2
    _geom_torsion_site_symmetry_3
    _geom_torsion_site_symmetry_4
    _geom_torsion
    _geom_torsion_publ_flag
    Cu1 O1 C1 O2 . . . . -36.8(3) ?
    Cu1 O1 C1 C2 . . . . 143.68(16) ?
    O2 C1 C2 C7 . . . . 170.4(2) ?
    O1 C1 C2 C7 . . . . -10.0(3) ?
    O2 C1 C2 C3 . . . . -7.7(3) ?
    O1 C1 C2 C3 . . . . 171.8(2) ?
    C7 C2 C3 C4 . . . . 0.3(4) ?
    C1 C2 C3 C4 . . . . 178.4(2) ?
    C2 C3 C4 C5 . . . . 0.1(4) ?
    C2 C3 C4 C8 . . . . -179.4(3) ?
    C3 C4 C5 C6 . . . . -0.2(5) ?
    C8 C4 C5 C6 . . . . 179.3(3) ?
    C4 C5 C6 C7 . . . . 0.0(6) ?
    C5 C6 C7 C2 . . . . 0.4(5) ?
    C3 C2 C7 C6 . . . . -0.5(4) ?
    C1 C2 C7 C6 . . . . -178.6(3) ?
    Cu1 O3 C9 O4 . . . . -2.8(14) ?
    Cu1 O3 C9 C10 . . . . 177.9(6) ?
    O4 C9 C10 C11 . . . . 168.3(9) ?
    O3 C9 C10 C11 . . . . -12.4(11) ?
    O4 C9 C10 C15 . . . . -12.5(11) ?
    O3 C9 C10 C15 . . . . 166.7(9) ?
    C15 C10 C11 C12 . . . . -0.5(7) ?
    C9 C10 C11 C12 . . . . 178.6(5) ?
    C10 C11 C12 C13 . . . . 0.4(8) ?
    C10 C11 C12 C16 . . . . -178.6(5) ?
    C11 C12 C13 C14 . . . . -0.2(9) ?
    C16 C12 C13 C14 . . . . 178.7(6) ?
    C12 C13 C14 C15 . . . . 0.2(10) ?
    C13 C14 C15 C10 . . . . -0.2(8) ?
    C11 C10 C15 C14 . . . . 0.4(7) ?
    C9 C10 C15 C14 . . . . -178.7(5) ?
    O1 Cu1 O3' C9' . . . . -89.7(18) ?
    N2 Cu1 O3' C9' . . . . 79.1(18) ?
    O5 Cu1 O3' C9' . . . . 177.1(17) ?
    Cu1 O3' C9' O4' . . . . -3(3) ?
    Cu1 O3' C9' C10' . . . . -178.4(11) ?
    O4' C9' C10' C11' . . . . 3(2) ?
    O3' C9' C10' C11' . . . . 178.4(17) ?
    O4' C9' C10' C15' . . . . -176.9(19) ?
    O3' C9' C10' C15' . . . . -1(2) ?
    C15' C10' C11' C12' . . . . 0.4(13) ?
    C9' C10' C11' C12' . . . . -179.2(10) ?
    C10' C11' C12' C13' . . . . -1.1(17) ?
    C10' C11' C12' C16' . . . . -177.2(10) ?
    C11' C12' C13' C14' . . . . 2.3(19) ?
    C16' C12' C13' C14' . . . . 178.5(11) ?
    C12' C13' C14' C15' . . . . -2.7(17) ?
    C11' C10' C15' C14' . . . . -0.7(13) ?
    C9' C10' C15' C14' . . . . 178.9(9) ?
    C13' C14' C15' C10' . . . . 1.9(14) ?
    C21 N1 C17 C18 . . . . 0.3(3) ?
    Cu1 N1 C17 C18 . . . . -178.59(19) ?
    N1 C17 C18 C19 . . . . -0.3(4) ?
    C17 C18 C19 C20 . . . . 0.3(4) ?
    C18 C19 C20 C21 . . . . -0.3(4) ?
    C17 N1 C21 C20 . . . . -0.3(3) ?
    Cu1 N1 C21 C20 . . . . 178.71(16) ?
    C17 N1 C21 C22 . . . . -179.34(19) ?
    Cu1 N1 C21 C22 . . . . -0.3(2) ?
    C19 C20 C21 N1 . . . . 0.3(3) ?
    C19 C20 C21 C22 . . . . 179.3(2) ?
    C26 N2 C22 C23 . . . . -1.2(3) ?
    Cu1 N2 C22 C23 . . . . 174.20(16) ?
    C26 N2 C22 C21 . . . . 178.66(18) ?
    Cu1 N2 C22 C21 . . . . -5.9(2) ?
    N1 C21 C22 N2 . . . . 4.1(2) ?
    C20 C21 C22 N2 . . . . -174.88(19) ?
    N1 C21 C22 C23 . . . . -175.98(19) ?
    C20 C21 C22 C23 . . . . 5.0(3) ?
    N2 C22 C23 C24 . . . . 0.6(3) ?
    C21 C22 C23 C24 . . . . -179.2(2) ?
    C22 C23 C24 C25 . . . . 0.7(4) ?
    C23 C24 C25 C26 . . . . -1.4(4) ?
    C22 N2 C26 C25 . . . . 0.5(3) ?
    Cu1 N2 C26 C25 . . . . -174.38(19) ?
    C24 C25 C26 N2 . . . . 0.8(4) ?
loop_
    _geom_hbond_atom_site_label_D
    _geom_hbond_atom_site_label_H
    _geom_hbond_atom_site_label_A
    _geom_hbond_site_symmetry_A
    _geom_hbond_distance_DH
    _geom_hbond_distance_HA
    _geom_hbond_distance_DA
    _geom_hbond_angle_DHA
    _geom_hbond_publ_flag
    O5 H5A O2 . 0.85 1.93 2.643(3) 139.8 yes
    O5 H5B O4^a^ 1_565 0.85 2.09 2.694(10) 127.6 yes
    C20 H20 O4^a^ 2_655 0.93 2.40 3.324(10) 171.4 yes
    C23 H23 O4^a^ 2_655 0.93 2.51 3.405(7) 162.8 yes
    C18 H18 O2 3_676 0.93 2.51 3.371(4) 154.2 yes
    C24 H24 O6 2_655 0.93 2.36 3.200(5) 150.8 yes
    C26 H26 O3^a^ . 0.93 2.48 2.984(13) 114.5 yes
    C17 H17 O1 . 0.93 2.59 3.093(3) 114.6 yes
    C7 H7 O6 . 0.93 2.72 3.405(6) 131.1 yes
_shelx_space_group_comment
;
The symmetry employed for this shelxl refinement is uniquely defined
by the following loop, which should always be used as a source of
symmetry information in preference to the above space-group names.
They are only intended as comments.
;
_shelx_estimated_absorpt_T_min     ?
_shelx_estimated_absorpt_T_max     ?
_shelx_hkl_file
;
   1   0   0    0.10    0.10
   1   0   0    0.00    0.10
   1   0   0   -0.10    0.10
  -1   0   0    0.00    0.10
  -1   0   0    0.00    0.10
   2   0   0  785.42   23.20
  -2   0   0  845.52   23.30
   2   0   0  870.01   23.30
   4   0   0  727.03   21.00
  -4   0   0  733.23   21.00
   4   0   0  719.73   21.00
  -4   0   0  720.93   21.10
   4   0   0  718.83   20.90
   4   0   0  761.72   21.40
  -4   0   0  720.73   21.00
   4   0   0  726.83   21.60
  -4   0   0  708.93   20.90
  -4   0   0  724.53   21.50
  -4   0   0  732.83   21.40
  -5   0   0 1113.39   31.90
  -5   0   0 1128.99   32.00
  -5   0   0 1103.19   31.90
   5   0   0 1143.19   32.80
   5   0   0 1122.99   32.40
   5   0   0 1096.09   32.00
   5   0   0 1087.39   31.80
  -5   0   0 1159.28   32.50
   5   0   0 1127.29   32.00
  -5   0   0 1110.99   32.10
  -5   0   0 1120.89   32.60
   6   0   0 4211.48  118.49
  -6   0   0 4333.07  119.19
  -6   0   0 4386.36  118.59
   6   0   0 4205.78  119.39
   6   0   0 4331.07  119.39
  -6   0   0 4234.88  118.49
   6   0   0 4277.47  118.49
  -7   0   0 4274.77  122.59
  -7   0   0 4391.86  120.79
  -7   0   0 4321.07  121.69
   7   0   0 4379.76  121.39
  -7   0   0 4290.57  120.89
   7   0   0 4267.77  120.79
   7   0   0 4301.67  120.69
  -7   0   0 4468.35  121.59
   7   0   0 4446.85  121.89
   7   0   0 4343.57  120.79
  -7   0   0 4410.46  120.79
  -8   0   0 1121.49   33.00
   8   0   0 1138.29   33.70
  -8   0   0 1130.89   33.00
  -8   0   0 1139.19   33.90
  -8   0   0 1086.19   32.90
   8   0   0 1099.19   33.00
  -8   0   0 1137.09   33.30
   8   0   0 1081.49   32.80
   8   0   0 1174.88   34.40
   8   0   0 1133.09   33.10
  -8   0   0 1099.59   34.00
   9   0   0 1111.39   34.00
  -9   0   0 1101.69   33.20
  -9   0   0 1143.89   34.40
  -9   0   0 1108.39   33.20
   9   0   0 1182.28   34.90
   9   0   0 1108.69   33.20
   9   0   0 1103.39   33.10
   9   0   0 1111.69   33.30
  -9   0   0 1093.69   34.30
  -9   0   0 1125.89   34.40
 -10   0   0 1317.37   39.40
 -10   0   0 1266.07   38.80
 -10   0   0 1348.17   40.30
  10   0   0 1318.17   40.60
  10   0   0 1452.15   41.20
 -10   0   0 1352.66   39.10
 -10   0   0 1311.87   39.00
  10   0   0 1275.27   38.80
 -10   0   0 1258.97   40.10
  10   0   0 1300.37   39.10
  10   0   0 1327.37   40.00
 -11   0   0   40.40    6.10
  11   0   0   48.70    4.20
 -11   0   0   38.80    4.80
  11   0   0   39.90    5.60
  11   0   0   48.80    5.20
  11   0   0   47.40    5.30
  11   0   0   43.80    4.60
 -11   0   0   41.70    5.10
 -11   0   0   47.30    5.00
 -11   0   0   37.40    5.10
  12   0   0  750.12   23.80
 -12   0   0  708.93   23.30
  12   0   0  722.23   23.40
  12   0   0  725.93   23.60
  12   0   0  734.93   25.40
 -12   0   0  662.73   24.60
 -12   0   0  739.43   24.80
 -12   0   0  733.33   25.30
  12   0   0  741.93   22.30
 -12   0   0  674.43   23.00
  12   0   0  680.33   24.30
  13   0   0   47.40    5.60
  13   0   0   43.00    5.20
 -13   0   0   39.70    6.20
  13   0   0   42.60    5.70
  13   0   0   50.19    6.40
 -13   0   0   46.40    5.70
 -13   0   0   50.39    5.80
  13   0   0   41.30    6.50
 -13   0   0   37.00    5.40
 -14   0   0  466.05   17.60
 -14   0   0  473.65   17.80
  14   0   0  490.05   18.20
  14   0   0  446.56   19.90
 -14   0   0  495.15   19.50
 -14   0   0  449.16   17.40
 -15   0   0   71.79    7.40
 -15   0   0   63.29    6.80
  15   0   0   69.39    7.30
 -15   0   0   56.59    7.60
  15   0   0   62.49    8.40
 -16   0   0  381.26   18.30
  16   0   0  364.66   18.80
  16   0   0  362.46   15.90
 -16   0   0  375.16   15.60
 -17   0   0  281.57   14.20
  17   0   0  298.07   15.20
 -17   0   0  303.37   17.30
  17   0   0  299.97   18.80
 -17   0   0  303.47   15.90
  18   0   0   -9.10    6.90
  18   0   0   -2.50    5.60
 -18   0   0    6.00    6.60
 -18   0   0   -2.10    6.80
 -18   0   0   -0.60    6.10
 -19   0   0  263.27   17.60
  19   0   0  250.47   14.40
 -19   0   0  287.47   16.50
  20   0   0   23.10    8.10
 -20   0   0   10.60    7.80
 -20   0   0   15.90    8.90
 -21   0   0    8.10    8.00
  21   0   0    8.00    8.60
   0  -1   0    0.90    0.60
   0  -1   0    0.00    0.40
   0  -1   0    1.40    0.60
   0  -1   0   -0.20    0.40
   0   1   0    0.50    0.70
   0   1   0    0.40    0.70
   0   1   0    0.00    0.70
   0   1   0    0.60    0.70
   2  -1   0 1557.44   45.20
  -2  -1   0 1700.83   45.50
   2  -1   0 1609.14   45.60
  -2  -1   0 1671.03   45.80
   2  -1   0 1677.53   45.50
  -2  -1   0 1590.94   45.40
   2  -1   0 1644.64   45.80
   2  -1   0 1554.74   45.30
   2   1   0 1610.94   45.00
   2   1   0 1701.43   45.90
  -2   1   0 1616.44   45.20
  -2   1   0 1710.13   45.70
  -2   1   0 1594.34   45.60
   2   1   0 1625.14   45.40
   2   1   0 1694.63   45.60
  -2   1   0 1696.03   45.60
   2   1   0 1679.23   45.50
   2   1   0 1632.84   45.90
   3  -1   0  512.05   15.10
  -3  -1   0  501.85   14.80
  -3  -1   0  499.05   15.20
   3  -1   0  508.05   15.10
   3  -1   0  492.15   15.10
  -3  -1   0  511.95   15.10
  -3  -1   0  521.05   15.00
   3  -1   0  508.75   15.00
  -3   1   0  493.25   14.90
  -3   1   0  514.15   15.10
  -3   1   0  513.15   15.30
  -3   1   0  506.05   14.50
   3   1   0  515.85   14.20
   3   1   0  508.35   14.70
   3   1   0  515.65   15.20
   3   1   0  508.55   15.00
   3   1   0  514.75   15.40
  -3   1   0  512.65   15.60
   3   1   0  534.45   15.30
  -3   1   0  515.65   15.20
   4  -1   0  693.83   20.60
  -4  -1   0  701.63   20.90
   4  -1   0  706.83   20.80
  -4  -1   0  684.63   20.40
  -4  -1   0  688.43   19.90
  -4  -1   0  692.23   20.90
  -4  -1   0  711.53   20.80
   4  -1   0  708.53   20.20
  -4  -1   0  707.83   20.90
   4  -1   0  707.73   21.00
   4  -1   0  725.33   20.90
   4   1   0  717.33   20.80
  -4   1   0  699.43   20.20
   4   1   0  688.23   20.30
  -4   1   0  745.63   20.90
  -4   1   0  711.23   21.30
   4   1   0  734.33   20.80
  -4   1   0  705.53   21.00
   4   1   0  716.93   19.80
  -4   1   0  705.73   20.60
   4   1   0  716.93   21.00
   4   1   0  705.33   21.00
  -4   1   0  730.03   21.00
  -5  -1   0  444.06   13.80
   5  -1   0  432.06   13.00
  -5  -1   0  421.46   13.70
   5  -1   0  435.76   13.80
   5  -1   0  445.56   13.60
  -5  -1   0  431.56   13.30
   5  -1   0  438.36   13.70
  -5  -1   0  424.76   13.70
  -5  -1   0  430.56   13.90
   5  -1   0  429.46   14.10
   5   1   0  455.25   13.70
   5   1   0  428.26   13.60
  -5   1   0  436.46   14.10
  -5   1   0  436.06   13.40
   5   1   0  467.55   14.30
   5   1   0  445.46   13.80
  -5   1   0  422.96   13.60
  -5   1   0  438.86   14.20
  -5   1   0  428.46   13.00
   5   1   0  424.16   13.80
   5   1   0  440.76   13.20
  -5   1   0  444.96   14.00
  -6  -1   0  219.48    8.20
   6  -1   0  225.48    8.20
  -6  -1   0  221.88    8.30
  -6  -1   0  213.38    7.20
  -6  -1   0  214.08    7.80
   6  -1   0  223.68    8.80
   6  -1   0  229.68    8.10
  -6  -1   0  220.08    8.70
   6  -1   0  223.18    7.70
  -6  -1   0  226.58    8.60
  -6   1   0  228.38    8.80
  -6   1   0  224.68    8.20
   6   1   0  218.58    8.20
   6   1   0  233.88    8.50
  -6   1   0  225.98    8.70
   6   1   0  233.38    9.00
  -6   1   0  228.28    8.10
   6   1   0  224.08    7.80
   6   1   0  225.98    8.00
  -6   1   0  219.68    8.60
  -6   1   0  225.28    7.60
  -7  -1   0  166.98    7.60
  -7  -1   0  189.38    8.00
  -7  -1   0  174.88    8.20
   7  -1   0  179.98    7.60
   7  -1   0  194.28    8.00
  -7  -1   0  191.08    6.60
   7  -1   0  182.98    7.40
   7  -1   0  191.68    7.10
   7  -1   0  175.08    8.40
  -7  -1   0  181.98    7.20
  -7   1   0  186.78    8.20
   7   1   0  182.08    7.10
  -7   1   0  171.28    8.10
  -7   1   0  187.88    7.00
   7   1   0  189.28    8.00
   7   1   0  191.68    9.00
  -7   1   0  176.98    7.30
   7   1   0  183.18    7.90
  -7   1   0  186.78    7.60
   7   1   0  180.98    7.60
   7   1   0  188.78    7.30
  -7   1   0  177.08    8.20
   8  -1   0 4236.78  122.39
   8  -1   0 4438.06  121.79
  -8  -1   0 4270.47  122.99
   8  -1   0 4484.45  122.99
  -8  -1   0 4261.77  121.99
  -8  -1   0 4305.87  121.29
  -8  -1   0 4240.58  122.39
  -8  -1   0 4503.65  122.99
   8  -1   0 4362.76  122.39
   8  -1   0 4586.14  123.49
   8   1   0 4511.75  123.49
  -8   1   0 4492.35  122.39
  -8   1   0 4372.16  122.19
  -8   1   0 4358.16  123.29
  -8   1   0 4382.26  122.99
   8   1   0 4398.66  121.79
   8   1   0 4463.15  122.89
   8   1   0 4582.54  122.19
  -8   1   0 4462.15  123.19
   8   1   0 4257.27  122.29
   8   1   0 4400.06  122.59
  -8   1   0 4278.57  123.59
   9  -1   0 1234.58   35.40
  -9  -1   0 1220.28   34.90
   9  -1   0 1212.18   36.60
   9  -1   0 1225.88   36.10
  -9  -1   0 1207.08   35.70
  -9  -1   0 1170.58   36.00
  -9  -1   0 1199.08   36.80
   9  -1   0 1226.78   38.70
   9  -1   0 1182.18   36.00
   9   1   0 1240.18   36.70
   9   1   0 1189.28   35.40
  -9   1   0 1205.98   37.00
  -9   1   0 1179.98   36.90
  -9   1   0 1232.48   36.00
   9   1   0 1257.27   37.40
  -9   1   0 1208.48   36.60
   9   1   0 1258.57   35.70
  -9   1   0 1191.88   36.80
   9   1   0 1196.98   37.80
  -9   1   0 1203.28   35.30
   9   1   0 1200.68   36.00
 -10  -1   0  109.99    5.60
  10  -1   0  102.59    6.20
 -10  -1   0  103.59    7.20
  10  -1   0  112.79    7.00
 -10  -1   0   96.79    6.30
  10  -1   0  103.99    6.80
 -10  -1   0   95.99    6.20
  10  -1   0  100.89    7.80
 -10  -1   0  103.39    7.00
  10  -1   0  111.29    6.30
  10   1   0  103.49    7.00
 -10   1   0  104.39    7.50
  10   1   0  122.19    6.20
 -10   1   0  108.59    5.80
  10   1   0   97.39    6.30
  10   1   0  105.59    5.80
 -10   1   0  106.49    6.50
 -10   1   0  106.99    7.40
  10   1   0  111.09    6.90
  10   1   0  111.79    8.70
 -10   1   0  101.39    6.50
 -11  -1   0  787.82   25.10
 -11  -1   0  741.53   23.70
 -11  -1   0  727.83   22.50
 -11  -1   0  741.73   23.60
  11  -1   0  767.02   25.40
  11  -1   0  708.43   23.60
 -11  -1   0  674.33   23.50
  11  -1   0  729.03   24.70
  11  -1   0  720.33   23.60
 -11  -1   0  709.43   24.50
  11   1   0  731.33   25.00
 -11   1   0  766.72   23.80
  11   1   0  713.33   23.00
 -11   1   0  698.13   22.90
 -11   1   0  745.63   25.00
  11   1   0  749.13   23.10
  11   1   0  741.63   24.00
 -11   1   0  723.93   26.60
 -11   1   0  766.62   24.00
  11   1   0  752.82   25.40
 -11   1   0  714.33   24.20
  12  -1   0  116.19    7.40
  12  -1   0  116.39    8.70
  12  -1   0  113.99    9.40
 -12  -1   0  112.79    9.60
 -12  -1   0   99.59    8.30
 -12  -1   0  126.89    7.70
 -12  -1   0  112.29    6.50
 -12  -1   0  115.99    7.60
  12  -1   0  126.19    7.50
 -12  -1   0  109.39    7.40
  12  -1   0  113.89    7.40
  12   1   0  126.79    8.20
 -12   1   0  112.89    9.50
 -12   1   0  100.39    9.00
  12   1   0  121.99    7.60
  12   1   0  117.79    9.50
 -12   1   0  119.79    7.90
 -12   1   0  117.29    7.00
  12   1   0  128.69    8.00
  12   1   0  113.39    8.20
 -12   1   0  125.19    8.20
 -12   1   0  116.69    8.40
  13  -1   0    7.30    5.20
 -13  -1   0    6.30    4.40
 -13  -1   0   15.60    4.80
 -13  -1   0   19.20    4.00
 -13  -1   0   15.30    5.50
  13  -1   0   20.70    4.50
 -13  -1   0   23.00    4.80
  13  -1   0   14.40    5.70
 -13  -1   0   18.10    7.50
  13  -1   0   17.60    4.70
 -13   1   0   11.90    5.10
 -13   1   0   19.00    5.30
  13   1   0   17.30    5.50
 -13   1   0   17.40    5.30
 -13   1   0   22.70    4.60
  13   1   0   18.20    4.20
  13   1   0   15.30    4.50
 -13   1   0   19.20    5.10
  13   1   0   23.50    5.30
  14  -1   0   39.00    5.50
 -14  -1   0   30.80    4.70
 -14  -1   0   39.40    6.10
  14  -1   0   21.10    6.20
 -14  -1   0   36.40    6.80
 -14  -1   0   46.50    6.40
 -14   1   0   38.80    6.60
 -14   1   0   42.30    6.60
 -14   1   0   26.30    6.60
  14   1   0   26.60    6.40
 -14   1   0   35.20    6.00
 -14   1   0   35.40    6.40
  14   1   0   44.50    6.90
  15  -1   0  113.29    8.60
 -15  -1   0  116.39    8.80
  15  -1   0   90.59    9.80
 -15  -1   0  109.69    9.80
 -15  -1   0  108.59   10.50
  15   1   0   89.39   10.80
  15   1   0  105.69    9.90
 -15   1   0   89.79   10.70
 -15   1   0  105.39    9.60
 -15   1   0   94.09    9.10
 -15   1   0   97.09    7.70
 -16  -1   0   24.40    6.80
 -16  -1   0   11.90   11.50
 -16  -1   0   23.60    6.80
  16  -1   0   14.60    5.70
  16   1   0   20.30    8.10
 -16   1   0   10.70    6.60
 -16   1   0   22.70    6.50
 -16   1   0   19.00    6.30
  16   1   0   19.20    6.40
 -17  -1   0   74.69    9.10
 -17  -1   0   79.89    8.80
 -17  -1   0   63.29    8.80
  17  -1   0   67.79    7.90
 -17   1   0   90.29    9.60
  17   1   0   73.39    9.00
  17   1   0   63.59    9.60
 -17   1   0   72.79    8.60
 -17   1   0   68.39   10.00
 -18  -1   0  202.68   13.20
 -18  -1   0  173.18   12.50
  18  -1   0  191.28   12.20
 -18  -1   0  199.18   16.10
 -18   1   0  193.58   13.20
  18   1   0  189.68   15.70
 -18   1   0  183.08   13.10
 -18   1   0  182.18   15.20
  18   1   0  183.28   12.60
 -19  -1   0   -1.60    6.90
  19  -1   0    2.80    7.40
 -19  -1   0   -0.10    6.90
 -19  -1   0   -0.80    7.00
 -19   1   0   -2.90    6.70
  19   1   0   -4.70    6.90
 -19   1   0    3.30    7.50
  19   1   0    8.70    7.30
 -20  -1   0   37.20    9.80
  20  -1   0   29.70    9.30
 -20  -1   0   23.00    7.80
 -20   1   0   31.20   11.80
 -20   1   0   25.70    8.50
  20   1   0   16.90    8.80
 -21  -1   0   16.30   15.40
 -21  -1   0   -9.00    8.30
  21  -1   0   -3.90    8.10
  21   1   0  -11.40    8.30
 -21   1   0   -6.50    8.50
 -21   1   0   -5.00    8.00
   0  -2   0  396.76   12.40
   0  -2   0  416.16   12.90
   0  -2   0  404.66   12.80
   0  -2   0  399.46   12.50
   0   2   0  404.26   12.40
   0   2   0  413.16   12.20
   0   2   0  379.46   12.70
   0   2   0  400.26   12.80
   0   2   0  399.76   12.40
   0   2   0  393.36   12.40
   0   2   0  401.56   12.50
  -1  -2   0  108.29    5.20
   1  -2   0  100.49    4.20
   1  -2   0   97.79    4.80
  -1  -2   0  107.49    4.70
   1  -2   0   99.49    4.20
   1  -2   0   99.29    4.60
  -1  -2   0   96.39    4.40
   1  -2   0   99.29    4.50
   1   2   0  101.69    4.80
  -1   2   0   96.49    4.10
  -1   2   0  103.69    4.50
   1   2   0  105.19    4.80
  -1   2   0   86.59    4.50
  -1   2   0   97.69    4.90
  -1   2   0   93.39    4.70
  -1   2   0  100.99    4.50
   1   2   0   98.29    4.60
   1   2   0   92.09    4.50
   1   2   0   98.79    4.80
  -2  -2   0   28.30    3.00
   2  -2   0   31.10    2.30
   2  -2   0   18.50    2.80
   2  -2   0   27.80    2.70
  -2  -2   0   21.00    2.50
  -2  -2   0   32.30    2.60
   2  -2   0   24.20    2.50
  -2  -2   0   26.20    2.90
   2  -2   0   25.30    2.40
  -2   2   0   20.90    2.50
  -2   2   0   22.80    1.90
   2   2   0   22.90    1.60
   2   2   0   23.70    1.70
  -2   2   0   27.30    3.10
  -2   2   0   22.40    2.90
   2   2   0   24.00    2.60
  -2   2   0   25.40    2.70
   2   2   0   26.30    2.80
   2   2   0   25.20    2.50
  -2   2   0   20.90    2.40
   2   2   0   26.40    2.80
   2   2   0   23.70    2.50
  -2   2   0   16.00    2.50
  -2   2   0   24.10    2.10
  -3  -2   0  434.06   12.30
   3  -2   0  438.16   13.60
  -3  -2   0  425.06   13.50
  -3  -2   0  414.46   13.90
  -3  -2   0  426.96   13.70
   3  -2   0  433.66   12.60
  -3  -2   0  431.96   13.70
   3  -2   0  423.46   13.60
   3  -2   0  427.66   13.20
  -3  -2   0  437.56   12.40
  -3   2   0  408.46   13.00
  -3   2   0  442.46   14.20
  -3   2   0  429.66   13.10
   3   2   0  438.56   13.00
   3   2   0  440.26   12.80
  -3   2   0  421.66   13.50
  -3   2   0  414.46   12.40
  -3   2   0  424.36   13.40
   3   2   0  438.06   13.70
   3   2   0  447.46   13.80
   3   2   0  411.66   13.70
  -3   2   0  442.76   13.00
   3   2   0  422.86   13.40
  -3   2   0  430.46   14.00
   4  -2   0  516.15   15.50
   4  -2   0  512.55   15.40
  -4  -2   0  505.95   16.10
   4  -2   0  499.55   15.60
  -4  -2   0  522.95   18.10
  -4  -2   0  512.15   15.20
  -4  -2   0  519.05   16.10
  -4  -2   0  511.05   15.10
  -4  -2   0  520.05   16.50
  -4   2   0  509.75   16.40
   4   2   0  509.05   16.10
   4   2   0  517.05   15.80
   4   2   0  498.85   16.10
   4   2   0  520.55   15.50
   4   2   0  503.15   15.20
  -4   2   0  498.85   15.90
  -4   2   0  507.95   15.50
  -4   2   0  502.85   14.80
  -4   2   0  533.15   15.80
  -4   2   0  539.25   16.90
  -4   2   0  515.35   15.80
   4   2   0  512.15   16.10
   4   2   0  512.35   14.20
  -5  -2   0    7.10    1.80
   5  -2   0   12.10    2.40
   5  -2   0    5.40    1.80
  -5  -2   0    4.70    1.60
   5  -2   0   10.20    1.50
   5  -2   0    6.90    1.80
  -5  -2   0    9.70    2.80
   5  -2   0    6.10    2.00
  -5  -2   0    6.50    2.50
   5   2   0    4.90    1.80
  -5   2   0    5.80    1.40
  -5   2   0   10.00    2.20
  -5   2   0    6.80    2.40
   5   2   0   11.20    2.70
  -5   2   0    5.20    2.10
  -5   2   0   10.30    3.00
  -5   2   0    5.80    2.10
   5   2   0    4.60    1.80
   5   2   0    6.30    2.20
   5   2   0    6.80    2.00
  -6  -2   0  398.86   14.00
  -6  -2   0  404.26   13.50
  -6  -2   0  395.06   14.30
   6  -2   0  414.16   13.70
  -6  -2   0  405.96   13.40
  -6  -2   0  411.46   13.50
   6  -2   0  413.26   12.60
   6  -2   0  406.36   14.00
  -6   2   0  414.46   12.60
   6   2   0  406.76   16.50
  -6   2   0  410.46   14.90
   6   2   0  405.66   13.00
  -6   2   0  426.86   13.90
  -6   2   0  427.76   14.40
  -6   2   0  429.76   14.20
   6   2   0  430.36   14.00
   6   2   0  423.76   14.30
   6   2   0  427.96   14.40
  -6   2   0  411.36   13.40
  -7  -2   0 2431.16   71.09
   7  -2   0 2434.36   70.99
   7  -2   0 2465.85   70.69
   7  -2   0 2472.35   69.59
  -7  -2   0 2487.55   70.39
  -7  -2   0 2496.05   71.39
   7  -2   0 2534.25   70.89
  -7  -2   0 2569.84   70.79
   7   2   0 2609.84   71.49
   7   2   0 2478.35   71.19
   7   2   0 2438.56   69.89
  -7   2   0 2458.65   70.39
  -7   2   0 2551.44   71.49
  -7   2   0 2465.85   69.59
   7   2   0 2564.54   70.99
  -7   2   0 2523.75   71.19
  -7   2   0 2490.85   70.99
   7   2   0 2544.75   70.99
   7   2   0 2480.95   70.79
  -7   2   0 2527.85   71.99
  -8  -2   0   86.69    5.40
   8  -2   0   82.79    5.60
  -8  -2   0   74.19    5.80
   8  -2   0   75.49    5.50
   8  -2   0   85.29    4.40
   8  -2   0   74.79    5.70
  -8  -2   0   76.99    5.40
  -8  -2   0   87.69    5.90
  -8  -2   0   73.99    6.10
   8   2   0   77.89    5.70
  -8   2   0   84.79    5.90
   8   2   0   75.19    7.10
  -8   2   0   72.29    6.00
   8   2   0   86.39    6.00
  -8   2   0   71.99    6.10
  -8   2   0   84.69    5.50
   8   2   0   88.19    6.20
  -8   2   0   87.59    4.50
   8   2   0   91.89    4.70
  -8   2   0   73.19    6.70
   8   2   0   86.89    5.60
  -9  -2   0  539.15   18.30
   9  -2   0  538.05   17.90
  -9  -2   0  538.95   17.60
   9  -2   0  542.45   16.80
   9  -2   0  531.55   18.20
   9  -2   0  534.25   18.20
  -9  -2   0  526.85   18.20
  -9  -2   0  548.35   18.20
  -9  -2   0  572.04   18.90
   9   2   0  541.85   18.00
   9   2   0  557.34   19.20
  -9   2   0  547.75   19.20
  -9   2   0  480.95   18.30
  -9   2   0  523.25   18.80
   9   2   0  554.54   18.60
  -9   2   0  550.44   18.80
   9   2   0  552.54   18.40
   9   2   0  514.15   20.70
  -9   2   0  544.25   18.10
   9   2   0  532.55   17.00
 -10  -2   0  229.48   10.60
  10  -2   0  230.48    9.80
 -10  -2   0  228.38    9.90
 -10  -2   0  223.88   10.20
  10  -2   0  219.58   10.10
 -10  -2   0  209.08   10.30
 -10  -2   0  218.18   10.50
 -10  -2   0  222.08    7.70
  10  -2   0  221.28    8.70
 -10   2   0  238.78   11.60
  10   2   0  229.88    9.20
  10   2   0  227.48    9.70
 -10   2   0  234.18   11.70
  10   2   0  237.58   11.40
 -10   2   0  218.48    8.80
 -10   2   0  239.08   10.00
  10   2   0  225.58   10.30
  10   2   0  234.28   10.60
 -10   2   0  233.98   11.50
 -10   2   0  238.58   10.20
 -11  -2   0    3.60    2.10
  11  -2   0    2.70    3.50
 -11  -2   0    9.00    4.10
 -11  -2   0    5.10    3.40
  11  -2   0    1.90    3.50
  11  -2   0    3.70    3.30
 -11  -2   0    5.60    3.60
 -11  -2   0   -0.40    3.70
  11  -2   0    4.10    2.90
 -11   2   0    5.60    4.10
  11   2   0    2.00    4.00
  11   2   0    7.70    3.60
  11   2   0    9.00    3.70
 -11   2   0   12.30    4.10
 -11   2   0    8.70    3.00
  11   2   0   -1.20    4.20
  11   2   0    7.70    4.60
 -11   2   0    3.90    4.50
 -11   2   0    2.90    3.80
 -11   2   0    4.30    4.00
  11   2   0    8.60    3.00
 -12  -2   0  181.48   10.10
 -12  -2   0  185.78   10.20
  12  -2   0  181.38    8.60
  12  -2   0  178.58    9.40
 -12  -2   0  175.18    7.10
  12  -2   0  185.18   10.50
 -12  -2   0  191.08    9.80
 -12  -2   0  186.68   10.30
  12   2   0  193.58   10.60
  12   2   0  189.08   11.40
 -12   2   0  178.18    9.30
 -12   2   0  178.08    8.20
  12   2   0  176.88    9.80
 -12   2   0  187.58   11.10
 -12   2   0  175.28    9.70
 -12   2   0  174.08   10.70
  12   2   0  164.88   10.40
 -12   2   0  172.68   10.70
  13  -2   0   29.60    5.00
 -13  -2   0   27.20    5.40
 -13  -2   0   27.10    5.70
 -13  -2   0   26.30    5.40
  13  -2   0   27.60    4.70
 -13  -2   0   46.80    7.10
  13  -2   0   33.20    5.30
  13   2   0   32.70    6.30
 -13   2   0   33.80    6.60
 -13   2   0   38.60    5.80
  13   2   0   36.10    5.00
 -13   2   0   35.70    5.40
 -13   2   0   32.00    6.00
  13   2   0   34.40    6.30
 -14  -2   0   -0.10    5.50
 -14  -2   0   -3.70    4.80
 -14  -2   0   -2.00    4.80
  14  -2   0   -8.60    3.50
 -14   2   0  -10.70    5.20
  14   2   0   -5.50    5.20
 -14   2   0   -1.50    4.50
  14   2   0   -8.00    5.70
 -14   2   0   -2.80    4.50
 -14   2   0   -5.90    4.90
 -15  -2   0    6.50    5.00
 -15  -2   0    8.40    5.30
  15  -2   0    3.70    4.40
 -15  -2   0   18.50    6.10
 -15   2   0    0.50    5.60
  15   2   0    3.30    5.80
 -15   2   0    1.00    7.20
 -15   2   0    0.90    5.50
 -15   2   0   11.20    6.30
 -16  -2   0   29.60    7.50
 -16  -2   0   31.70    7.10
  16  -2   0   38.30    9.90
 -16  -2   0   25.80    6.50
  16  -2   0   25.50    5.50
  16   2   0   31.30    7.40
 -16   2   0   20.40    7.00
 -16   2   0   30.00    7.10
 -16   2   0   21.30    7.10
  16   2   0   19.50    7.50
 -17  -2   0   23.30    7.70
  17  -2   0   33.80    8.70
 -17  -2   0   25.60    7.10
 -17  -2   0   30.40    7.10
 -17   2   0   26.80    8.50
  17   2   0   24.70    8.90
 -17   2   0   30.50    7.10
 -17   2   0   20.60    7.60
  17   2   0   33.80    8.00
  18  -2   0   -0.60    6.80
 -18  -2   0   -2.60    6.80
 -18  -2   0   -4.40    6.90
 -18  -2   0    2.90    6.40
  18   2   0    0.90    7.30
 -18   2   0    0.40    6.90
 -18   2   0   -5.30    6.50
 -18   2   0   -2.10    7.20
  18   2   0   -0.70    7.00
 -19  -2   0   26.90    8.80
 -19  -2   0   26.00    8.20
 -19  -2   0   26.60    8.30
  19  -2   0   35.00    8.70
 -19   2   0   23.10    9.20
 -19   2   0   39.50    9.40
 -19   2   0   33.10    8.50
  19   2   0   41.20    9.00
  19   2   0   27.40    7.90
  20  -2   0    1.40    8.30
 -20  -2   0   17.60    8.60
 -20  -2   0   -0.90    8.00
 -20  -2   0    0.00    7.80
 -20   2   0    5.40    9.80
  20   2   0   14.00    8.10
   0  -3   0   -0.40    2.40
   0  -3   0    6.70    3.00
   0  -3   0   -4.30    2.60
   0  -3   0    2.80    2.40
   0   3   0   -5.10    2.40
   0   3   0   -7.70    2.60
   0   3   0   -2.80    2.80
   0   3   0   -4.40    2.90
   0   3   0    1.30    2.50
   0   3   0   -6.60    2.30
   0   3   0    0.20    2.30
   0   3   0   -3.20    2.30
   1  -3   0  290.47   10.20
   1  -3   0  278.57    9.70
   1  -3   0  270.67   10.20
  -1  -3   0  284.17    9.90
  -1  -3   0  266.57   10.20
  -1  -3   0  263.77   10.30
   1  -3   0  272.47   10.40
  -1  -3   0  273.97   10.10
  -1   3   0  261.27   10.40
   1   3   0  267.77   10.20
  -1   3   0  274.17    9.80
  -1   3   0  273.77    9.90
   1   3   0  281.47    9.90
   1   3   0  285.87   10.40
  -1   3   0  275.57    9.60
  -1   3   0  273.87   10.40
   1   3   0  288.97   10.50
  -1   3   0  253.87    9.60
   1   3   0  276.87    9.90
   1   3   0  269.67    9.90
  -1   3   0  258.87   10.40
  -2  -3   0  259.07    9.60
   2  -3   0  251.07    8.80
  -2  -3   0  254.87    9.20
  -2  -3   0  249.88    9.50
  -2  -3   0  251.17   10.00
   2  -3   0  234.98    9.40
   2  -3   0  260.07    9.90
   2  -3   0  252.87    8.80
   2  -3   0  259.57    9.50
   2   3   0  238.38    7.20
   2   3   0  251.87    9.30
  -2   3   0  271.07    9.60
  -2   3   0  236.08    8.70
  -2   3   0  239.98    7.70
   2   3   0  249.08    9.40
   2   3   0  249.18    9.80
  -2   3   0  292.87   10.10
   2   3   0  235.38    9.50
   2   3   0  248.48    8.80
  -2   3   0  245.68    8.90
  -2   3   0  238.28    7.70
   2   3   0  245.88    9.40
  -2   3   0  244.58   10.00
  -2   3   0  226.28    9.20
  -2   3   0  255.67   10.00
  -3  -3   0  122.39    7.00
   3  -3   0  123.69    5.90
  -3  -3   0  112.89    6.10
   3  -3   0  121.89    5.40
  -3  -3   0  119.69    6.30
   3  -3   0  124.59    5.50
   3  -3   0  128.89    6.10
   3   3   0  108.79    5.80
  -3   3   0  121.19    5.50
  -3   3   0  118.09    5.20
   3   3   0  123.59    5.00
   3   3   0  123.89    4.80
   3   3   0  124.79    4.60
   3   3   0  131.79    6.50
  -3   3   0  117.49    4.90
  -3   3   0  128.19    6.90
  -3   3   0  112.49    6.20
  -3   3   0  114.49    5.90
  -3   3   0  107.39    6.30
   3   3   0  124.19    5.90
   3   3   0  115.79    6.30
  -3   3   0  121.09    5.00
   4  -3   0   86.19    4.80
   4  -3   0   86.29    5.50
  -4  -3   0   92.49    5.80
  -4  -3   0   79.09    5.50
   4  -3   0   89.59    5.40
  -4  -3   0   79.89    5.10
  -4  -3   0   79.89    5.80
   4  -3   0   80.19    4.30
   4  -3   0   73.49    2.60
   4   3   0   81.49    4.90
   4   3   0   81.19    4.20
   4   3   0   82.09    5.30
  -4   3   0   72.99    4.60
   4   3   0   85.09    3.60
  -4   3   0   76.89    4.50
  -4   3   0   82.89    5.20
  -4   3   0   80.69    3.50
  -4   3   0   87.99    5.70
  -4   3   0   77.89    4.50
   4   3   0   79.29    5.40
  -4   3   0   79.49    5.10
   4   3   0   92.59    5.50
   4   3   0   77.29    4.20
  -4   3   0   93.89    6.30
   4   3   0   73.09    4.50
   5  -3   0   21.80    2.40
  -5  -3   0   25.40    3.80
  -5  -3   0   24.00    3.80
   5  -3   0   14.80    2.00
  -5  -3   0   15.70    1.70
   5  -3   0   22.70    3.60
   5  -3   0   20.90    3.60
   5  -3   0   16.80    2.00
  -5  -3   0   25.80    3.60
  -5  -3   0   17.40    4.20
   5   3   0   18.90    3.50
  -5   3   0   15.80    2.60
   5   3   0   22.20    3.30
  -5   3   0   19.10    2.80
   5   3   0   19.90    3.70
   5   3   0   19.70    1.60
  -5   3   0   21.10    5.10
  -5   3   0   27.90    3.40
   5   3   0   14.10    2.40
  -5   3   0   20.80    3.70
   5   3   0   18.30    3.60
   5   3   0   19.30    3.10
  -5   3   0   20.60    3.40
   5   3   0   17.30    1.70
   5   3   0   19.20    2.80
  -5   3   0   11.30    2.70
  -5   3   0   17.80    1.90
   6  -3   0   17.30    3.50
   6  -3   0   21.20    3.20
   6  -3   0   13.60    2.30
  -6  -3   0   21.00    3.80
   6  -3   0   26.10    3.90
  -6  -3   0   16.40    3.60
  -6  -3   0   15.50    4.00
   6  -3   0   16.60    2.30
   6  -3   0   12.30    2.40
  -6  -3   0   13.30    2.10
  -6  -3   0   12.40    2.00
   6   3   0   14.50    3.00
  -6   3   0   22.40    3.20
   6   3   0   13.20    3.00
  -6   3   0   16.70    2.00
  -6   3   0   13.00    4.00
   6   3   0   14.60    3.80
   6   3   0   12.00    4.10
  -6   3   0   12.30    2.90
  -6   3   0   14.10    4.40
  -6   3   0   26.20    3.40
   6   3   0    8.20    3.10
   6   3   0   17.80    2.60
  -6   3   0    8.10    2.70
  -6   3   0   24.10    3.60
  -7  -3   0  138.69    6.20
   7  -3   0  138.99    5.60
   7  -3   0  147.39    6.60
   7  -3   0  138.49    7.50
  -7  -3   0  144.59    7.70
  -7  -3   0  130.99    7.50
  -7  -3   0  131.19    8.70
   7  -3   0  138.29    7.00
  -7  -3   0  133.29    6.30
   7  -3   0  136.49    6.70
   7   3   0  145.89    8.00
  -7   3   0  135.09    7.50
  -7   3   0  138.29    7.40
   7   3   0  134.99    6.00
  -7   3   0  151.18    7.60
  -7   3   0  157.08    7.00
   7   3   0  140.19    7.50
   7   3   0  138.49    7.90
   7   3   0  139.19    7.00
  -7   3   0  136.39    5.40
  -7   3   0  121.09    7.40
  -7   3   0  133.79    8.80
   8  -3   0  204.88    8.90
   8  -3   0  202.48    7.30
  -8  -3   0  200.58    8.40
   8  -3   0  197.98    9.50
   8  -3   0  208.48    9.00
  -8  -3   0  197.78   10.30
   8  -3   0  196.88    8.60
  -8  -3   0  191.68    9.40
   8  -3   0  194.18    7.20
  -8   3   0  213.38    9.50
  -8   3   0  193.98    9.80
   8   3   0  193.48    9.20
   8   3   0  221.78    9.50
   8   3   0  213.38   10.00
  -8   3   0  212.18    8.80
  -8   3   0  188.08    7.20
   8   3   0  210.18    8.10
   8   3   0  197.68    9.10
  -8   3   0  198.08   10.80
   8   3   0  184.48    9.60
   9  -3   0  201.88    7.60
   9  -3   0  210.88   10.90
   9  -3   0  199.78    7.30
   9  -3   0  202.78    9.10
   9  -3   0  217.68    9.70
  -9  -3   0  196.68    9.50
  -9  -3   0  194.48    8.80
   9  -3   0  199.58    9.10
  -9  -3   0  199.38    9.00
  -9   3   0  193.68    9.90
  -9   3   0  202.98   11.20
   9   3   0  218.48   10.50
   9   3   0  210.78   10.80
  -9   3   0  215.88    9.80
   9   3   0  216.88   14.00
  -9   3   0  199.48    9.80
   9   3   0  195.58    9.60
   9   3   0  195.18    8.00
  -9   3   0  196.48    7.50
  -9   3   0  207.28    8.90
  10  -3   0   42.80    3.20
  10  -3   0   30.90    4.90
 -10  -3   0   47.00    5.40
 -10  -3   0   32.50    4.10
  10  -3   0   36.30    3.90
 -10  -3   0   39.80    6.10
  10  -3   0   34.30    4.40
  10  -3   0   38.40    4.80
 -10  -3   0   35.30    4.30
  10  -3   0   27.70    4.60
  10   3   0   31.10    4.60
  10   3   0   37.50    4.00
  10   3   0   41.20    6.00
 -10   3   0   35.00    5.20
 -10   3   0   35.80    4.50
 -10   3   0   31.40    5.70
 -10   3   0   30.60    6.20
  10   3   0   33.40    5.10
 -10   3   0   34.00    5.20
  10   3   0   36.40    4.50
  11  -3   0    3.20    3.50
 -11  -3   0    3.10    3.60
 -11  -3   0    3.10    5.10
  11  -3   0    6.80    4.20
  11  -3   0    3.00    2.70
  11  -3   0    7.40    2.10
  11  -3   0    7.00    4.10
 -11  -3   0    4.70    3.70
 -11  -3   0    2.50    3.30
  11   3   0    5.30    5.00
 -11   3   0    7.30    4.60
 -11   3   0    2.30    2.80
 -11   3   0    8.20    4.20
  11   3   0    4.20    3.50
  11   3   0    4.90    4.10
 -11   3   0    2.30    4.20
 -11   3   0   -0.30    5.20
  11   3   0    1.80    4.40
 -11   3   0    4.50    4.20
 -12  -3   0   29.80    4.90
  12  -3   0   41.60    4.20
 -12  -3   0   42.80    5.70
  12  -3   0   45.80    5.90
 -12  -3   0   41.20    6.90
 -12  -3   0   30.80    4.90
  12  -3   0   33.80    5.30
 -12   3   0   43.30    5.30
 -12   3   0   41.80    5.90
  12   3   0   39.00    6.40
  12   3   0   32.10    6.10
  12   3   0   29.50    5.80
 -12   3   0   38.40    7.20
 -12   3   0   47.20    6.00
  13  -3   0   49.70    5.40
 -13  -3   0   49.70    7.50
  13  -3   0   44.80    6.40
 -13  -3   0   38.60    6.10
  13  -3   0   46.90    5.90
  13  -3   0   61.89    7.00
 -13  -3   0   50.69    6.00
  13   3   0   77.49    9.40
 -13   3   0   52.29    6.70
  13   3   0   51.79    5.40
 -13   3   0   45.10    6.90
 -13   3   0   59.39    6.70
  13   3   0   58.39    7.60
 -13   3   0   56.29    8.30
 -14  -3   0    1.20    4.60
  14  -3   0   -2.30    5.10
 -14  -3   0   -1.60    5.70
 -14  -3   0   -2.90    4.80
 -14   3   0    6.30    5.80
  14   3   0   -2.40    9.50
  14   3   0    3.10    5.50
 -14   3   0    2.40    5.10
 -14   3   0  -10.50    6.40
 -14   3   0    4.60    5.40
 -15  -3   0    3.40    7.20
  15  -3   0   -1.60    5.10
 -15  -3   0    6.40    5.10
 -15  -3   0   -5.40    4.70
 -15   3   0    3.50    8.70
  15   3   0   -7.40    5.90
 -15   3   0    7.90    5.50
 -15   3   0    1.40    5.60
 -15   3   0    2.00    5.90
  15   3   0   -6.70    6.70
 -16  -3   0   -0.40    7.00
  16  -3   0   -0.40    7.10
 -16  -3   0    7.60    6.20
 -16  -3   0   13.40    5.90
 -16   3   0    1.40    7.10
  16   3   0   10.70    7.90
 -16   3   0    8.20    6.40
 -16   3   0    4.10    6.50
  16   3   0    1.80    6.60
 -17  -3   0   -9.70    5.50
  17  -3   0   -0.40    6.70
 -17  -3   0    3.30    8.20
 -17   3   0    1.50    6.40
 -17   3   0    2.00    7.20
 -17   3   0    1.70    6.60
  17   3   0   -5.70    6.80
 -17   3   0   -7.00    6.10
  17   3   0    4.10    7.70
  18  -3   0    0.70    7.10
 -18  -3   0   -3.60    6.90
 -18  -3   0    5.80   13.00
 -18   3   0    7.30    6.90
 -18   3   0   -2.90    7.80
  18   3   0    6.60    8.40
  18   3   0    1.30    7.20
 -18   3   0    5.30    7.40
 -18   3   0   -3.10    6.90
 -19  -3   0   -4.20    8.70
  19  -3   0   -0.80    7.90
  19   3   0   -0.90    7.20
 -19   3   0    2.50    7.80
  19   3   0   16.80    8.60
 -19   3   0    6.20    7.90
 -19   3   0   -6.30   12.70
 -20  -3   0   13.30    9.80
 -20   3   0    2.50    8.80
 -20   3   0  -14.60    7.20
  20   3   0   11.10    8.30
 -20   3   0    2.70    8.40
  20   3   0   -0.40    8.40
   0  -4   0 3565.04   99.39
   0  -4   0 3493.05   99.99
   0  -4   0 3471.95   99.39
   0  -4   0 3432.66   99.89
   0   4   0 3544.95   99.19
   0   4   0 3565.34   99.19
   0   4   0 3585.14  100.19
   0   4   0 3495.95   99.59
   0   4   0 3488.55   99.29
   0   4   0 3695.13   98.89
   0   4   0 3634.04   99.69
   0   4   0 3484.75  100.69
   1  -4   0 4694.03  132.49
  -1  -4   0 4598.14  132.99
  -1  -4   0 4850.31  132.59
  -1  -4   0 4640.34  132.89
   1  -4   0 4826.72  133.09
   1  -4   0 4724.03  132.19
   1  -4   0 4599.94  132.79
  -1  -4   0 4710.13  132.39
   1   4   0 4759.42  133.09
   1   4   0 4744.43  132.59
   1   4   0 4947.90  132.19
   1   4   0 4524.15  132.89
  -1   4   0 4866.71  132.99
   1   4   0 4816.42  132.19
  -1   4   0 4710.83  132.19
  -1   4   0 4605.14  132.49
   1   4   0 4873.61  132.29
  -1   4   0 4775.42  132.09
  -1   4   0 4684.93  132.09
  -1   4   0 4943.21  131.69
   1   4   0 4792.82  132.39
  -1   4   0 4769.42  132.99
  -2  -4   0 1645.44   49.50
   2  -4   0 1644.94   49.00
   2  -4   0 1674.93   49.30
  -2  -4   0 1682.53   48.90
  -2  -4   0 1677.13   48.60
   2  -4   0 1641.24   48.20
   2  -4   0 1705.03   48.90
  -2  -4   0 1705.83   49.40
   2   4   0 1642.04   48.80
  -2   4   0 1688.83   46.50
  -2   4   0 1663.23   48.20
   2   4   0 1721.93   48.20
  -2   4   0 1602.64   50.19
  -2   4   0 1685.33   49.50
   2   4   0 1750.82   48.70
   2   4   0 1605.94   49.00
   2   4   0 1625.84   49.30
  -2   4   0 1675.43   48.60
  -2   4   0 1683.23   49.10
   2   4   0 1687.53   49.00
  -2   4   0 1679.63   49.70
  -2   4   0 1669.03   48.20
  -2   4   0 1723.73   47.60
   3  -4   0  423.86   13.90
  -3  -4   0  403.86   15.40
  -3  -4   0  421.86   15.00
  -3  -4   0  425.76   14.80
   3  -4   0  418.36   14.80
   3  -4   0  417.76   13.90
   3   4   0  418.46   12.50
   3   4   0  429.56   13.50
  -3   4   0  398.26   15.30
   3   4   0  430.46   14.80
   3   4   0  398.86   14.90
   3   4   0  418.86   12.30
  -3   4   0  422.76   12.80
  -3   4   0  396.06   14.80
  -3   4   0  400.76   14.40
   3   4   0  393.76   14.80
  -3   4   0  422.56   12.80
  -3   4   0  399.86   13.90
  -3   4   0  387.46   13.60
   3   4   0  378.86   14.80
  -3   4   0  420.36   17.10
   3   4   0  402.26   14.70
   4  -4   0  856.31   27.10
   4  -4   0  862.01   26.40
  -4  -4   0  859.91   27.60
   4  -4   0  870.41   26.20
  -4  -4   0  884.71   27.50
  -4  -4   0  849.81   28.00
   4  -4   0  905.41   27.60
  -4   4   0  882.61   25.80
   4   4   0  881.91   27.50
   4   4   0  836.22   27.50
  -4   4   0  839.92   25.10
   4   4   0  881.71   25.60
  -4   4   0  914.11   25.90
   4   4   0  910.41   29.20
   4   4   0  876.81   27.70
  -4   4   0  861.51   27.30
  -4   4   0  837.02   26.30
  -4   4   0  839.32   25.90
   4   4   0  902.81   25.60
  -4   4   0  902.11   28.40
  -4   4   0  873.91   27.20
  -4   4   0  845.02   28.00
   4   4   0  892.51   25.30
   5  -4   0    3.70    3.40
   5  -4   0    1.10    3.40
  -5  -4   0   -3.10    3.40
   5  -4   0    2.00    2.70
  -5  -4   0    6.60    3.70
  -5  -4   0    1.50    4.10
   5  -4   0    3.20    2.40
   5   4   0    4.60    3.20
  -5   4   0    3.30    3.30
   5   4   0   -2.50    2.30
  -5   4   0    0.00    3.20
   5   4   0    0.70    2.20
   5   4   0   -0.80    3.00
   5   4   0    1.00    1.70
   5   4   0   -0.50    1.60
  -5   4   0    5.10    3.30
  -5   4   0    0.20    2.20
  -5   4   0    3.80    2.70
   5   4   0    1.80    1.80
  -5   4   0    0.00    3.90
   5   4   0    1.10    3.70
   5   4   0    2.90    3.50
  -5   4   0   -3.50    1.50
   6  -4   0 1227.58   37.90
   6  -4   0 1227.68   36.30
  -6  -4   0 1181.78   37.40
   6  -4   0 1167.78   37.00
  -6  -4   0 1268.97   40.20
   6  -4   0 1232.08   35.50
  -6   4   0 1229.78   36.90
  -6   4   0 1275.67   38.70
   6   4   0 1197.78   35.50
  -6   4   0 1216.08   36.30
   6   4   0 1255.67   36.30
   6   4   0 1156.68   36.80
  -6   4   0 1190.98   34.50
   6   4   0 1252.67   35.90
  -6   4   0 1192.38   36.80
   6   4   0 1255.67   37.50
   6   4   0 1196.58   33.90
  -6   4   0 1261.37   36.20
  -6   4   0 1226.98   36.00
   6   4   0 1191.78   33.80
  -7  -4   0 1342.27   41.00
   7  -4   0 1344.27   38.00
   7  -4   0 1370.56   41.00
   7  -4   0 1342.47   39.90
  -7  -4   0 1334.87   41.60
   7  -4   0 1353.06   38.00
   7  -4   0 1346.37   38.70
  -7   4   0 1372.36   40.50
   7   4   0 1237.38   40.30
  -7   4   0 1297.17   37.80
  -7   4   0 1360.16   40.20
   7   4   0 1367.66   41.00
  -7   4   0 1399.46   42.40
  -7   4   0 1361.56   39.50
   7   4   0 1337.47   39.40
   7   4   0 1308.07   38.80
   7   4   0 1374.96   40.10
  -7   4   0 1364.96   39.90
  -7   4   0 1242.08   39.90
  -8  -4   0  177.98    8.30
   8  -4   0  183.78    7.40
  -8  -4   0  198.88   11.00
   8  -4   0  184.18    7.60
   8  -4   0  201.08   10.20
   8  -4   0  171.78    8.70
  -8  -4   0  169.78    6.40
   8  -4   0  177.18    9.90
  -8  -4   0  195.58   10.00
   8  -4   0  171.78    7.60
  -8   4   0  174.58    9.30
  -8   4   0  157.78    8.70
  -8   4   0  181.18    6.60
  -8   4   0  176.48    9.60
   8   4   0  175.68   11.00
   8   4   0  182.38   10.20
  -8   4   0  165.38    9.40
   8   4   0  180.48    7.80
  -8   4   0  187.28    8.70
  -8   4   0  174.28   11.40
   8   4   0  179.18    8.80
  -9  -4   0   26.90    3.00
   9  -4   0   31.10    3.40
   9  -4   0   34.70    6.20
   9  -4   0   24.70    3.80
   9  -4   0   28.30    5.20
   9  -4   0   28.00    4.70
   9  -4   0   28.50    3.70
  -9  -4   0   36.30    6.10
  -9  -4   0   29.90    6.60
  -9  -4   0   31.40    7.10
   9   4   0   18.00    5.00
   9   4   0   20.70    4.30
  -9   4   0   32.40    4.80
   9   4   0   33.70    4.00
   9   4   0   33.10    5.00
  -9   4   0   27.70    5.40
  -9   4   0   31.10    3.30
  -9   4   0   24.10    4.90
  -9   4   0   20.10    6.40
   9   4   0   23.60    6.40
  -9   4   0   28.20    4.60
  10  -4   0  103.49    5.20
  10  -4   0   94.99    7.10
  10  -4   0  103.89    6.90
  10  -4   0   96.29    8.80
 -10  -4   0   99.39    9.10
 -10  -4   0  101.99    9.40
 -10  -4   0  103.29    6.30
  10   4   0   94.79    9.20
 -10   4   0  103.19    7.40
  10   4   0  109.39    9.80
 -10   4   0   89.89   10.10
 -10   4   0   80.19    8.70
 -10   4   0   98.79    8.80
  10   4   0  100.69    6.20
 -10   4   0  112.29    8.60
 -10   4   0   74.49    9.70
  10   4   0   93.79    8.90
  11  -4   0  134.49   10.50
 -11  -4   0  154.58   10.70
 -11  -4   0  151.68    8.20
  11  -4   0  148.39    8.90
 -11  -4   0  157.78   11.10
 -11   4   0  123.49   10.10
  11   4   0  134.99    9.40
  11   4   0  150.68   11.30
 -11   4   0  166.28   12.10
  11   4   0  140.29    7.50
 -11   4   0  141.09    9.90
  11   4   0  156.48   11.30
 -11   4   0  156.38    8.80
 -11   4   0  141.99    9.90
  12  -4   0   22.40    6.30
  12  -4   0   10.00    6.90
 -12  -4   0   28.60    6.70
  12  -4   0   15.60    4.50
 -12  -4   0   21.70    6.70
 -12   4   0   29.40    5.40
 -12   4   0   11.00    5.10
  12   4   0   15.50    6.70
  12   4   0   21.10    6.20
 -12   4   0   37.70    6.90
 -12   4   0   21.20    7.50
  13  -4   0  249.18   12.60
 -13  -4   0  252.27   14.40
 -13  -4   0  238.78   13.90
 -13   4   0  246.68   13.20
  13   4   0  244.78   14.30
  13   4   0  248.08   13.80
 -13   4   0  257.47   15.50
 -13   4   0  241.28   14.50
 -13   4   0  249.08   11.60
  14  -4   0   20.10    5.60
 -14  -4   0   27.00    7.80
 -14   4   0   34.40    7.00
 -14   4   0   16.00    5.20
 -14   4   0   12.40    7.80
  14   4   0   28.70    7.60
  14   4   0   17.70    6.70
 -14   4   0   25.90    8.20
 -15  -4   0   53.09    9.50
 -15   4   0   42.60    8.30
  15   4   0   29.40    8.20
 -15   4   0   49.70    9.80
 -15   4   0   49.30    7.90
  15   4   0   45.50    8.30
 -15   4   0   49.70    6.80
  16   4   0   86.89   10.60
 -16   4   0   73.39    9.10
 -16   4   0   66.39    9.40
 -16   4   0   78.49   11.70
 -16   4   0   79.99    9.60
  16   4   0   75.19   10.60
 -17  -4   0   43.10   10.20
  17   4   0   30.20    9.00
  17   4   0   35.40    8.90
 -17   4   0   30.90    8.40
 -17   4   0   21.90    8.10
 -17   4   0   40.20   10.50
 -17   4   0   27.40    7.60
 -18  -4   0    2.30    9.60
 -18   4   0    6.20    8.30
 -18   4   0  -15.40    8.30
  18   4   0    4.20    8.20
 -18   4   0    6.30    7.40
  18   4   0    4.80    7.70
 -19  -4   0   12.70   10.50
  19   4   0   23.10    9.20
 -19   4   0   16.70    8.40
 -19   4   0   15.30    8.00
   0  -5   0    6.60    5.00
   0  -5   0    0.00    3.50
   0  -5   0    2.80    3.70
   0  -5   0    8.50    6.60
   0   5   0   -4.10    3.10
   0   5   0   -0.20    3.00
  -1  -5   0  336.87   17.60
   1  -5   0  311.47   12.70
   1  -5   0  310.07   13.40
   1  -5   0  322.67   13.60
  -1  -5   0  308.97   15.50
   1  -5   0  337.17   15.50
  -1  -5   0  311.27   12.50
   1   5   0  293.47   12.50
  -1   5   0  296.67   14.10
   1   5   0  315.07   12.40
   1   5   0  327.37   12.70
  -1   5   0  332.67   13.70
  -1   5   0  326.17   11.90
  -1   5   0  329.97   13.50
  -1   5   0  310.37   12.20
  -1   5   0  286.97   12.00
  -1   5   0  351.76   12.90
   1   5   0  321.57   12.30
  -2  -5   0  696.63   23.60
  -2  -5   0  702.73   24.80
  -2  -5   0  719.13   23.40
   2  -5   0  694.33   24.10
   2  -5   0  698.13   23.10
  -2  -5   0  731.43   24.90
   2  -5   0  705.33   24.00
  -2   5   0  725.83   22.90
  -2   5   0  711.53   20.70
   2   5   0  705.63   24.10
   2   5   0  731.93   23.30
  -2   5   0  689.53   22.80
  -2   5   0  675.03   23.80
   2   5   0  734.33   23.70
  -2   5   0  733.23   22.20
  -2   5   0  728.33   23.50
   2   5   0  707.63   20.00
   2   5   0  727.83   23.10
  -2   5   0  777.52   24.90
   2   5   0  751.92   23.10
  -3  -5   0  117.99    9.60
   3  -5   0  103.69    7.40
   3  -5   0  100.39    6.40
  -3  -5   0   95.89    7.50
  -3  -5   0  123.29    8.80
  -3   5   0  112.69    5.10
  -3   5   0  105.89    5.10
  -3   5   0  100.19    6.40
  -3   5   0  106.59    8.40
   3   5   0  108.39    7.70
   3   5   0  119.19    6.60
  -3   5   0  111.29    5.90
  -3   5   0  101.89    6.70
   3   5   0  109.29    4.40
  -3   5   0  101.39    7.10
   3   5   0  109.59    4.80
  -3   5   0  115.99    7.60
   4  -5   0  121.79    8.20
  -4  -5   0  136.89    9.20
  -4  -5   0  116.69    9.80
   4  -5   0  117.49    7.20
  -4   5   0  137.09    7.90
   4   5   0  135.19    6.50
  -4   5   0  125.39    6.10
  -4   5   0  122.29    6.80
  -4   5   0  124.59    9.90
  -4   5   0  122.69    5.60
  -4   5   0  126.69    7.20
   4   5   0  130.69    6.00
   4   5   0  133.19    8.00
  -4   5   0  127.09    6.10
  -4   5   0  121.89    6.10
   4   5   0  130.09    5.50
  -4   5   0  129.99    7.90
   5  -5   0  400.96   14.60
  -5  -5   0  412.36   16.00
   5  -5   0  400.56   14.30
   5  -5   0  387.26   15.80
  -5  -5   0  412.36   16.80
  -5  -5   0  397.76   16.90
  -5   5   0  424.86   17.30
   5   5   0  417.66   13.30
  -5   5   0  402.56   14.00
   5   5   0  411.46   13.40
  -5   5   0  413.56   15.40
  -5   5   0  387.36   15.80
   5   5   0  436.36   14.00
  -5   5   0  394.66   15.60
  -5   5   0  418.66   14.30
   5   5   0  431.86   15.90
  -5   5   0  386.96   12.80
   6  -5   0   22.80    5.60
   6  -5   0   20.70    3.90
   6  -5   0   24.80    4.30
  -6  -5   0   17.90    5.40
   6  -5   0   24.20    4.80
  -6  -5   0   27.20    6.70
   6   5   0   17.10    2.90
  -6   5   0   14.20    3.70
  -6   5   0   26.90    5.10
   6   5   0   22.10    2.50
   6   5   0   18.60    3.60
   6   5   0   20.80    5.40
  -6   5   0   10.00    6.10
   6   5   0   15.10    3.60
  -6   5   0   10.20    3.50
  -6   5   0   19.10    4.70
   6   5   0   12.60    3.00
  -6   5   0   17.60    2.60
  -6   5   0   20.00    4.70
  -7  -5   0   74.19    8.90
   7  -5   0   69.79    7.70
   7  -5   0   57.09    5.60
   7  -5   0   62.79    6.00
  -7  -5   0   69.79    7.50
   7  -5   0   70.89    7.50
   7   5   0   43.30    5.60
  -7   5   0   63.69    6.60
   7   5   0   70.79    5.30
  -7   5   0   70.49    7.10
  -7   5   0   47.90    8.00
  -7   5   0   45.00    5.50
  -7   5   0   66.99    6.10
   7   5   0   52.89    6.80
   7   5   0   49.90    7.00
  -7   5   0   32.80    7.90
   8  -5   0  168.08   10.70
  -8  -5   0  168.98   10.50
   8  -5   0  176.38    9.00
  -8  -5   0  169.08   11.60
   8  -5   0  173.48    8.00
   8   5   0  153.28    9.90
   8   5   0  179.48   10.90
  -8   5   0  174.38    9.00
  -8   5   0  163.38   12.60
  -8   5   0  150.08   10.00
  -8   5   0  148.59   11.40
   8   5   0  177.58    7.90
  -8   5   0  171.38   10.30
  -8   5   0  154.68    9.80
  -9  -5   0  267.97   13.20
   9  -5   0  262.97   13.30
  -9  -5   0  280.47   15.10
   9  -5   0  256.27   10.10
   9   5   0  249.48   13.20
  -9   5   0  241.48   15.00
  -9   5   0  229.98   12.10
  -9   5   0  253.97   12.60
  -9   5   0  265.07   11.40
   9   5   0  239.98   12.90
 -10  -5   0  100.29    9.90
 -10  -5   0   99.49   11.60
  10  -5   0  107.19    9.50
 -10   5   0  103.69   12.90
 -10   5   0   88.99    9.20
  10   5   0   90.59   10.10
 -10   5   0   76.79    9.00
  10   5   0  117.09   11.00
 -10   5   0  104.69    7.90
 -10   5   0  102.39    9.40
 -11  -5   0  138.99   11.50
 -11  -5   0  145.19   12.30
  11  -5   0  130.79   11.10
 -11   5   0  165.78   13.10
 -11   5   0  157.88   13.10
  11   5   0  145.09   11.20
 -11   5   0  158.68    9.50
 -11   5   0  132.79   11.10
  11   5   0  152.78   12.00
 -12  -5   0  314.67   17.30
 -12  -5   0  308.07   15.80
  12  -5   0  289.97   15.90
  12   5   0  334.47   16.60
 -12   5   0  342.37   16.50
 -12   5   0  337.37   15.80
 -12   5   0  352.46   18.90
 -12   5   0  331.27   14.20
  12   5   0  367.26   17.10
 -13  -5   0   59.99    9.40
 -13  -5   0   58.39   10.00
  13  -5   0   55.29    9.30
 -13   5   0   54.69   10.10
 -13   5   0   58.19    8.40
 -13   5   0   56.99    6.70
  13   5   0   52.39    8.80
 -13   5   0   50.49    9.40
  13   5   0   44.20    8.10
  14  -5   0   88.19   10.70
 -14  -5   0   96.69   13.50
 -14  -5   0   88.49   10.50
 -14   5   0   74.09   11.50
  14   5   0  104.89   11.50
 -14   5   0  107.19   12.30
 -14   5   0   76.39    9.50
  14   5   0   83.69   10.00
 -14   5   0   85.49    9.00
  15  -5   0   88.29   11.30
 -15  -5   0  100.69   11.30
 -15  -5   0   87.79   11.90
 -15   5   0   87.69   10.30
 -15   5   0  101.89   11.30
  15   5   0   78.49    9.80
 -15   5   0   70.39   11.60
  15   5   0   78.39   10.50
 -16  -5   0   10.70    9.10
 -16  -5   0    2.30    9.20
  16  -5   0   -6.30    8.00
 -16   5   0   -4.40    7.30
 -16   5   0   -8.30    7.00
 -16   5   0    2.90    8.80
  16   5   0    5.50    7.70
  16   5   0    1.90    8.40
  17  -5   0   18.20    9.90
 -17  -5   0   41.10   11.10
 -17  -5   0   12.10    8.50
 -17   5   0    8.00    9.00
  17   5   0   19.10   10.20
 -17   5   0   18.30    9.80
 -17   5   0   37.60   18.60
  17   5   0   22.60    9.30
 -18  -5   0   24.60   11.90
  18  -5   0   43.40   11.40
 -18   5   0   41.60   11.00
  18   5   0   41.70   10.70
 -18   5   0   28.50    8.90
 -18   5   0   35.20   11.10
  18   5   0   49.50   10.50
   0  -6   0  386.96   16.20
   0  -6   0  354.86   15.00
   0  -6   0  369.26   15.10
   0  -6   0  404.66   17.10
   0   6   0  353.96   15.70
   0   6   0  367.66   14.30
   0   6   0  354.26   14.90
   0   6   0  365.86   15.00
  -1  -6   0   27.20    5.90
   1  -6   0   27.50    5.40
   1  -6   0   36.20    6.60
   1  -6   0   20.20    5.50
   1  -6   0   31.70    6.70
  -1  -6   0   39.30    7.10
  -1  -6   0   36.70    7.30
  -1  -6   0   27.10    5.70
   1   6   0   13.90    5.60
   1   6   0   22.10    5.10
  -1   6   0    9.00    5.20
   1   6   0   20.40    5.60
  -1   6   0   16.00    5.70
   1   6   0   15.80    5.30
  -1   6   0   21.90    5.30
  -1   6   0   21.00    6.70
  -2  -6   0  202.68   11.30
   2  -6   0  195.18   11.40
  -2  -6   0  193.38   10.80
   2  -6   0  168.78    9.70
   2  -6   0  183.28   11.40
  -2  -6   0  175.58   10.30
  -2  -6   0  195.48   11.90
   2   6   0  178.18   10.10
  -2   6   0  182.18    8.90
  -2   6   0  169.28   10.70
  -2   6   0  180.88   12.00
   2   6   0  181.38   10.30
   2   6   0  186.38   10.40
   2   6   0  180.18   10.60
  -2   6   0  164.08    9.70
  -3  -6   0  441.46   18.20
   3  -6   0  436.16   17.70
   3  -6   0  456.65   17.10
  -3  -6   0  461.75   18.40
  -3  -6   0  454.35   19.20
  -3   6   0  434.66   16.60
   3   6   0  441.56   17.60
  -3   6   0  458.75   19.40
   3   6   0  464.15   16.60
  -3   6   0  456.85   17.70
   3   6   0  467.85   17.60
   3   6   0  477.15   17.10
  -3   6   0  462.25   15.60
   4  -6   0   53.79    7.40
  -4  -6   0   57.29    8.30
  -4  -6   0   46.70    7.30
   4  -6   0   58.09    6.30
  -4  -6   0   58.59    7.20
  -4   6   0   52.89    8.50
   4   6   0   49.40    7.30
   4   6   0   54.49    7.00
   4   6   0   56.59    6.10
  -4   6   0   62.49    6.70
  -4   6   0   49.50    5.10
  -4   6   0   52.89    6.40
  -5  -6   0   75.69    8.10
   5  -6   0   69.39    7.90
  -5  -6   0   73.59    8.40
   5  -6   0   61.89    9.20
  -5  -6   0   92.39    9.90
  -5   6   0   67.69    8.70
  -5   6   0   60.69    7.00
  -5   6   0   71.59    7.30
  -5   6   0   79.59    8.90
   5   6   0   73.89    8.20
   6  -6   0  360.06   14.70
  -6  -6   0  356.86   16.70
  -6  -6   0  365.46   17.40
   6  -6   0  374.86   16.10
  -6   6   0  345.47   14.60
  -6   6   0  329.47   17.50
   6   6   0  366.86   15.90
  -6   6   0  369.16   15.90
  -6   6   0  370.36   14.40
  -7  -6   0    8.50    6.40
   7  -6   0   16.50    6.20
   7  -6   0    4.60    4.00
  -7  -6   0    8.30    6.50
  -7   6   0   -2.80    3.80
   7   6   0   11.40    6.60
  -7   6   0   -9.40    7.50
  -7   6   0    8.10    5.70
  -7   6   0    9.70    4.60
  -8  -6   0   46.70    7.70
  -8  -6   0   49.90    8.60
   8  -6   0   42.40    7.40
  -8   6   0   54.59    7.70
  -8   6   0   26.90    9.30
  -8   6   0   33.60    5.30
  -8   6   0   47.70    5.90
   8   6   0   37.40    7.40
  -9  -6   0   33.60    7.80
  -9  -6   0   30.40    8.30
   9  -6   0   21.40    6.90
   9   6   0   33.10    7.30
  -9   6   0   16.40    5.10
  -9   6   0   32.10    5.40
  -9   6   0   32.50    8.50
  10  -6   0  181.38   12.40
 -10  -6   0  157.08   13.50
 -10  -6   0  162.08   12.70
 -10   6   0  195.48   15.30
  10   6   0  182.28   13.20
 -10   6   0  153.68   10.90
 -10   6   0  175.08   14.50
 -10   6   0  185.88   12.20
 -11  -6   0   55.39    9.60
  11  -6   0   60.89    9.20
  11   6   0   57.39    9.20
 -11   6   0   53.39   10.50
 -11   6   0   42.30    6.80
 -11   6   0   70.29    8.80
 -12  -6   0    2.50    6.60
 -12  -6   0   11.60    8.40
  12  -6   0   18.00    7.70
 -12   6   0   15.30    6.90
 -12   6   0    7.30    6.00
 -12   6   0   -9.30    8.40
  12   6   0   -4.30    7.00
  13  -6   0   99.79   11.50
 -13  -6   0  100.29   12.00
 -13  -6   0   98.79   12.70
 -13   6   0  116.39   12.60
 -13   6   0   97.79   12.40
 -13   6   0  126.09   12.00
  13   6   0  107.39   12.00
 -14  -6   0   71.89   12.00
  14  -6   0   72.49   10.70
 -14  -6   0   71.49   10.60
  14   6   0   59.19   10.50
 -14   6   0   62.59   10.10
 -14   6   0   48.70    8.70
 -14   6   0   60.89   11.80
 -15  -6   0   21.70    8.70
  15  -6   0   18.80    9.00
 -15  -6   0    7.10    9.60
  15   6   0    4.40   14.50
 -15   6   0   16.60    9.00
 -15   6   0    9.20    6.70
 -16  -6   0   59.59   12.50
  16  -6   0   61.89   11.40
  16   6   0   92.79   12.40
 -16   6   0   73.79   10.30
 -16   6   0   54.29    9.70
 -16   6   0   86.89   12.60
   0  -7   0    7.80    5.60
   0  -7   0    8.10    6.90
   0  -7   0   19.70    6.90
   0  -7   0    2.20    5.20
   0   7   0   -1.10    4.40
   0   7   0    4.60    4.90
   0   7   0    4.10    5.20
   0   7   0    3.80    5.60
   1  -7   0    6.60    5.20
   1  -7   0   16.20    6.60
  -1  -7   0    6.90    6.10
  -1  -7   0   12.40    6.80
   1  -7   0   14.40    6.00
  -1  -7   0    4.40    5.50
  -1  -7   0   10.20    7.20
   1  -7   0   16.30    6.70
   1   7   0   14.00    5.40
   1   7   0    9.80    5.00
  -1   7   0    4.80    5.10
  -1   7   0    6.30    6.10
   1   7   0    3.20    5.30
  -1   7   0    1.50    4.80
   1   7   0   13.50    5.60
   2  -7   0    6.20    4.90
  -2  -7   0   -0.30    5.30
  -2  -7   0    8.10    6.80
  -2  -7   0   14.20    7.10
  -2  -7   0    1.50    5.40
   2  -7   0   13.10    5.90
  -2   7   0    8.10    6.00
  -2   7   0    5.30    5.30
   2   7   0    2.60    4.70
   2   7   0    5.60    5.10
   2   7   0    0.70    4.80
  -2   7   0   -3.40    4.70
   2   7   0    6.40    5.40
   3  -7   0    4.30    6.40
  -3  -7   0    4.90    6.80
  -3  -7   0    3.70    7.20
  -3  -7   0    5.10    5.90
   3  -7   0    2.50    5.20
  -3   7   0    3.70    4.70
   3   7   0    1.80    5.30
   3   7   0    0.80    5.30
  -3   7   0   -3.90    5.50
  -3   7   0    3.60    4.80
   3   7   0    1.00    4.60
  -4  -7   0    0.10    6.90
  -4  -7   0    5.50    7.30
   4  -7   0   -1.30    5.20
   4  -7   0    8.60    6.20
   4   7   0    5.90    4.70
   4   7   0    2.80    5.60
   4   7   0    8.20    5.80
  -4   7   0    7.20    5.20
  -4   7   0    1.00    5.10
  -4   7   0   -1.30    6.20
   5  -7   0   60.49    8.40
   5  -7   0   56.29    6.60
  -5  -7   0   45.70    8.30
  -5  -7   0   63.89    9.90
   5   7   0   59.39    7.70
   5   7   0   47.70    7.80
  -5   7   0   51.19    7.10
  -5   7   0   44.90   10.20
   6  -7   0   38.60    6.10
  -6  -7   0   33.20    8.00
   6  -7   0   55.29    8.30
  -6  -7   0   56.99   10.20
  -6   7   0   21.20    7.90
   6   7   0   42.90    8.20
  -6   7   0   44.70    8.20
   6   7   0   37.40    7.30
  -7  -7   0   21.30    7.90
   7  -7   0    6.10    7.10
   7   7   0   -2.50    6.60
  -7   7   0    6.60    6.60
  -7   7   0   -1.30    7.30
  -8  -7   0   -1.20    8.60
   8  -7   0    1.70    7.70
  -8  -7   0    3.40    7.20
  -8   7   0   -1.00    6.20
  -8   7   0    2.70    7.50
   8   7   0   -2.50    6.30
  -9  -7   0   -2.70    7.80
  -9  -7   0    8.60    7.00
   9  -7   0    0.80    6.60
   9   7   0   -0.40    7.40
  -9   7   0    5.90    7.10
  -9   7   0    3.80    7.70
  10  -7   0    6.40    7.20
 -10  -7   0    4.00    6.90
 -10  -7   0    3.20    8.70
  10   7   0    4.30    7.00
 -10   7   0    0.00    8.70
 -10   7   0    0.90    6.80
 -11  -7   0   -6.00    9.30
  11  -7   0    2.80    7.30
 -11  -7   0   -3.90    8.60
 -11   7   0   -6.00    9.40
 -11   7   0    6.90    7.90
  11   7   0    6.90    8.10
  12  -7   0   26.20    8.60
 -12  -7   0   20.20    9.10
 -12  -7   0   22.40   10.00
 -12   7   0   17.00   10.40
 -12   7   0   35.70    8.20
  12   7   0   27.60    8.30
 -13  -7   0   -1.10    9.20
  13  -7   0   -5.00    8.80
 -13  -7   0    6.80    8.70
  13   7   0   -6.00   13.00
 -13   7   0    0.30    8.40
 -13   7   0    4.90    7.70
  14  -7   0   43.00   10.40
 -14  -7   0   46.40   12.20
 -14   7   0   29.10    9.60
 -14   7   0   48.10   11.20
  14   7   0   61.89   10.30
   0  -8   0  259.57   15.00
   0  -8   0  249.28   14.10
   1  -8   0  121.09   10.60
  -1  -8   0  124.09   11.30
  -1  -8   0  133.49   18.50
  -1  -8   0  122.59   10.60
   1  -8   0  112.79   10.60
  -1   8   0  119.59   11.80
  -2  -8   0   22.70    8.70
  -2  -8   0   17.60   13.50
   2  -8   0   19.60    6.50
   2  -8   0    1.90    8.30
  -2   8   0    7.40    6.60
  -2   8   0   19.10    8.10
  -3  -8   0    4.60    7.70
   3  -8   0    5.50   13.20
  -3  -8   0    6.70    9.00
   3  -8   0   10.70    6.00
  -3   8   0    8.90    6.40
  -4  -8   0   22.30   14.00
   4  -8   0    8.30    7.90
   4  -8   0   13.90    6.40
  -4  -8   0   27.20    9.00
  -4   8   0   18.50    6.70
  -4   8   0   21.70    7.20
  -5  -8   0   19.90    9.20
  -5  -8   0   26.00   13.50
   5  -8   0    8.10    7.90
   5   8   0   14.10    7.20
  -5   8   0   36.00    8.20
  -5   8   0   28.10    7.50
   5   8   0   14.10    6.90
   6  -8   0    0.20    7.20
  -6  -8   0   11.30    8.50
  -6  -8   0   -1.70    8.50
  -6   8   0   15.40    7.50
  -6   8   0   11.70    6.40
   6   8   0   12.80    7.20
   6   8   0    3.50    6.20
   7  -8   0   13.00    8.40
  -7  -8   0   19.80    9.40
  -7  -8   0    6.70    8.30
  -7   8   0   20.80    8.80
   7   8   0   18.00    7.50
   7   8   0    8.80    6.80
  -7   8   0   12.30    7.40
  -8  -8   0   19.60    9.10
   8  -8   0   15.70    7.90
  -8  -8   0   10.40    9.50
  -8   8   0   28.60    8.10
   8   8   0   20.30    7.80
  -8   8   0   12.50    7.80
   8   8   0    5.40    7.90
  -9  -8   0   -1.20    7.80
   9  -8   0    7.60    7.90
  -9  -8   0   -3.80    8.60
  -9   8   0   -8.30    6.90
  -9   8   0   -0.90    7.20
   9   8   0    8.40    6.90
 -10  -8   0    9.60    8.20
  10  -8   0    6.60    7.90
 -10  -8   0   -1.00    9.60
 -10   8   0    6.50    8.00
 -10   8   0   12.50   11.80
  10   8   0   23.90    8.90
 -11   8   0   14.10    8.70
   0  -9   0    8.80    7.70
   1  -9   0   28.50    8.70
  -1  -9   0   21.30    9.30
  -2  -9   0   40.50   10.20
  -2  -9   0   53.79   10.80
   2  -9   0   43.00    9.10
   3  -9   0   11.80    7.80
  -3  -9   0   10.10    9.30
  -3  -9   0   18.30   10.10
  -4  -9   0   10.10    9.80
  -4  -9   0   12.20    9.60
   4  -9   0   11.60    8.60
   5  -9   0   22.40    8.40
  -5  -9   0   23.00   10.10
  -5  -9   0   43.30   11.00
  -5   9   0   35.20    8.30
  -6   9   0   21.60    8.20
 -21   0   1    8.90    8.60
  21   0  -1    4.30    9.90
 -21   0   1    5.80   13.70
  20   0  -1    0.30    6.50
 -20   0   1  -11.20    6.90
  20   0  -1   -5.30    8.10
 -20   0   1   -1.40    7.40
 -19   0   1    0.20    6.80
 -19   0   1    1.70    7.30
  19   0  -1    3.70    6.90
  18   0  -1   -3.90    5.80
 -18   0   1   -2.20    6.30
 -18   0   1   -3.80    5.70
 -18   0   1   -3.30    6.40
 -17   0   1   -4.60    5.90
  17   0  -1    3.50    6.30
 -17   0   1   -0.60    6.20
 -17   0   1    2.00    5.70
 -16   0   1    2.80    5.20
 -16   0   1   -2.00    4.60
 -16   0   1   -5.70    7.00
  16   0  -1    0.80    5.00
  16   0  -1   -8.50    6.70
 -16   0   1    5.30    5.80
 -15   0   1  -10.10    4.40
 -15   0   1   -8.10    4.70
  15   0  -1  -14.70    5.50
  15   0  -1   -4.70    4.90
 -15   0   1   -1.60    5.00
 -14   0   1   -1.60    4.30
  14   0  -1   -9.90    5.10
 -14   0   1   -3.00    4.50
  14   0  -1   -4.00    4.40
 -14   0   1    0.20    4.70
 -14   0   1   -9.10    4.10
 -13   0   1    4.80    3.80
  13   0  -1   -0.70    3.50
  13   0  -1   -0.10    3.60
  13   0  -1    1.00    3.00
 -13   0   1   -4.40    3.90
  13   0  -1  -11.50    4.10
 -13   0   1   -8.40    3.90
  13   0  -1   -3.00    4.30
 -13   0   1    3.10    4.00
  13   0  -1   -2.00    4.60
 -12   0   1   -6.40    3.00
 -12   0   1    2.40    4.40
  12   0  -1   -1.30    3.20
  12   0  -1    2.90    4.30
  12   0  -1    0.70    3.10
 -12   0   1   -4.30    4.00
 -12   0   1   -1.50    3.90
  12   0  -1   -2.00    4.20
  12   0  -1   -4.90    3.50
 -12   0   1   -7.10    3.70
 -11   0   1   -2.40    2.90
 -11   0   1   -4.70    3.20
  11   0  -1    0.00    2.90
 -11   0   1   -3.70    3.20
  11   0  -1   -5.70    3.50
  11   0  -1   -2.50    3.00
  11   0  -1   -6.40    3.10
 -11   0   1   -1.50    3.00
 -11   0   1   -8.80    3.50
  11   0  -1   -1.70    2.70
  10   0  -1   -3.70    3.60
  10   0  -1   -5.70    2.50
  10   0  -1   -2.50    2.60
 -10   0   1    0.50    2.70
 -10   0   1   -5.20    2.70
 -10   0   1   -6.30    2.70
 -10   0   1   -8.70    3.30
  10   0  -1    6.50    3.70
  10   0  -1   -2.60    2.50
 -10   0   1   -5.80    3.00
  -9   0   1    0.60    3.10
  -9   0   1    0.90    2.80
  -9   0   1   -0.30    2.60
  -9   0   1   -2.40    2.50
   9   0  -1   -4.10    3.50
   9   0  -1    0.40    2.40
   9   0  -1    1.70    2.40
   9   0  -1   -1.30    2.70
  -9   0   1    0.70    3.10
   9   0  -1    1.40    2.50
   8   0  -1   -3.70    2.10
   8   0  -1   -5.20    2.20
  -8   0   1   -4.00    2.20
  -8   0   1   -6.70    2.30
   8   0  -1   -7.90    2.70
   8   0  -1   -7.40    2.40
  -8   0   1   -4.40    2.40
   8   0  -1   -1.50    2.30
  -8   0   1    1.00    2.60
  -8   0   1   -3.80    2.40
   7   0  -1   -3.60    2.30
  -7   0   1   -2.10    2.20
   7   0  -1    0.00    2.00
   7   0  -1   -3.80    2.10
   7   0  -1   -2.00    1.80
  -7   0   1   -1.70    2.70
  -7   0   1    6.10    2.50
  -7   0   1    1.40    2.20
   7   0  -1    1.90    2.00
   7   0  -1   -0.20    2.00
  -7   0   1   -5.60    2.00
  -6   0   1    1.10    1.70
   6   0  -1    0.20    1.50
  -6   0   1   -0.20    1.80
   6   0  -1    1.10    1.60
  -6   0   1    2.40    1.80
  -6   0   1    0.30    1.60
  -6   0   1   -1.60    1.70
  -6   0   1    2.10    2.30
   6   0  -1   -0.10    1.50
   6   0  -1   -0.90    1.70
   6   0  -1   -3.50    1.90
  -5   0   1    1.60    1.40
  -5   0   1   -0.10    1.30
  -5   0   1    0.20    1.30
   5   0  -1    0.20    1.70
  -5   0   1    1.90    1.50
  -5   0   1   -1.50    1.40
   5   0  -1   -2.20    1.20
   5   0  -1   -0.40    1.30
   5   0  -1   -0.40    1.20
   5   0  -1   -1.40    1.40
  -5   0   1   -0.20    1.60
   5   0  -1   -0.60    1.30
   4   0  -1   -1.60    1.10
  -4   0   1   -0.20    1.10
   4   0  -1   -1.70    1.30
   4   0  -1    0.20    1.20
  -4   0   1    3.20    1.40
  -4   0   1    1.90    1.30
  -4   0   1   -1.30    1.00
   4   0  -1   -0.20    1.00
   4   0  -1    1.00    1.10
   4   0  -1   -0.70    1.30
  -4   0   1    0.20    1.20
   3   0  -1    0.80    0.70
   3   0  -1    0.30    0.90
   3   0  -1    0.70    0.70
   3   0  -1    1.20    0.80
   3   0  -1    0.90    0.80
  -3   0   1    1.40    0.90
  -3   0   1    1.80    0.80
  -3   0   1    1.40    1.00
  -2   0   1    0.80    0.50
   2   0  -1    0.80    0.40
   2   0  -1    1.10    0.50
  -2   0   1    0.50    0.50
   2   0  -1    1.20    0.50
  -2   0   1    0.30    0.20
  -1   0   1    0.20    0.10
   1   0  -1    0.10    0.10
   1   0  -1    0.00    0.10
  -1   0   1    0.00    0.10
   1   0  -1   -0.10    0.10
   0   0  -1    0.00    0.10
   0   0   1   -0.10    0.10
   0   0  -1    0.00    0.10
   0   0  -1    0.00    0.10
   0   0   1    0.00    0.10
   0   0   1    0.00    0.10
   0   0  -1    0.00    0.10
   0   0   1    0.00    0.10
  -1   0  -1    0.10    0.10
   1   0   1    0.00    0.20
   1   0   1    0.30    0.20
   1   0   1    0.70    0.20
  -1   0  -1    0.50    0.20
   1   0   1    0.30    0.20
   2   0   1    2.20    0.60
   2   0   1    2.30    0.60
  -2   0  -1    3.50    0.50
  -2   0  -1    2.20    0.70
  -2   0  -1    1.80    0.80
   2   0   1    2.00    0.70
  -3   0  -1   -0.10    1.00
  -3   0  -1   -0.80    1.00
  -3   0  -1    1.30    1.10
  -3   0  -1    1.80    0.90
   3   0   1    0.90    1.00
   3   0   1    1.10    0.90
   3   0   1    1.50    0.70
   3   0   1    3.20    1.10
  -3   0  -1    0.40    1.20
   3   0   1    2.90    1.40
   3   0   1    1.70    1.10
   4   0   1    5.30    1.10
  -4   0  -1    2.30    1.50
   4   0   1   -0.50    1.40
  -4   0  -1    1.10    1.40
  -4   0  -1    1.00    1.20
   4   0   1    1.90    1.40
   4   0   1    8.10    1.80
  -4   0  -1    0.60    1.40
   4   0   1    2.90    1.30
   4   0   1    1.60    1.40
  -4   0  -1    1.30    1.40
  -5   0  -1   -1.30    1.30
  -5   0  -1   -0.40    1.70
  -5   0  -1   -0.10    1.40
   5   0   1   -1.10    1.30
   5   0   1    0.10    1.60
   5   0   1    0.90    1.10
   5   0   1    0.80    1.50
  -5   0  -1   -0.20    1.60
   5   0   1    2.30    1.90
  -5   0  -1   -0.80    1.40
   5   0   1   -0.60    1.40
  -5   0  -1    3.90    1.40
   6   0   1   -1.20    2.00
  -6   0  -1   -2.50    1.80
  -6   0  -1    0.00    1.90
   6   0   1   -1.70    1.70
   6   0   1    0.50    1.50
   6   0   1    0.30    1.90
   6   0   1   -2.50    2.20
  -6   0  -1   -0.20    1.70
  -6   0  -1   -0.60    1.90
   6   0   1    0.70    1.30
  -6   0  -1    2.80    2.10
  -6   0  -1   -2.10    2.00
  -7   0  -1    0.00    2.50
  -7   0  -1   -0.10    2.60
   7   0   1    0.50    2.40
  -7   0  -1   -2.20    2.40
   7   0   1   -2.00    1.70
   7   0   1   -0.80    2.20
   7   0   1   -0.60    2.30
   7   0   1    0.00    2.90
   7   0   1    4.80    2.30
  -7   0  -1    4.80    2.70
  -7   0  -1   -5.90    2.70
  -8   0  -1   -2.90    2.30
  -8   0  -1   -3.60    2.50
  -8   0  -1   -3.20    2.50
   8   0   1   -3.90    3.00
  -8   0  -1   -2.70    2.70
   8   0   1   -0.10    2.50
   8   0   1   -4.00    1.90
   8   0   1    3.20    2.50
   8   0   1   -2.70    2.40
  -8   0  -1   -2.80    2.70
  -8   0  -1   -0.30    2.80
   8   0   1   -7.10    2.70
   9   0   1   -2.50    2.80
   9   0   1   -0.90    1.90
   9   0   1   -3.00    2.60
  -9   0  -1   -6.10    2.60
  -9   0  -1    0.90    2.50
  -9   0  -1   -1.30    2.90
  -9   0  -1   -0.40    3.00
   9   0   1   -2.60    3.00
  -9   0  -1    0.90    2.90
   9   0   1   -1.60    3.20
   9   0   1    0.30    2.60
 -10   0  -1    1.70    3.60
  10   0   1    1.60    3.00
  10   0   1   -0.10    3.00
 -10   0  -1   -1.20    3.00
  10   0   1   -0.20    2.20
 -10   0  -1    1.20    3.50
 -10   0  -1   -2.40    2.80
 -10   0  -1   -5.30    2.90
  10   0   1    0.90    3.70
  10   0   1   -1.30    2.90
 -10   0  -1   -1.80    3.30
  10   0   1   -1.00    5.60
  11   0   1    2.00    2.60
 -11   0  -1   -2.20    3.70
  11   0   1    4.20    3.50
 -11   0  -1   -6.50    2.90
 -11   0  -1   -0.70    3.90
  11   0   1   -4.80    4.60
  11   0   1    6.60    4.90
 -11   0  -1   -4.20    3.30
  11   0   1   -1.30    3.80
 -11   0  -1    2.60    3.50
 -12   0  -1    4.70    3.80
  12   0   1   -4.20    2.90
  12   0   1   -1.40    3.30
 -12   0  -1   -4.70    3.80
  12   0   1   -2.70    3.90
  12   0   1   -6.10    3.20
 -12   0  -1   -4.60    4.10
  12   0   1    0.00    4.50
  12   0   1   -2.40    2.50
 -12   0  -1   -3.10    3.60
 -13   0  -1   -0.40    4.10
 -13   0  -1   -9.90    4.30
 -13   0  -1   -9.40    3.90
  13   0   1   -6.90    4.40
  13   0   1   -1.00    5.00
 -13   0  -1   -9.10    4.00
  13   0   1   -2.90    3.40
 -14   0  -1    3.00    5.30
  14   0   1  -11.40    5.90
 -14   0  -1   -7.90    3.90
 -14   0  -1   -0.40    5.00
  14   0   1   -6.70    4.50
 -15   0  -1   -8.60    4.30
  15   0   1    0.10    4.70
  15   0   1   -8.50    5.30
 -15   0  -1   -8.00    5.80
 -15   0  -1   -2.60    5.00
  16   0   1   -5.30    5.10
 -16   0  -1    9.10    6.50
 -16   0  -1   -5.00    4.70
  16   0   1   -4.00    6.40
 -16   0  -1    9.50   10.70
  17   0   1    2.30    8.00
 -17   0  -1   -0.80    5.90
  17   0   1    3.80    6.50
 -17   0  -1    7.40    6.70
  18   0   1   -0.10    6.40
 -18   0  -1    2.60    6.60
 -18   0  -1   -3.30    5.90
  18   0   1    5.70    7.20
 -18   0  -1    7.70    8.00
  19   0   1    4.90    7.30
 -19   0  -1    3.20    7.10
  19   0   1    3.40    7.30
 -19   0  -1    7.00    7.70
 -20   0  -1    3.40    7.30
 -20   0  -1   -6.10    6.90
 -21   0  -1  -22.90   13.20
 -21   0  -1   12.00    9.00
 -21  -1   1    3.60    8.80
  21  -1  -1   -2.70   11.50
  21   1  -1    8.80    8.40
 -21   1   1    9.30   10.10
 -21   1   1    1.20    7.90
 -20  -1   1    7.80    7.50
 -20  -1   1   -2.70    7.40
  20  -1  -1    9.40    8.40
  20   1  -1    0.60    7.50
 -20   1   1    9.00    8.00
 -20   1   1    3.80    7.50
 -19  -1   1   -2.20    6.80
 -19  -1   1   -1.20    7.10
  19  -1  -1   -7.50    7.10
 -19  -1   1   -3.40    6.40
 -19   1   1   -7.10    6.60
  19   1  -1    2.80    6.90
 -19   1   1   -2.80    6.70
  18  -1  -1   23.90    8.90
 -18  -1   1   17.40    7.10
 -18  -1   1   23.30    7.90
 -18  -1   1   25.80    7.30
  18  -1  -1   29.20    6.90
 -18   1   1   15.30    7.60
 -18   1   1   26.20    6.80
 -18   1   1   31.20    8.20
  18   1  -1   16.80    7.60
  18   1  -1   15.90    7.60
 -17  -1   1  108.89   13.40
 -17  -1   1   96.79   10.10
  17  -1  -1   82.69    8.70
 -17  -1   1   83.99    9.10
  17   1  -1   68.89    9.50
 -17   1   1   86.89    9.40
  17   1  -1   87.49    9.90
 -17   1   1   88.09   10.50
 -17   1   1   81.59    9.10
 -16  -1   1   92.19    9.20
  16  -1  -1   79.29    8.70
 -16  -1   1   78.99    9.00
 -16   1   1  103.69    9.50
 -16   1   1   87.99   11.10
  16   1  -1   89.79   11.40
 -16   1   1   82.29    8.70
  16   1  -1   87.19    9.20
 -15  -1   1    8.40    4.90
 -15  -1   1    1.90    5.20
 -15  -1   1    6.60    5.30
 -15  -1   1    4.00    5.00
  15  -1  -1    3.60    4.90
 -15   1   1   11.50    4.70
 -15   1   1    7.90    4.90
 -15   1   1   -1.90    6.00
  15   1  -1   -1.70    6.40
  15   1  -1    1.40    5.80
 -15   1   1    4.80    5.70
 -14  -1   1  174.18   10.10
 -14  -1   1  163.58   11.00
 -14  -1   1  168.08   10.50
  14  -1  -1  153.18    9.50
 -14  -1   1  143.69    8.30
  14   1  -1  169.08   10.20
  14   1  -1  144.59   11.60
 -14   1   1  151.08   10.30
 -14   1   1  153.18    9.80
 -14   1   1  146.99    9.00
 -14   1   1  149.69   11.10
  13  -1  -1   90.89    7.40
  13  -1  -1   90.19    7.00
 -13  -1   1   98.69    7.20
 -13  -1   1   85.59    8.10
 -13  -1   1   88.79    7.40
  13  -1  -1   87.79    9.10
 -13  -1   1   91.09    6.40
 -13  -1   1   83.69    9.30
  13  -1  -1   84.39    7.90
 -13  -1   1  102.79    7.80
 -13   1   1   87.09    6.40
  13   1  -1  104.19    8.10
  13   1  -1   91.99    6.70
 -13   1   1   79.09    8.60
  13   1  -1   93.89    9.20
 -13   1   1   94.39    7.80
  13   1  -1  100.39    6.70
 -13   1   1  110.19    7.80
 -13   1   1   93.49    8.30
 -12  -1   1  200.98    8.50
  12  -1  -1  189.08    9.40
 -12  -1   1  171.38   10.40
 -12  -1   1  212.28    9.60
  12  -1  -1  190.98   11.20
 -12  -1   1  203.68   10.00
 -12  -1   1  206.98    9.70
  12  -1  -1  183.88   10.10
 -12  -1   1  183.48   10.70
  12  -1  -1  207.18    9.10
 -12   1   1  196.58    9.10
 -12   1   1  169.48   10.60
 -12   1   1  202.58   10.10
  12   1  -1  213.28    9.20
  12   1  -1  211.98    9.60
  12   1  -1  210.28   10.50
 -12   1   1  196.98    9.70
 -12   1   1  184.88   11.10
  12   1  -1  189.28   10.30
 -12   1   1  194.68    9.60
  12   1  -1  195.38   11.30
  11  -1  -1  914.21   29.10
  11  -1  -1 1012.80   30.80
 -11  -1   1  894.61   29.20
  11  -1  -1  954.80   30.70
 -11  -1   1  901.41   28.00
  11  -1  -1  920.01   29.90
 -11  -1   1  908.41   30.10
 -11  -1   1  960.20   29.40
 -11  -1   1  950.60   30.30
 -11  -1   1  934.71   29.10
  11   1  -1  957.00   30.90
  11   1  -1  968.30   29.70
 -11   1   1  905.61   28.50
 -11   1   1  964.20   29.90
  11   1  -1  985.60   29.00
 -11   1   1  940.91   29.10
 -11   1   1  950.30   30.50
 -11   1   1  931.31   29.10
  11   1  -1  938.01   28.70
 -10  -1   1    8.20    3.30
  10  -1  -1    6.50    3.10
 -10  -1   1   10.00    3.30
 -10  -1   1   14.60    3.50
  10  -1  -1    6.70    2.80
 -10  -1   1   -0.40    2.90
 -10  -1   1    9.50    3.50
  10  -1  -1    2.00    3.50
 -10  -1   1    6.20    2.40
  10  -1  -1    9.10    3.20
  10  -1  -1    4.20    3.20
 -10   1   1   10.00    3.60
  10   1  -1    4.60    2.60
 -10   1   1    7.50    3.30
  10   1  -1    4.40    3.10
  10   1  -1    4.00    2.60
 -10   1   1    3.40    3.40
  10   1  -1    1.80    4.10
  10   1  -1   14.20    3.50
  10   1  -1    6.80    3.60
 -10   1   1    2.70    2.80
 -10   1   1    2.40    3.30
   9  -1  -1 1484.95   43.60
   9  -1  -1 1474.75   43.30
  -9  -1   1 1489.15   43.30
  -9  -1   1 1553.44   46.00
  -9  -1   1 1436.76   42.40
  -9  -1   1 1469.45   44.20
  -9  -1   1 1436.06   43.50
  -9  -1   1 1472.35   43.50
   9  -1  -1 1473.95   44.00
   9  -1  -1 1535.15   43.10
  -9   1   1 1469.45   44.50
   9   1  -1 1563.24   46.40
   9   1  -1 1465.65   42.90
  -9   1   1 1513.45   44.10
  -9   1   1 1421.46   42.80
  -9   1   1 1526.25   44.50
   9   1  -1 1480.85   45.20
   9   1  -1 1540.65   43.30
   9   1  -1 1524.05   44.20
  -9   1   1 1489.95   43.30
   9   1  -1 1480.85   43.50
  -9   1   1 1481.75   43.40
  -8  -1   1 3195.08   87.69
  -8  -1   1 2983.10   85.99
  -8  -1   1 3040.10   87.59
   8  -1  -1 3006.20   86.99
  -8  -1   1 3109.19   87.09
   8  -1  -1 3113.59   86.59
   8  -1  -1 3106.39   87.49
  -8  -1   1 3045.50   87.19
   8  -1  -1 3132.69   87.99
  -8  -1   1 3150.88   86.89
   8  -1  -1 2971.70   86.79
  -8   1   1 3065.79   86.79
   8   1  -1 3086.69   86.99
   8   1  -1 3079.29   87.29
  -8   1   1 3079.59   87.99
  -8   1   1 3133.89   87.79
   8   1  -1 3140.29   86.19
   8   1  -1 3152.78   88.09
  -8   1   1 3088.19   86.89
  -8   1   1 3115.49   87.69
   8   1  -1 3040.40   86.49
  -8   1   1 3089.09   87.49
   8   1  -1 3329.37   87.09
   8   1  -1 3119.89   87.59
   7  -1  -1 1632.64   46.70
  -7  -1   1 1620.24   46.50
  -7  -1   1 1610.74   46.30
   7  -1  -1 1629.14   47.00
   7  -1  -1 1594.14   45.80
  -7  -1   1 1603.14   46.00
   7  -1  -1 1586.34   46.80
   7  -1  -1 1576.14   46.30
  -7  -1   1 1595.74   46.70
  -7  -1   1 1643.34   46.80
  -7  -1   1 1556.94   45.30
   7   1  -1 1613.94   45.50
  -7   1   1 1608.04   46.20
  -7   1   1 1602.14   45.70
   7   1  -1 1608.04   46.30
   7   1  -1 1671.13   47.20
   7   1  -1 1633.14   46.70
  -7   1   1 1620.84   47.10
  -7   1   1 1618.74   46.00
   7   1  -1 1708.93   46.30
   7   1  -1 1594.84   45.80
   7   1  -1 1621.94   46.50
  -7   1   1 1631.84   46.90
  -7   1   1 1569.94   46.80
  -6  -1   1    2.10    1.80
  -6  -1   1    6.20    1.90
   6  -1  -1    4.20    1.70
   6  -1  -1    1.60    1.80
  -6  -1   1    3.40    1.20
   6  -1  -1    3.40    2.00
   6  -1  -1    4.50    2.00
   6  -1  -1    4.50    1.70
  -6  -1   1    3.10    2.00
  -6  -1   1    3.50    1.90
  -6  -1   1    3.10    1.80
  -6   1   1    4.00    1.90
   6   1  -1    5.30    1.40
   6   1  -1    2.70    1.70
   6   1  -1    4.80    2.10
   6   1  -1    3.30    2.10
  -6   1   1    1.90    1.90
   6   1  -1    2.50    1.90
  -6   1   1    3.50    1.60
  -6   1   1    6.90    2.30
  -6   1   1    3.10    1.80
   5  -1  -1   83.89    4.20
  -5  -1   1   93.79    4.50
  -5  -1   1   92.49    4.50
   5  -1  -1   87.79    4.00
   5  -1  -1   86.29    3.80
  -5  -1   1   87.49    4.30
   5  -1  -1   89.49    4.60
   5  -1  -1   96.49    4.40
  -5  -1   1   93.69    4.30
  -5  -1   1   86.19    4.00
  -5   1   1   86.89    4.10
   5   1  -1   91.29    4.30
   5   1  -1   88.39    3.40
  -5   1   1   90.09    4.50
  -5   1   1   92.59    4.80
  -5   1   1   88.59    3.80
  -5   1   1   89.19    3.90
   5   1  -1   92.29    4.50
   5   1  -1   96.29    4.70
   5   1  -1   87.99    3.80
  -5   1   1  101.39    4.70
   4  -1  -1  594.54   17.40
   4  -1  -1  589.84   17.70
  -4  -1   1  588.24   17.50
   4  -1  -1  593.74   17.20
   4  -1  -1  583.74   17.60
  -4  -1   1  581.84   17.70
  -4  -1   1  594.14   17.70
  -4  -1   1  582.34   16.90
  -4  -1   1  582.24   17.70
   4  -1  -1  594.64   18.10
  -4  -1   1  596.54   17.80
  -4   1   1  603.34   17.20
   4   1  -1  606.04   17.90
   4   1  -1  588.04   17.30
   4   1  -1  581.74   17.70
  -4   1   1  603.44   18.00
   4   1  -1  609.44   17.70
  -4   1   1  609.14   17.80
  -4   1   1  600.64   17.60
  -4   1   1  626.24   18.20
   4   1  -1  587.54   16.90
   4   1  -1  618.64   17.90
  -4   1   1  582.34   17.30
  -3  -1   1  698.63   20.50
   3  -1  -1  683.93   20.10
   3  -1  -1  704.83   20.40
   3  -1  -1  703.93   20.80
   3  -1  -1  729.33   20.50
  -3  -1   1  701.83   20.30
  -3  -1   1  706.43   20.30
  -3  -1   1  701.83   19.80
  -3  -1   1  697.93   20.40
   3  -1  -1  702.83   20.30
   3   1  -1  725.53   21.30
   3   1  -1  714.63   20.60
   3   1  -1  692.13   20.20
  -3   1   1  713.23   20.50
  -3   1   1  717.03   20.40
  -3   1   1  691.03   20.00
  -3   1   1  701.23   20.10
   3   1  -1  714.03   20.60
   3   1  -1  716.23   20.40
  -3   1   1  686.33   20.30
   3   1  -1  702.23   19.70
  -3   1   1  741.23   20.90
   3   1  -1  718.83   20.50
   1  -1  -1 1128.39   34.70
   1   1  -1 1260.57   34.80
  -1   1   1 1220.28   34.30
   1   1  -1 1279.57   34.70
   1   1  -1 1307.67   34.50
  -1   1   1 1261.77   34.80
   1   1  -1 1228.18   34.80
   1   1  -1 1266.67   34.20
  -1   1   1 1291.37   34.20
  -1   1   1 1251.97   34.50
  -1   1   1 1246.68   34.40
  -1   1   1 1211.28   34.70
   1   1  -1 1222.68   34.30
  -1   1   1 1206.48   34.50
   0   1   1  669.43   18.30
   0   1   1  614.04   18.30
   0   1  -1  629.44   17.90
   0   1   1  616.84   18.20
   0   1   1  645.64   18.30
   0   1   1  631.54   17.90
   0   1  -1  663.03   18.50
   0   1  -1  670.43   18.20
   0   1  -1  612.24   18.40
   0   1  -1  654.93   18.10
   1  -1   1    2.10    0.60
   1  -1   1    2.20    0.50
   1  -1   1    4.20    1.00
  -1  -1  -1    1.90    0.40
   1  -1   1    2.00    0.80
   1  -1   1    5.20    0.90
   1  -1   1    1.50    0.50
  -1  -1  -1    3.10    0.80
  -1   1  -1    3.90    0.70
  -1   1  -1    2.70    0.60
  -1   1  -1    1.90    1.00
  -1   1  -1    3.80    0.70
   1   1   1    2.80    1.00
   1   1   1    3.90    0.80
   1   1   1    3.70    0.50
   1   1   1    4.10    0.90
   1   1   1    3.20    0.80
  -2  -1  -1 2929.31   77.89
   2  -1   1 2797.92   77.99
   2  -1   1 2666.43   77.39
  -2   1  -1 2877.81   78.09
   2   1   1 2749.62   77.59
  -2   1  -1 2713.03   77.39
   2   1   1 2882.11   77.99
  -2   1  -1 2779.92   77.29
  -2   1  -1 2917.81   78.09
   2   1   1 2845.32   77.89
   2   1   1 2936.51   78.19
  -3   1  -1 3864.81  105.89
  -4  -1  -1 1233.78   33.70
  -4  -1  -1 1245.38   34.50
   4  -1   1 1247.58   34.90
   4  -1   1 1188.98   34.50
  -4  -1  -1 1195.18   34.60
   4  -1   1 1227.08   34.70
  -4  -1  -1 1178.28   34.00
  -4  -1  -1 1209.08   34.50
  -4  -1  -1 1185.48   34.60
   4  -1   1 1176.98   34.60
   4  -1   1 1163.68   34.20
  -4   1  -1 1214.48   34.60
   4   1   1 1217.38   34.80
  -4   1  -1 1247.38   34.80
   4   1   1 1241.78   34.80
   4   1   1 1209.08   33.90
   4   1   1 1224.68   34.40
  -4   1  -1 1179.68   34.40
  -4   1  -1 1211.28   34.80
   4   1   1 1195.88   34.40
  -4   1  -1 1182.08   33.80
   4   1   1 1248.18   34.60
   5  -1   1 1244.08   36.10
  -5  -1  -1 1218.38   35.90
  -5  -1  -1 1240.88   35.30
   5  -1   1 1231.98   35.80
   5  -1   1 1268.77   36.30
   5  -1   1 1261.17   35.10
  -5  -1  -1 1268.67   36.00
   5  -1   1 1230.18   35.90
  -5  -1  -1 1249.77   36.10
  -5   1  -1 1216.98   35.00
   5   1   1 1266.67   36.30
   5   1   1 1280.47   35.60
   5   1   1 1231.78   36.00
   5   1   1 1287.57   36.00
  -5   1  -1 1272.37   36.40
  -5   1  -1 1232.58   35.70
  -5   1  -1 1229.98   36.20
   5   1   1 1202.18   35.80
  -5   1  -1 1270.27   36.20
  -5   1  -1 1256.07   35.80
   5   1   1 1217.08   35.20
   6  -1   1  593.84   18.00
  -6  -1  -1  601.04   17.70
  -6  -1  -1  593.94   18.20
   6  -1   1  611.64   18.80
   6  -1   1  594.54   19.40
  -6  -1  -1  623.44   19.00
   6  -1   1  619.44   19.10
  -6  -1  -1  598.04   18.70
   6  -1   1  629.74   19.30
   6   1   1  639.24   19.00
  -6   1  -1  605.84   19.20
  -6   1  -1  598.44   18.60
   6   1   1  619.64   18.40
  -6   1  -1  588.94   17.90
  -6   1  -1  609.04   19.20
   6   1   1  584.14   18.00
   6   1   1  611.14   18.90
   6   1   1  609.74   19.40
   6   1   1  590.14   18.60
  -6   1  -1  610.64   18.60
  -6   1  -1  587.74   19.20
   7  -1   1   75.29    4.90
  -7  -1  -1   73.99    5.80
   7  -1   1   77.49    4.40
   7  -1   1   74.89    5.30
  -7  -1  -1   78.89    5.80
  -7  -1  -1   76.49    3.90
   7  -1   1   72.39    4.70
  -7  -1  -1   72.69    4.40
   7  -1   1   67.39    5.90
  -7  -1  -1   83.09    5.20
  -7   1  -1   66.09    5.90
  -7   1  -1   72.49    4.20
   7   1   1   69.19    4.80
  -7   1  -1   82.89    4.90
   7   1   1   73.69    4.20
   7   1   1   69.89    5.30
   7   1   1   75.29    6.10
  -7   1  -1   68.89    5.60
  -7   1  -1   73.89    5.70
   7   1   1   71.29    5.20
   7   1   1   79.69    4.50
  -7   1  -1   80.19    5.00
  -8  -1  -1  746.33   23.50
  -8  -1  -1  698.03   22.70
   8  -1   1  717.53   22.70
  -8  -1  -1  735.23   22.20
  -8  -1  -1  734.63   21.60
  -8  -1  -1  707.43   23.30
   8  -1   1  762.82   22.10
   8  -1   1  704.23   22.60
   8  -1   1  732.23   23.70
   8  -1   1  723.23   23.30
   8   1   1  728.13   23.90
  -8   1  -1  731.73   23.30
   8   1   1  741.53   22.70
  -8   1  -1  708.33   23.50
   8   1   1  742.63   23.40
   8   1   1  750.32   22.20
   8   1   1  761.92   23.10
  -8   1  -1  713.03   24.90
  -8   1  -1  733.13   22.60
  -8   1  -1  733.83   22.90
   8   1   1  714.53   22.00
  -8   1  -1  721.73   23.40
   9  -1   1  176.08    7.90
  -9  -1  -1  182.58    8.80
   9  -1   1  168.48    7.90
  -9  -1  -1  155.88    8.40
   9  -1   1  174.78    9.20
  -9  -1  -1  150.58    7.80
  -9  -1  -1  181.38    6.90
  -9  -1  -1  161.18    7.50
   9  -1   1  178.88    7.50
   9  -1   1  170.78    8.80
   9   1   1  181.58    7.50
  -9   1  -1  168.08    8.90
  -9   1  -1  174.68    8.90
   9   1   1  173.98    7.90
  -9   1  -1  161.88    7.10
   9   1   1  170.98    9.30
  -9   1  -1  177.98    8.10
   9   1   1  162.38    8.40
  -9   1  -1  173.98    8.00
   9   1   1  184.38    8.40
   9   1   1  158.28    7.10
  -9   1  -1  172.58    8.90
 -10  -1  -1   -8.90    3.10
 -10  -1  -1   -3.10    2.20
 -10  -1  -1   -1.70    2.90
  10  -1   1   -0.60    2.80
  10  -1   1   -6.70    2.80
  10  -1   1    0.30    3.00
 -10  -1  -1   -3.60    3.00
 -10  -1  -1   -3.40    3.20
  10  -1   1   -8.40    3.30
  10  -1   1    5.00    3.10
 -10   1  -1   -7.50    3.10
 -10   1  -1    4.80    4.20
 -10   1  -1   -2.90    3.10
 -10   1  -1   -3.50    3.50
  10   1   1   -2.60    2.50
  10   1   1   -2.50    3.60
  10   1   1   -2.00    2.90
  10   1   1   -2.50    3.60
 -10   1  -1   -2.70    2.40
  10   1   1    1.70    2.50
 -10   1  -1    1.70    3.30
  11  -1   1   18.10    3.90
  11  -1   1    9.40    4.20
  11  -1   1    7.50    4.90
  11  -1   1   10.70    4.00
 -11  -1  -1   13.50    4.00
 -11  -1  -1    6.30    3.80
 -11  -1  -1    7.40    4.10
 -11  -1  -1   10.70    3.90
 -11  -1  -1   12.70    3.10
  11  -1   1   12.70    2.30
  11   1   1   13.00    3.30
  11   1   1   10.30    4.40
 -11   1  -1   16.50    3.50
  11   1   1   13.80    4.80
 -11   1  -1    7.80    4.20
 -11   1  -1    7.20    4.60
 -11   1  -1   13.70    4.20
  11   1   1   17.30    4.00
 -11   1  -1   11.10    4.20
 -11   1  -1    2.00    4.10
  11   1   1    6.60    3.80
  11   1   1   14.10    3.40
  12  -1   1  727.33   22.70
 -12  -1  -1  727.73   22.90
 -12  -1  -1  699.63   21.90
  12  -1   1  677.13   23.10
  12  -1   1  733.63   25.10
  12  -1   1  668.73   23.90
 -12  -1  -1  683.53   23.10
 -12  -1  -1  727.63   24.50
  12  -1   1  668.63   23.10
  12  -1   1  691.53   23.10
 -12  -1  -1  658.43   24.00
  12   1   1  703.13   24.30
  12   1   1  706.23   23.50
  12   1   1  714.63   25.20
  12   1   1  674.33   23.00
 -12   1  -1  721.53   23.20
 -12   1  -1  706.43   23.30
 -12   1  -1  669.73   24.50
 -12   1  -1  721.03   24.80
 -12   1  -1  736.63   24.10
  12   1   1  624.64   24.50
 -12   1  -1  673.93   22.30
  13  -1   1   13.20    5.50
 -13  -1  -1   14.40    5.60
 -13  -1  -1   24.50    5.10
  13  -1   1   18.10    4.70
 -13  -1  -1   12.50    4.70
 -13  -1  -1   21.20    4.00
 -13  -1  -1   17.70    5.70
  13  -1   1   28.90    6.20
  13   1   1   19.20    5.40
 -13   1  -1   23.50    4.50
  13   1   1   27.60    4.40
  13   1   1   25.10    4.60
  13   1   1   18.30    6.00
 -13   1  -1   13.50    5.50
 -13   1  -1   21.40    5.10
 -13   1  -1   23.20    5.60
 -13   1  -1   20.80    5.20
 -14  -1  -1   60.29    7.40
 -14  -1  -1   87.79    8.40
 -14  -1  -1   70.89    7.10
  14  -1   1   66.19    8.50
 -14  -1  -1   56.29    6.20
  14  -1   1   65.19    7.30
 -14   1  -1   70.89    7.80
 -14   1  -1   74.99    9.30
  14   1   1   84.09   10.10
  14   1   1   61.69    7.30
 -14   1  -1   74.09    7.70
 -14   1  -1   75.79    7.80
 -14   1  -1   70.29    7.80
 -15  -1  -1   68.19    8.20
  15  -1   1   70.69    8.70
  15  -1   1   71.99    7.30
 -15  -1  -1   87.09    9.30
 -15  -1  -1   69.19    7.40
 -15   1  -1   78.29    8.40
 -15   1  -1   73.59    8.30
 -15   1  -1   82.09    9.40
  15   1   1   77.79    8.20
  16  -1   1   22.80    6.10
 -16  -1  -1   12.60    6.60
 -16  -1  -1   21.80    6.80
 -16  -1  -1   12.20    6.50
  16  -1   1    3.10    7.20
  16   1   1   13.30    6.10
 -16   1  -1   14.70    6.60
 -16   1  -1   16.20    6.20
 -16   1  -1    6.60    6.10
  16   1   1    6.90    6.90
  17  -1   1   -6.60    5.20
  17  -1   1    3.40    6.70
 -17  -1  -1    9.90    7.00
 -17  -1  -1    2.80    6.30
 -17  -1  -1   -5.60    6.40
 -17   1  -1   -0.90    5.90
 -17   1  -1   -1.40    6.00
  17   1   1   -0.30    7.20
 -17   1  -1    2.00    7.20
  17   1   1    0.60    6.00
 -18  -1  -1   10.70    7.20
 -18  -1  -1    9.00    6.60
 -18  -1  -1   22.60    7.30
  18   1   1    9.60    7.00
 -18   1  -1   16.80    7.50
 -18   1  -1   14.30    7.20
  18   1   1    9.60    7.90
 -19  -1  -1   14.50    8.00
 -19  -1  -1    4.90    6.80
 -19  -1  -1   11.10    7.40
 -19   1  -1    3.80    7.20
  19   1   1    1.80    6.70
 -19   1  -1   15.60    8.20
  19   1   1   16.20    9.10
 -20  -1  -1    1.10    7.20
 -20  -1  -1    0.70    8.20
 -20   1  -1   -5.00    7.30
  20   1   1   -9.80    7.20
 -21  -1  -1   -1.50    9.00
 -21  -1  -1  -11.10    7.90
 -21   1  -1   -6.10    9.00
  21   1   1   -4.90    7.90
 -21   1  -1   -3.70    8.40
 -21  -2   1   -2.50    8.00
 -21  -2   1    8.30    9.30
 -21   2   1    1.20    8.10
  21   2  -1  -14.50    9.10
 -21   2   1    3.00    8.20
 -20  -2   1   62.89   10.10
  20  -2  -1   52.19   10.30
 -20  -2   1   53.19   10.10
  20   2  -1   54.09    9.50
 -20   2   1   63.69   15.50
 -19  -2   1   37.00    8.20
 -19  -2   1   45.30    9.40
 -19  -2   1   33.90    8.90
  19  -2  -1   33.50    8.90
 -19   2   1   33.40    9.90
 -19   2   1   46.50    8.70
  19   2  -1   52.39    9.80
  19   2  -1   50.39    9.10
 -19   2   1   45.10    8.90
  18  -2  -1   26.80    8.20
 -18  -2   1   28.00    8.00
 -18  -2   1   17.50    6.90
 -18  -2   1   29.30    7.80
 -18   2   1   18.90    7.30
  18   2  -1   22.70    7.90
 -18   2   1   24.10    7.80
  18   2  -1   14.00    8.00
 -18   2   1   18.80    7.20
 -17  -2   1   45.00    8.30
 -17  -2   1   47.10    7.70
 -17  -2   1   39.80    7.50
  17  -2  -1   45.20    8.50
  17   2  -1   49.70    8.30
 -17   2   1   43.20    8.00
 -17   2   1   37.00    8.20
  17   2  -1   35.50    8.40
  16  -2  -1  246.88   24.10
 -16  -2   1  255.07   14.30
 -16  -2   1  260.17   15.20
 -16  -2   1  219.98   13.50
  16  -2  -1  254.17   12.00
  16   2  -1  223.38   15.60
 -16   2   1  239.28   13.40
 -16   2   1  260.37   16.50
 -16   2   1  258.87   15.00
  16   2  -1  244.28   13.90
 -15  -2   1   83.39    8.90
 -15  -2   1   66.59    7.30
 -15  -2   1   61.99    7.60
  15  -2  -1   71.09    7.10
  15  -2  -1   70.99    8.20
  15   2  -1   66.29    9.90
 -15   2   1   81.89    8.10
 -15   2   1   50.09   12.00
  15   2  -1   76.09    8.40
 -15   2   1   60.69    8.50
 -14  -2   1   -4.40    4.60
 -14  -2   1   -6.80    4.30
  14  -2  -1   -1.10    3.80
  14  -2  -1   -6.50    5.50
 -14  -2   1   -6.10    4.30
 -14   2   1   -6.20    5.00
 -14   2   1   -6.10    4.60
 -14   2   1   -3.60    4.60
  14   2  -1   -6.90    5.50
 -14   2   1   -1.60    5.00
  14   2  -1  -10.00    5.10
 -14   2   1    2.10    4.10
  13  -2  -1  614.44   21.90
 -13  -2   1  575.14   21.00
 -13  -2   1  559.94   19.90
  13  -2  -1  542.85   20.40
  13  -2  -1  583.44   19.10
 -13  -2   1  579.74   21.40
 -13  -2   1  588.34   17.90
 -13  -2   1  512.65   20.30
  13  -2  -1  513.85   19.60
 -13   2   1  607.44   22.30
 -13   2   1  533.55   18.70
  13   2  -1  553.84   19.00
 -13   2   1  560.44   19.70
 -13   2   1  556.14   20.10
  13   2  -1  555.84   20.70
  13   2  -1  595.94   22.30
 -13   2   1  575.84   21.40
  12  -2  -1  440.96   17.50
 -12  -2   1  422.16   16.30
 -12  -2   1  453.55   16.00
  12  -2  -1  461.05   18.40
 -12  -2   1  429.86   13.80
  12  -2  -1  420.16   16.60
 -12  -2   1  442.06   17.20
 -12  -2   1  411.86   18.10
  12  -2  -1  437.56   17.90
 -12  -2   1  436.36   17.10
  12  -2  -1  427.46   17.20
  12   2  -1  415.56   16.60
  12   2  -1  437.06   16.80
 -12   2   1  413.66   14.80
 -12   2   1  446.16   17.40
 -12   2   1  438.16   17.50
 -12   2   1  428.76   15.60
  12   2  -1  401.16   15.90
 -12   2   1  418.86   17.30
  12   2  -1  437.96   17.90
 -12   2   1  436.46   16.20
 -11  -2   1    7.30    4.40
 -11  -2   1   11.50    3.80
 -11  -2   1   -1.60    3.70
  11  -2  -1    7.90    3.60
  11  -2  -1   11.60    3.80
  11  -2  -1    9.40    3.00
  11  -2  -1   -1.50    3.40
 -11  -2   1    5.40    3.60
 -11  -2   1    5.30    2.20
 -11  -2   1   -1.80    3.60
  11  -2  -1   -0.70    4.20
 -11   2   1    7.70    3.00
 -11   2   1   -2.70    3.80
 -11   2   1    2.80    4.30
  11   2  -1    5.70    2.90
  11   2  -1    1.30    4.70
  11   2  -1    9.20    4.50
  11   2  -1   12.00    3.90
  11   2  -1    4.10    3.50
 -11   2   1    8.90    4.00
 -11   2   1    3.40    3.90
 -11   2   1    9.70    3.50
 -10  -2   1 1016.10   33.10
 -10  -2   1 1070.89   32.70
 -10  -2   1 1090.99   33.50
  10  -2  -1 1085.49   31.90
  10  -2  -1 1114.09   34.10
  10  -2  -1 1022.00   32.60
  10  -2  -1 1074.49   34.70
 -10  -2   1 1030.50   33.20
 -10  -2   1 1091.79   33.50
  10  -2  -1 1052.29   33.20
 -10  -2   1 1080.09   30.90
 -10   2   1 1058.59   34.00
  10   2  -1 1086.49   34.70
 -10   2   1 1091.39   33.90
 -10   2   1 1121.39   33.10
  10   2  -1 1133.29   34.40
 -10   2   1 1037.50   33.80
  10   2  -1 1088.59   32.20
  10   2  -1 1108.59   33.60
 -10   2   1 1107.69   32.60
  10   2  -1 1113.49   33.00
 -10   2   1 1054.29   31.80
  10   2  -1 1116.99   33.60
  -9  -2   1   10.20    1.80
   9  -2  -1   11.40    2.60
   9  -2  -1   17.40    3.20
  -9  -2   1    8.70    3.30
   9  -2  -1    6.70    3.30
  -9  -2   1   12.40    3.60
  -9  -2   1   13.30    3.40
  -9  -2   1    4.30    2.90
   9  -2  -1    9.10    3.20
   9  -2  -1    3.70    2.80
  -9  -2   1   13.40    3.80
   9   2  -1   11.40    3.30
   9   2  -1    9.20    3.00
   9   2  -1    7.40    3.70
  -9   2   1   16.10    2.80
  -9   2   1   11.40    3.50
  -9   2   1    9.00    4.60
  -9   2   1    7.70    3.30
   9   2  -1   14.10    5.10
   9   2  -1   11.80    2.90
  -9   2   1    5.60    3.50
  -9   2   1   14.70    3.00
   9   2  -1    9.60    3.80
  -8  -2   1  378.86   13.70
  -8  -2   1  367.46   13.30
  -8  -2   1  389.86   13.40
   8  -2  -1  372.86   13.00
   8  -2  -1  381.06   12.10
   8  -2  -1  361.56   13.30
  -8  -2   1  350.46   13.40
   8  -2  -1  384.26   13.70
   8  -2  -1  371.56   13.20
  -8  -2   1  377.46   13.10
  -8   2   1  367.66   12.10
   8   2  -1  374.36   13.30
  -8   2   1  375.06   13.70
   8   2  -1  394.46   14.40
   8   2  -1  383.26   13.80
  -8   2   1  343.57   15.60
   8   2  -1  392.66   13.70
  -8   2   1  369.66   13.20
  -8   2   1  363.86   13.90
   8   2  -1  367.76   12.40
  -8   2   1  372.06   12.70
   8   2  -1  368.76   13.20
  -7  -2   1  350.36   12.90
  -7  -2   1  353.76   12.20
   7  -2  -1  347.97   11.30
   7  -2  -1  332.97   11.90
  -7  -2   1  365.46   12.30
  -7  -2   1  340.57   12.60
   7  -2  -1  361.26   12.60
   7  -2  -1  352.36   12.40
   7  -2  -1  339.67   12.50
   7   2  -1  349.37   12.50
  -7   2   1  366.06   12.80
  -7   2   1  350.36   11.30
   7   2  -1  365.56   12.60
  -7   2   1  357.96   12.50
   7   2  -1  344.77   12.70
   7   2  -1  343.17   11.60
  -7   2   1  351.46   11.80
  -7   2   1  352.66   13.50
  -7   2   1  355.56   12.90
   7   2  -1  357.36   13.10
   7   2  -1  354.26   10.50
  -6  -2   1 3446.66   96.99
  -6  -2   1 3498.35   98.79
   6  -2  -1 3558.74   98.39
  -6  -2   1 3492.95   99.09
   6  -2  -1 3588.04   98.59
   6  -2  -1 3450.85   98.19
  -6  -2   1 3491.75   98.29
  -6  -2   1 3552.94   98.29
   6  -2  -1 3521.45   98.69
   6  -2  -1 3450.35   97.59
   6   2  -1 3537.95   96.89
  -6   2   1 3615.14   98.79
  -6   2   1 3564.84   98.99
  -6   2   1 3481.65   98.49
  -6   2   1 3482.25   97.59
  -6   2   1 3466.65   97.99
   6   2  -1 3650.73   98.89
   6   2  -1 3526.95   98.89
  -6   2   1 3612.44   99.59
   6   2  -1 3639.44   98.99
  -5  -2   1   28.30    2.90
  -5  -2   1   26.30    2.70
   5  -2  -1   26.50    2.30
   5  -2  -1   29.30    3.20
  -5  -2   1   26.70    3.00
   5  -2  -1   24.30    2.70
   5  -2  -1   27.30    2.90
   5  -2  -1   26.40    2.80
   5  -2  -1   27.50    2.30
  -5  -2   1   25.10    3.40
   5   2  -1   24.60    1.60
  -5   2   1   26.40    3.10
  -5   2   1   23.20    2.20
   5   2  -1   26.90    3.20
   5   2  -1   29.60    3.20
  -5   2   1   26.30    2.70
   5   2  -1   23.40    3.10
  -5   2   1   24.30    2.80
  -5   2   1   25.80    3.30
   5   2  -1   20.60    2.70
   5   2  -1   26.70    3.00
   5   2  -1   23.70    2.50
  -4  -2   1  854.91   26.20
  -4  -2   1  877.21   25.00
   4  -2  -1  853.61   25.20
   4  -2  -1  878.91   25.10
   4  -2  -1  870.71   25.00
  -4  -2   1  889.41   24.90
   4  -2  -1  868.41   25.80
  -4  -2   1  874.41   26.10
   4  -2  -1  877.51   26.00
   4  -2  -1  892.51   25.20
  -4  -2   1  861.61   26.10
  -4   2   1  856.61   25.10
  -4   2   1  862.41   26.40
   4   2  -1  863.31   25.20
   4   2  -1  853.71   25.80
   4   2  -1  894.11   25.50
  -4   2   1  853.51   24.80
   4   2  -1  876.31   26.00
   4   2  -1  888.21   26.00
  -4   2   1  894.81   25.60
   4   2  -1  874.01   24.40
  -4   2   1  872.31   25.60
   4   2  -1  875.01   25.30
  -4   2   1  898.91   25.40
   3  -2  -1  135.19    5.10
   3  -2  -1  131.39    5.70
   3  -2  -1  139.99    4.60
   3  -2  -1  126.59    5.40
  -3  -2   1  137.79    5.90
  -3  -2   1  139.69    4.30
   3  -2  -1  134.29    5.10
  -3  -2   1  133.29    5.50
  -3  -2   1  150.98    5.90
  -3  -2   1  130.29    6.00
  -3   2   1  136.09    4.70
  -3   2   1  128.19    5.80
  -3   2   1  159.38    6.30
   3   2  -1  134.99    4.90
   3   2  -1  141.59    5.10
   3   2  -1  139.19    5.90
   3   2  -1  137.59    5.80
   3   2  -1  132.09    5.70
  -3   2   1  142.49    5.00
  -3   2   1  138.69    5.10
   3   2  -1  134.19    5.40
   3   2  -1  141.49    4.80
  -3   2   1  132.59    5.50
  -2  -2   1 2336.67   63.99
   2  -2  -1 2297.47   63.79
  -2  -2   1 2249.18   64.39
  -2  -2   1 2259.77   64.49
  -2  -2   1 2317.07   63.89
   2  -2  -1 2193.68   63.89
  -2  -2   1 2357.06   64.29
   2  -2  -1 2309.97   63.99
   2  -2  -1 2284.07   63.59
   2  -2  -1 2302.47   64.29
  -2   2   1 2182.08   63.89
  -2   2   1 2322.17   63.19
   2   2  -1 2348.17   63.09
  -2   2   1 2193.08   63.49
   2   2  -1 2351.36   64.29
  -2   2   1 2320.57   63.19
  -2   2   1 2332.87   64.49
   2   2  -1 2372.46   64.49
   2   2  -1 2377.16   63.09
   2   2  -1 2298.97   63.99
  -2   2   1 2220.78   63.79
   2   2  -1 2293.97   63.99
  -2   2   1 2210.88   64.09
   2   2  -1 2194.68   64.19
  -2   2   1 2387.36   64.59
  -2  -2  -1   27.20    2.80
   2  -2   1   29.60    1.30
   2  -2   1   30.30    2.70
  -2  -2  -1   34.70    3.10
   2  -2   1   30.00    2.70
   2  -2   1   23.30    2.80
   2  -2   1   26.80    2.70
  -2  -2  -1   31.30    2.90
   2   2   1   26.90    2.90
  -2   2  -1   23.70    2.70
  -2   2  -1   21.00    2.30
  -2   2  -1   27.90    2.90
   2   2   1   28.20    1.80
  -2   2  -1   30.30    2.20
   2   2   1   23.40    2.60
  -2   2  -1   25.20    3.00
   2   2   1   29.20    1.90
   2   2   1   29.40    2.80
   2   2   1   28.60    2.00
   2   2   1   30.00    2.90
  -2   2  -1   28.40    2.00
   2   2   1   20.00    2.50
  -2   2  -1   29.50    2.20
  -3  -2  -1 1329.27   39.10
   3  -2   1 1379.46   38.00
  -3  -2  -1 1333.57   38.60
  -3  -2  -1 1355.46   38.90
  -3  -2  -1 1364.66   37.60
   3  -2   1 1321.17   38.50
   3  -2   1 1373.66   38.00
  -3  -2  -1 1343.27   38.40
   3  -2   1 1393.86   38.90
   3  -2   1 1349.77   38.70
   3   2   1 1366.86   38.20
   3   2   1 1336.37   38.80
   3   2   1 1336.67   38.70
  -3   2  -1 1369.96   38.40
   3   2   1 1337.57   37.80
  -3   2  -1 1332.17   38.50
  -3   2  -1 1333.37   37.30
  -3   2  -1 1352.96   38.80
   3   2   1 1368.36   38.80
   3   2   1 1388.86   38.00
  -3   2  -1 1362.76   38.30
   3   2   1 1375.06   38.90
  -3   2  -1 1328.07   39.10
  -3   2  -1 1327.27   37.70
   4  -2   1  975.10   28.80
  -4  -2  -1 1123.99   29.90
   4  -2   1  995.50   29.00
  -4  -2  -1  999.30   28.70
  -4  -2  -1 1001.40   29.50
  -4  -2  -1 1031.10   28.90
   4  -2   1  982.70   29.40
  -4  -2  -1 1102.89   29.80
  -4  -2  -1 1017.40   30.00
   4  -2   1  984.40   29.70
  -4   2  -1  990.60   29.20
  -4   2  -1  989.60   29.40
   4   2   1  995.00   29.70
  -4   2  -1 1032.00   29.40
   4   2   1 1011.10   29.30
   4   2   1  990.20   29.60
  -4   2  -1  990.70   29.60
   4   2   1 1013.80   29.00
  -4   2  -1  978.60   28.00
   4   2   1  990.90   28.60
  -4   2  -1  966.20   29.80
   5  -2   1    3.20    2.30
   5  -2   1    1.70    1.20
  -5  -2  -1    2.80    2.70
  -5  -2  -1    7.00    2.60
   5  -2   1    2.80    1.90
  -5  -2  -1    2.80    2.40
   5  -2   1    1.30    2.00
   5  -2   1    2.50    1.10
   5  -2   1    3.10    1.80
  -5  -2  -1    2.20    1.60
  -5  -2  -1    1.20    1.90
   5   2   1    2.10    2.20
  -5   2  -1    3.70    2.20
  -5   2  -1    1.40    1.90
  -5   2  -1    2.90    1.20
  -5   2  -1    2.60    2.00
   5   2   1    3.40    1.90
   5   2   1    1.80    1.60
   5   2   1    3.50    2.70
  -5   2  -1    4.30    2.10
  -5   2  -1    1.50    2.90
   5   2   1    7.60    2.40
  -6  -2  -1 2996.70   84.69
   6  -2   1 2902.81   82.99
  -6  -2  -1 3035.80   84.09
  -6  -2  -1 2968.90   84.89
   6  -2   1 2946.21   84.39
   6  -2   1 3128.99   85.49
   6  -2   1 2995.60   82.89
   6  -2   1 2954.10   84.69
   6  -2   1 3041.90   84.49
  -6  -2  -1 2943.21   83.79
  -6  -2  -1 3025.20   84.29
   6   2   1 3054.19   84.89
  -6   2  -1 3017.50   85.49
  -6   2  -1 3063.39   84.69
  -6   2  -1 3025.60   84.19
   6   2   1 3035.80   84.49
   6   2   1 2916.41   83.39
   6   2   1 3127.39   84.89
   6   2   1 2962.60   84.29
  -6   2  -1 3003.60   84.49
  -6   2  -1 2949.30   82.99
  -6   2  -1 2962.60   84.79
   6   2   1 3101.19   84.39
   7  -2   1 2443.16   70.79
  -7  -2  -1 2525.35   70.79
   7  -2   1 2445.56   69.39
   7  -2   1 2449.75   70.89
  -7  -2  -1 2450.65   71.39
  -7  -2  -1 2483.25   70.89
  -7  -2  -1 2444.76   71.09
   7  -2   1 2581.24   71.29
  -7  -2  -1 2428.46   70.19
   7  -2   1 2473.75   71.19
   7   2   1 2498.35   70.79
   7   2   1 2539.35   70.89
   7   2   1 2600.74   73.19
   7   2   1 2607.94   71.69
   7   2   1 2441.26   69.89
  -7   2  -1 2534.45   71.39
  -7   2  -1 2468.85   71.39
  -7   2  -1 2439.16   69.39
  -7   2  -1 2614.84   72.29
   7   2   1 2544.95   70.99
  -7   2  -1 2478.05   70.59
   8  -2   1 1140.49   32.80
  -8  -2  -1 1150.08   33.50
   8  -2   1 1115.09   34.10
  -8  -2  -1 1181.38   34.40
   8  -2   1 1164.68   34.50
   8  -2   1 1188.28   34.90
  -8  -2  -1 1138.39   31.80
  -8  -2  -1 1160.58   34.80
  -8  -2  -1 1120.99   34.20
   8  -2   1 1115.09   34.40
  -8  -2  -1 1062.89   34.20
   8   2   1 1148.79   34.70
   8   2   1 1148.59   34.10
  -8   2  -1 1158.18   35.40
   8   2   1 1147.19   34.40
   8   2   1 1128.49   34.00
  -8   2  -1 1143.19   34.20
  -8   2  -1 1143.49   34.90
  -8   2  -1 1164.38   34.00
   8   2   1 1118.39   33.00
  -8   2  -1 1111.29   32.70
   8   2   1 1158.28   35.20
   9  -2   1   67.39    5.60
   9  -2   1   66.99    7.80
   9  -2   1   74.59    5.60
   9  -2   1   56.29    5.90
   9  -2   1   66.19    4.30
  -9  -2  -1   71.79    5.40
  -9  -2  -1   69.99    6.30
  -9  -2  -1   83.29    6.50
  -9  -2  -1   72.99    5.90
  -9  -2  -1   62.89    5.50
  -9   2  -1   64.79    7.00
  -9   2  -1   71.59    5.90
   9   2   1   64.99    7.50
   9   2   1   71.69    4.80
   9   2   1   65.79    5.70
  -9   2  -1   70.29    6.50
  -9   2  -1   63.89    6.80
   9   2   1   65.89    5.40
  -9   2  -1   80.99    4.40
   9   2   1   59.39    6.10
   9   2   1   61.79    7.10
  -9   2  -1   69.29    5.90
  10  -2   1  284.97   12.10
 -10  -2  -1  294.07   11.60
 -10  -2  -1  275.87    9.30
 -10  -2  -1  272.47   12.20
  10  -2   1  278.47   10.40
  10  -2   1  313.47   13.30
 -10  -2  -1  314.47   12.70
 -10  -2  -1  291.77   12.50
  10  -2   1  291.27   11.80
  10  -2   1  315.17   13.00
 -10   2  -1  283.97   12.80
 -10   2  -1  299.57   11.60
 -10   2  -1  292.77   10.50
  10   2   1  304.07   11.70
  10   2   1  293.27   10.70
  10   2   1  293.47   12.30
  10   2   1  301.27   13.30
 -10   2  -1  302.97   13.20
 -10   2  -1  294.17   12.00
  10   2   1  292.57   12.40
  10   2   1  289.17   12.80
 -10   2  -1  287.27   13.00
 -11  -2  -1  441.16   16.70
 -11  -2  -1  428.36   16.50
  11  -2   1  435.36   16.90
  11  -2   1  441.36   17.30
  11  -2   1  423.96   16.20
 -11  -2  -1  418.36   13.20
  11  -2   1  430.56   14.50
 -11  -2  -1  418.26   15.20
  11  -2   1  411.66   15.90
 -11  -2  -1  404.16   16.20
 -11  -2  -1  415.66   15.90
 -11   2  -1  445.76   17.10
  11   2   1  444.86   18.00
 -11   2  -1  436.86   17.40
  11   2   1  414.96   16.30
 -11   2  -1  422.26   15.50
 -11   2  -1  420.06   15.80
 -11   2  -1  441.66   17.20
 -11   2  -1  425.16   14.30
  11   2   1  412.76   14.40
  11   2   1  419.16   15.20
  11   2   1  427.56   16.30
  11   2   1  433.36   15.70
 -12  -2  -1  162.48    9.20
 -12  -2  -1  165.28    6.60
 -12  -2  -1  162.08   10.50
 -12  -2  -1  157.88    9.60
  12  -2   1  154.28    9.50
 -12  -2  -1  157.38    9.80
  12  -2   1  171.38   10.60
  12  -2   1  170.08    9.20
  12  -2   1  169.18    8.20
 -12  -2  -1  167.98   11.40
  12   2   1  153.48    8.90
  12   2   1  172.38   11.30
  12   2   1  179.38   10.70
 -12   2  -1  159.88   10.80
  12   2   1  168.18   10.10
 -12   2  -1  156.08    8.00
 -12   2  -1  166.88    9.60
 -12   2  -1  173.78   10.60
  12   2   1  170.08   10.40
 -12   2  -1  176.68    9.30
  13  -2   1  351.06   13.30
 -13  -2  -1  370.56   15.50
  13  -2   1  361.36   16.20
  13  -2   1  329.47   15.90
 -13  -2  -1  339.77   15.00
 -13  -2  -1  403.56   16.30
 -13  -2  -1  347.57   14.50
  13  -2   1  351.96   16.60
 -13   2  -1  330.77   13.20
 -13   2  -1  347.77   14.50
  13   2   1  347.57   15.30
  13   2   1  326.17   13.20
  13   2   1  373.06   17.00
 -13   2  -1  364.76   16.60
 -13   2  -1  380.16   15.00
 -13   2  -1  366.56   16.40
 -14  -2  -1   94.99    9.90
  14  -2   1   92.09    7.20
 -14  -2  -1   91.69    7.90
 -14  -2  -1   91.39    8.90
 -14   2  -1   93.79    8.30
 -14   2  -1   98.99    8.80
 -14   2  -1   85.19   10.30
  14   2   1   92.59   10.60
  14   2   1   88.79   10.20
 -14   2  -1   80.09    9.90
  14   2   1   83.39    8.90
 -15  -2  -1   -5.30    5.40
 -15  -2  -1   -3.80    6.10
 -15  -2  -1   -7.80    5.30
  15  -2   1   -5.00    4.00
  15   2   1   -9.50    9.60
 -15   2  -1   -7.20    5.20
 -15   2  -1  -12.80    6.10
 -15   2  -1   -8.40    5.30
 -15   2  -1   -8.80    5.20
  15   2   1    0.00    6.80
 -16  -2  -1  126.79   14.90
 -16  -2  -1  126.09   12.10
 -16  -2  -1  120.79   10.00
 -16   2  -1  135.59   10.60
 -16   2  -1  118.39   10.70
 -16   2  -1  119.79   12.60
 -16   2  -1  133.49   12.40
  16   2   1  147.99   12.20
  16   2   1  135.29   13.40
 -17  -2  -1  142.09   11.90
 -17  -2  -1  160.48   13.10
 -17  -2  -1  138.19   11.60
 -17   2  -1  174.18   13.20
 -17   2  -1  134.59   12.10
 -17   2  -1  135.79   13.90
 -17   2  -1  148.19   11.70
  17   2   1  155.88   16.00
  17   2   1  133.99   12.70
  18  -2   1    5.50    8.20
 -18  -2  -1    8.90    7.10
 -18  -2  -1    6.90    7.50
 -18  -2  -1    2.80    6.90
 -18   2  -1    4.00    7.80
 -18   2  -1    5.20    6.60
  18   2   1    9.00    7.70
 -18   2  -1    1.80    7.20
  18   2   1   12.60    7.90
 -19  -2  -1    8.30    7.80
 -19  -2  -1   11.60    7.50
  19  -2   1    6.30    8.00
  19   2   1    6.30    8.00
  19   2   1    6.90    8.30
 -19   2  -1   -6.10    7.50
 -19   2  -1    0.20    7.70
 -19   2  -1    5.20    7.90
 -20  -2  -1   67.39   10.60
 -20  -2  -1   70.89   11.40
  20  -2   1   61.09   11.60
 -20  -2  -1   63.19   11.10
  20   2   1   56.29   11.00
  20   2   1   70.99   11.30
 -20   2  -1   71.79   12.80
 -20   2  -1   56.39   10.70
  20  -3  -1   13.90   10.80
 -20  -3   1   21.20    9.90
 -20   3   1   26.20    9.00
  20   3  -1   12.70    9.80
 -20   3   1   23.20    9.00
 -20   3   1   12.10    9.50
 -19  -3   1    0.80    7.50
  19  -3  -1    0.20    7.50
 -19  -3   1    8.40    8.60
  19   3  -1    6.50    7.40
 -19   3   1    0.00    7.30
 -19   3   1   -4.60    7.40
 -19   3   1    0.90    7.40
  19   3  -1   -0.30    7.50
 -18  -3   1  141.49   15.00
  18  -3  -1  134.89   14.30
 -18  -3   1  103.59   11.80
 -18   3   1  123.69   13.60
  18   3  -1  128.29   12.40
  18   3  -1  136.49   14.50
 -18   3   1  126.29   15.60
 -18   3   1  131.39   12.50
 -17  -3   1  240.38   16.50
 -17  -3   1  201.38   14.70
 -17  -3   1  180.38   12.30
  17  -3  -1  210.48   15.30
 -17   3   1  204.48   13.50
 -17   3   1  197.08   14.70
 -17   3   1  212.68   15.50
 -17   3   1  190.88   12.20
  17   3  -1  192.48   13.80
  17   3  -1  208.18   15.60
 -16  -3   1    6.50    5.90
 -16  -3   1   12.90    7.40
  16  -3  -1   21.20    6.90
 -16  -3   1   21.70    5.70
  16   3  -1   25.50    7.80
  16   3  -1   11.70    7.90
 -16   3   1   23.80    6.40
 -16   3   1   25.10    8.40
 -16   3   1   18.30    6.80
 -16   3   1   15.00    7.00
 -15  -3   1  112.49   10.30
 -15  -3   1  104.19    9.80
  15  -3  -1   97.69   11.00
 -15  -3   1   90.89    8.70
 -15   3   1  118.09   10.10
 -15   3   1  102.59   11.00
 -15   3   1  107.29    9.40
  15   3  -1  112.49   11.50
 -14  -3   1  150.38   10.20
  14  -3  -1  142.29   11.40
 -14  -3   1  139.29   10.30
  14  -3  -1  154.08    8.40
 -14  -3   1  147.39   11.80
  14   3  -1  167.98   17.50
 -14   3   1  157.68    9.90
 -14   3   1  156.78   12.10
 -14   3   1  159.18   12.50
  14   3  -1  156.38   12.80
 -14   3   1  176.48   17.70
  13  -3  -1   19.80    4.40
  13  -3  -1   23.40    5.10
  13  -3  -1   29.40    5.80
 -13  -3   1   22.90    4.80
 -13  -3   1   21.60    5.00
 -13  -3   1   30.80    7.00
 -13   3   1   26.60    4.90
  13   3  -1   24.80    6.50
  13   3  -1   21.30    6.00
 -13   3   1   18.00    5.50
  13   3  -1   25.30    4.60
 -13   3   1   28.50    5.60
 -13   3   1   19.70    6.70
  12  -3  -1  101.79    5.40
 -12  -3   1  105.59    9.70
  12  -3  -1   87.89    7.10
  12  -3  -1  109.69    9.00
  12  -3  -1  109.69    6.40
 -12  -3   1  100.39    7.50
 -12  -3   1   86.39    7.50
 -12  -3   1  101.59    8.10
  12   3  -1  106.39    7.80
 -12   3   1  111.89    8.60
 -12   3   1  109.29    9.00
 -12   3   1   96.09    6.40
 -12   3   1   84.09   11.70
  12   3  -1  113.69    9.60
 -12   3   1  109.99    9.90
  12   3  -1  102.69    8.10
  12   3  -1  112.79    9.00
 -12   3   1  111.39    7.20
  11  -3  -1  540.55   19.20
  11  -3  -1  545.55   19.30
 -11  -3   1  561.34   20.50
 -11  -3   1  534.85   19.10
 -11  -3   1  563.74   19.30
  11  -3  -1  557.94   21.70
  11  -3  -1  568.54   17.20
  11  -3  -1  582.54   20.10
  11  -3  -1  555.74   17.70
  11   3  -1  566.44   20.30
 -11   3   1  547.25   20.40
 -11   3   1  561.34   20.40
  11   3  -1  584.24   21.30
 -11   3   1  557.14   19.50
 -11   3   1  569.14   21.30
  11   3  -1  517.35   20.90
  11   3  -1  532.75   18.20
 -11   3   1  556.34   18.60
 -11   3   1  541.65   17.60
  11   3  -1  558.04   19.90
 -10  -3   1   83.79    8.20
 -10  -3   1   73.39    6.10
  10  -3  -1   75.79    5.80
  10  -3  -1   70.89    6.20
 -10  -3   1   86.79    6.70
 -10  -3   1   69.29    6.30
  10  -3  -1   81.99    4.60
  10  -3  -1   80.99    8.10
  10  -3  -1   81.09    5.10
  10  -3  -1   73.99    6.60
 -10   3   1   80.39    6.10
 -10   3   1   80.99    6.90
  10   3  -1   77.39    7.40
  10   3  -1   73.79    6.80
  10   3  -1   83.59    5.60
 -10   3   1   68.39    8.00
  10   3  -1   79.19    6.40
 -10   3   1   78.59    4.80
 -10   3   1   76.19    7.70
 -10   3   1   72.69    7.00
  10   3  -1   68.19    7.20
  -9  -3   1  275.37   11.00
  -9  -3   1  259.57   13.20
   9  -3  -1  285.17   11.70
  -9  -3   1  276.67   13.90
   9  -3  -1  278.87   11.10
   9  -3  -1  284.37    9.70
   9  -3  -1  289.47   10.00
  -9  -3   1  286.07   11.00
   9  -3  -1  275.37   11.10
   9   3  -1  281.57   12.20
  -9   3   1  311.77   13.50
   9   3  -1  301.87   12.40
  -9   3   1  275.67   12.10
   9   3  -1  276.27   10.50
  -9   3   1  274.77   11.60
  -9   3   1  276.87   11.80
   9   3  -1  271.27   11.30
  -9   3   1  289.37   10.90
  -9   3   1  281.57   10.10
   8  -3  -1 1345.07   41.50
   8  -3  -1 1335.17   40.70
   8  -3  -1 1376.36   40.60
   8  -3  -1 1382.46   39.60
   8  -3  -1 1427.96   40.80
   8  -3  -1 1391.76   39.60
  -8  -3   1 1388.06   40.30
  -8  -3   1 1369.36   42.10
  -8  -3   1 1413.36   41.50
  -8  -3   1 1369.56   41.60
   8   3  -1 1432.16   41.80
  -8   3   1 1382.66   41.20
   8   3  -1 1415.56   41.70
  -8   3   1 1371.76   40.30
   8   3  -1 1420.06   41.90
  -8   3   1 1379.16   41.50
  -8   3   1 1364.16   39.50
   8   3  -1 1374.86   40.20
  -8   3   1 1383.76   43.00
  -8   3   1 1411.16   42.80
   8   3  -1 1407.36   41.10
   7  -3  -1 2172.28   60.19
  -7  -3   1 2075.09   61.39
   7  -3  -1 2090.39   61.19
  -7  -3   1 2118.19   59.79
   7  -3  -1 2162.68   60.19
  -7  -3   1 2060.89   61.09
   7  -3  -1 2055.09   60.39
   7  -3  -1 2126.59   59.59
  -7  -3   1 2112.39   61.79
  -7  -3   1 2134.79   59.79
   7  -3  -1 2162.68   61.39
  -7   3   1 2158.18   61.09
   7   3  -1 2190.08   61.09
  -7   3   1 2150.98   60.89
  -7   3   1 2067.69   59.29
   7   3  -1 2166.38   61.49
   7   3  -1 2122.39   60.49
   7   3  -1 2096.49   59.89
   7   3  -1 2151.88   61.39
  -7   3   1 2006.10   60.19
  -7   3   1 2154.38   60.79
  -7   3   1 2080.09   59.99
  -7   3   1 2146.99   62.29
   6  -3  -1  322.47   10.50
  -6  -3   1  318.17   12.20
   6  -3  -1  301.47   11.70
  -6  -3   1  301.87   12.50
   6  -3  -1  323.47   10.70
   6  -3  -1  332.07   12.20
  -6  -3   1  295.97   11.70
  -6  -3   1  319.27   10.20
   6  -3  -1  311.77   10.60
  -6  -3   1  324.27   10.30
  -6   3   1  311.07   10.80
  -6   3   1  336.87   13.10
  -6   3   1  316.87   11.10
   6   3  -1  331.77   11.60
  -6   3   1  327.27   11.60
   6   3  -1  334.67   13.60
  -6   3   1  318.37   12.70
   6   3  -1  311.77    9.20
   6   3  -1  309.77   10.80
   6   3  -1  278.37   11.20
  -6   3   1  330.97   11.60
  -6   3   1  309.57   10.10
  -6   3   1  301.47   12.50
   6   3  -1  321.87   14.90
  -5  -3   1 1232.48   36.80
   5  -3  -1 1233.38   35.20
   5  -3  -1 1231.78   36.30
  -5  -3   1 1204.48   36.20
  -5  -3   1 1243.48   34.00
   5  -3  -1 1218.38   35.50
   5  -3  -1 1227.78   34.60
   5  -3  -1 1240.18   34.60
   5  -3  -1 1220.88   36.50
  -5  -3   1 1217.38   37.00
  -5   3   1 1256.07   36.10
  -5   3   1 1204.48   35.30
   5   3  -1 1175.18   34.20
  -5   3   1 1195.18   34.60
  -5   3   1 1149.08   36.60
   5   3  -1 1247.28   36.40
   5   3  -1 1217.88   36.50
   5   3  -1 1281.17   35.40
   5   3  -1 1254.27   35.60
  -5   3   1 1240.68   35.90
  -5   3   1 1244.18   35.60
   5   3  -1 1204.78   35.40
  -5   3   1 1254.37   37.50
  -5   3   1 1246.48   35.70
   5   3  -1 1195.58   36.00
   5   3  -1 1231.68   36.50
  -4  -3   1 2767.32   75.09
  -4  -3   1 2582.14   75.09
   4  -3  -1 2725.53   75.09
   4  -3  -1 2640.14   73.99
   4  -3  -1 2568.34   74.59
  -4  -3   1 2651.33   75.39
   4  -3  -1 2605.14   73.89
  -4  -3   1 2568.94   74.49
   4   3  -1 2600.24   73.29
  -4   3   1 2549.34   73.79
   4   3  -1 2745.23   73.79
   4   3  -1 2669.23   75.19
  -4   3   1 2579.34   73.29
  -4   3   1 2631.34   74.49
  -4   3   1 2707.63   75.59
   4   3  -1 2666.63   73.59
  -4   3   1 2614.74   75.39
  -4   3   1 2675.63   74.49
   4   3  -1 2575.64   74.49
   4   3  -1 2718.03   74.79
  -4   3   1 2633.84   73.79
   4   3  -1 2728.53   75.09
   3  -3  -1   87.79    4.60
   3  -3  -1   91.79    5.30
   3  -3  -1   83.89    4.70
  -3  -3   1   87.09    5.00
  -3  -3   1   83.49    5.60
   3  -3  -1   72.39    4.20
  -3  -3   1   81.89    5.30
  -3  -3   1   82.99    5.30
   3   3  -1   73.99    4.60
  -3   3   1   66.89    4.90
  -3   3   1   73.89    4.30
  -3   3   1   79.99    5.70
   3   3  -1   92.79    5.50
  -3   3   1   74.99    3.80
  -3   3   1   67.69    5.20
  -3   3   1   73.59    4.60
   3   3  -1   84.69    3.80
  -3   3   1   79.79    4.70
   3   3  -1   80.09    5.10
  -3   3   1   76.49    3.90
   3   3  -1   77.19    3.50
  -3   3   1   73.59    4.30
   3   3  -1   73.89    5.00
   3   3  -1   77.69    4.90
  -2  -3   1 4051.59  116.19
   2  -3  -1 4037.10  115.49
   2  -3  -1 4218.38  116.09
   2  -3  -1 4185.18  115.59
  -2  -3   1 4222.28  116.59
  -2  -3   1 4205.28  115.59
  -2  -3   1 4161.08  115.89
   2  -3  -1 4205.48  116.19
   2  -3  -1 4071.49  115.79
   2   3  -1 4252.47  116.09
   2   3  -1 4226.48  116.39
   2   3  -1 4244.08  113.99
  -2   3   1 4121.29  115.89
  -2   3   1 4212.88  115.89
   2   3  -1 3985.40  115.99
  -2   3   1 4261.47  116.39
   2   3  -1 4245.78  115.59
  -2   3   1 4084.39  116.39
  -2   3   1 4248.57  114.19
   2   3  -1 4222.18  115.79
  -2   3   1 4141.69  115.49
  -2   3   1 4032.60  115.39
  -2   3   1 4101.09  115.19
  -2   3   1 4201.68  114.19
  -1   3   1 7764.02  210.38
  -1   3   1 7493.15  209.98
   0  -3   1 2863.41   79.99
   0  -3   1 2803.32   79.29
   0  -3   1 2795.62   79.99
   0  -3  -1 2862.91   79.59
   0  -3  -1 2727.93   79.79
   0  -3  -1 2827.22   79.79
   0  -3   1 2809.32   79.39
   0  -3  -1 2772.32   79.49
   0   3  -1 2797.22   79.39
   0   3  -1 2824.32   79.39
   0   3   1 2847.02   79.89
   0   3   1 2834.82   79.49
   0   3   1 2826.22   79.39
   0   3  -1 2875.81   79.99
   0   3  -1 2894.11   78.79
   0   3   1 2921.31   79.79
   0   3  -1 2841.82   79.49
   0   3   1 2703.33   79.59
   0   3  -1 2829.12   80.09
   0   3   1 2914.01   79.09
   0   3  -1 2868.21   79.49
   0   3   1 2919.61   79.19
   1  -3   1 1723.63   49.80
  -1  -3  -1 1772.22   50.19
  -1  -3  -1 1695.73   50.29
   1  -3   1 1734.63   50.29
  -1  -3  -1 1705.23   49.90
   1  -3   1 1709.73   49.50
  -1  -3  -1 1736.53   49.99
   1  -3   1 1737.43   50.39
  -1   3  -1 1687.23   49.70
   1   3   1 1749.03   49.99
  -1   3  -1 1738.53   49.70
  -1   3  -1 1819.12   49.00
   1   3   1 1722.43   49.99
   1   3   1 1704.23   49.99
  -1   3  -1 1753.72   49.60
  -1   3  -1 1733.93   49.90
   1   3   1 1717.03   50.09
   1   3   1 1761.72   49.50
  -1   3  -1 1792.82   50.69
   1   3   1 1768.02   49.80
  -1   3  -1 1904.41   50.49
  -2  -3  -1 3897.11  110.49
  -2  -3  -1 3927.21  110.09
   2  -3   1 3864.71  109.59
   2  -3   1 3945.11  110.49
   2  -3   1 3895.51  109.29
  -2  -3  -1 3934.61  109.89
  -2  -3  -1 3888.21  110.09
   2  -3   1 3881.61  109.89
   2   3   1 4080.59  110.19
   2   3   1 3875.51  109.89
  -2   3  -1 3917.91  109.29
  -2   3  -1 3881.81  109.59
  -2   3  -1 4023.40  108.59
  -2   3  -1 4047.09  110.09
   2   3   1 4046.90  109.09
   2   3   1 3849.71  110.19
   2   3   1 3975.70  108.09
  -2   3  -1 3743.53  109.69
  -2   3  -1 3990.50  110.69
   2   3   1 4087.49  109.99
   2   3   1 4054.09  108.29
   2   3   1 3860.71  109.99
  -2   3  -1 4047.59  108.59
  -2   3  -1 3974.70  110.29
   3  -3   1  308.77   11.40
  -3  -3  -1  318.57   11.50
  -3  -3  -1  329.87   11.80
   3  -3   1  329.37   10.60
   3  -3   1  318.97   11.20
   3  -3   1  327.97   11.50
  -3  -3  -1  344.07   12.30
  -3   3  -1  326.27    9.70
  -3   3  -1  314.17   10.50
   3   3   1  333.67   11.70
   3   3   1  317.67   11.50
   3   3   1  309.87   11.60
  -3   3  -1  318.97   11.70
  -3   3  -1  321.67   10.50
   3   3   1  332.67   11.40
  -3   3  -1  320.67   11.50
   3   3   1  331.47   11.90
   3   3   1  323.67   10.10
   3   3   1  340.27   10.30
   3   3   1  338.47   10.10
  -3   3  -1  327.17   10.50
  -3   3  -1  302.47   12.00
  -3   3  -1  309.67   11.00
  -4  -3  -1  423.86   14.30
   4  -3   1  413.96   14.30
   4  -3   1  406.76   14.10
  -4  -3  -1  397.76   14.60
   4  -3   1  419.66   12.90
   4  -3   1  426.56   12.20
  -4  -3  -1  428.96   14.50
   4   3   1  404.96   14.20
  -4   3  -1  409.76   14.10
   4   3   1  434.76   13.40
  -4   3  -1  415.76   14.10
  -4   3  -1  401.66   13.60
   4   3   1  407.56   12.00
   4   3   1  420.96   14.30
  -4   3  -1  427.16   13.60
   4   3   1  417.96   14.40
  -4   3  -1  423.16   13.50
   4   3   1  425.76   13.00
   4   3   1  403.76   12.80
  -4   3  -1  422.06   15.20
  -4   3  -1  404.56   12.10
   4   3   1  394.76   14.00
  -4   3  -1  402.36   14.60
   5  -3   1 2216.48   61.59
  -5  -3  -1 2232.78   63.79
   5  -3   1 2190.48   61.59
   5  -3   1 2116.99   62.59
  -5  -3  -1 2220.38   60.99
  -5  -3  -1 2206.88   63.19
   5  -3   1 2161.28   63.09
  -5  -3  -1 2235.68   63.09
   5  -3   1 2224.28   61.49
   5  -3   1 2211.18   63.09
  -5   3  -1 2198.18   62.39
   5   3   1 2100.49   62.89
  -5   3  -1 2283.47   62.59
  -5   3  -1 2164.08   60.79
   5   3   1 2319.27   62.59
   5   3   1 2286.17   63.49
  -5   3  -1 2096.79   62.79
   5   3   1 2282.57   63.39
  -5   3  -1 2125.89   63.99
   5   3   1 2266.77   62.09
  -5   3  -1 2174.18   63.09
   5   3   1 2159.98   61.59
   6  -3   1  757.32   23.10
  -6  -3  -1  767.92   24.30
  -6  -3  -1  781.12   24.30
   6  -3   1  772.72   22.30
   6  -3   1  763.52   24.20
  -6  -3  -1  784.52   25.10
   6  -3   1  755.22   24.30
   6  -3   1  737.43   23.70
  -6  -3  -1  760.72   22.50
  -6  -3  -1  762.82   22.60
   6  -3   1  762.42   23.10
  -6   3  -1  778.72   24.10
  -6   3  -1  782.32   23.90
   6   3   1  773.82   24.30
  -6   3  -1  721.13   24.60
   6   3   1  776.12   23.40
   6   3   1  789.82   24.00
  -6   3  -1  765.62   23.50
   6   3   1  773.62   24.50
  -6   3  -1  752.02   23.90
  -6   3  -1  793.42   25.50
  -6   3  -1  741.13   21.80
  -7  -3  -1    9.60    2.50
  -7  -3  -1   17.70    4.00
   7  -3   1   15.80    3.50
  -7  -3  -1    9.40    2.40
   7  -3   1   11.90    1.90
   7  -3   1    7.60    2.80
  -7  -3  -1   18.80    4.20
  -7  -3  -1   12.70    4.40
   7  -3   1   12.80    3.60
  -7   3  -1   14.00    3.40
  -7   3  -1   13.10    4.70
   7   3   1   12.80    2.50
   7   3   1    7.40    2.80
  -7   3  -1   14.50    1.90
  -7   3  -1    7.30    3.30
  -7   3  -1   10.20    3.40
   7   3   1    4.40    3.30
   7   3   1   28.70    4.90
  -7   3  -1   25.10    4.20
  -7   3  -1    9.90    3.40
   7   3   1   18.70    3.80
   7   3   1    5.10    3.40
  -8  -3  -1 1257.17   38.20
  -8  -3  -1 1145.49   36.80
   8  -3   1 1181.68   33.40
   8  -3   1 1191.38   35.50
   8  -3   1 1140.89   35.50
  -8  -3  -1 1147.19   35.90
  -8  -3  -1 1199.08   34.90
   8  -3   1 1174.98   35.30
   8  -3   1 1168.68   33.50
   8  -3   1 1163.58   36.10
   8   3   1 1182.38   35.60
   8   3   1 1202.38   36.40
  -8   3  -1 1154.08   33.50
  -8   3  -1 1189.28   36.30
  -8   3  -1 1220.68   36.10
  -8   3  -1 1183.38   35.90
   8   3   1 1175.98   35.90
  -8   3  -1 1214.18   37.50
   8   3   1 1225.88   38.10
   8   3   1 1141.89   35.40
   8   3   1 1144.89   34.20
  -8   3  -1 1151.08   38.70
  -9  -3  -1  616.74   20.00
   9  -3   1  606.74   18.40
   9  -3   1  656.83   21.10
   9  -3   1  626.74   21.20
  -9  -3  -1  552.34   20.60
  -9  -3  -1  615.44   21.70
  -9  -3  -1  608.74   20.10
   9  -3   1  574.44   20.30
   9  -3   1  621.64   20.40
   9  -3   1  622.24   18.00
  -9   3  -1  617.04   20.20
  -9   3  -1  619.34   22.40
   9   3   1  652.03   21.80
  -9   3  -1  604.64   21.20
  -9   3  -1  603.44   18.40
  -9   3  -1  630.04   20.90
   9   3   1  589.94   19.10
  -9   3  -1  641.24   21.20
   9   3   1  623.44   20.70
   9   3   1  596.84   21.70
   9   3   1  629.64   21.40
  10  -3   1   17.40    4.20
  10  -3   1   14.70    3.60
  10  -3   1   14.00    4.30
 -10  -3  -1   17.10    4.30
  10  -3   1   17.90    4.60
 -10  -3  -1   22.70    4.80
 -10  -3  -1   17.30    3.60
 -10  -3  -1   22.40    6.00
  10  -3   1   22.60    2.80
  10  -3   1   22.10    2.10
  10   3   1   18.80    4.80
 -10   3  -1   21.10    4.60
  10   3   1   13.00    3.70
  10   3   1    8.40    5.10
  10   3   1   16.80    3.30
 -10   3  -1   26.50    3.00
  10   3   1   24.60    4.50
 -10   3  -1   14.30    4.60
 -10   3  -1   39.00    4.80
 -10   3  -1   16.30    4.90
 -10   3  -1   16.80    5.80
  11  -3   1  173.68   10.40
  11  -3   1  171.98    7.20
 -11  -3  -1  161.28    8.90
 -11  -3  -1  158.08    8.90
  11  -3   1  174.88   11.00
 -11  -3  -1  170.08    9.60
  11  -3   1  147.99    8.70
  11  -3   1  174.48    7.20
 -11  -3  -1  176.58   10.70
  11   3   1  153.98    9.30
 -11   3  -1  163.08    7.20
  11   3   1  175.18   11.40
 -11   3  -1  166.88   12.00
 -11   3  -1  162.48   10.90
 -11   3  -1  174.08    9.50
 -11   3  -1  170.58    9.80
  11   3   1  183.88   10.50
  11   3   1  155.58    7.80
 -11   3  -1  157.38   10.90
  12  -3   1  457.35   18.00
 -12  -3  -1  460.15   17.30
  12  -3   1  480.85   19.50
 -12  -3  -1  467.05   19.00
 -12  -3  -1  487.25   18.00
  12  -3   1  506.45   19.10
 -12  -3  -1  450.85   17.60
  12  -3   1  468.95   15.70
 -12   3  -1  471.05   18.00
  12   3   1  492.35   19.30
  12   3   1  464.95   17.60
 -12   3  -1  480.65   17.40
 -12   3  -1  498.25   20.50
 -12   3  -1  474.85   19.00
  12   3   1  476.05   19.60
  13  -3   1  130.49   10.00
 -13  -3  -1  134.69   11.20
 -13  -3  -1  131.19    9.60
 -13  -3  -1  118.49    8.90
  13  -3   1  131.29    9.30
  13   3   1  133.39   11.20
 -13   3  -1  148.49   11.60
 -13   3  -1  135.69    9.80
 -13   3  -1  113.39   11.20
  13   3   1  129.99   10.10
  13   3   1  137.79    7.80
 -13   3  -1  130.39    8.70
 -14  -3  -1   11.80    6.50
 -14  -3  -1   13.30    4.90
  14  -3   1   12.40    6.00
 -14  -3  -1   13.60    5.00
 -14   3  -1   14.80    7.10
  14   3   1    6.80    6.10
 -14   3  -1   11.60    5.20
  14   3   1   -0.80    6.10
 -14   3  -1   10.10    5.80
 -15  -3  -1  268.37   14.00
 -15  -3  -1  235.68   12.90
  15  -3   1  243.78   15.10
 -15  -3  -1  263.17   14.70
 -15   3  -1  249.78   13.80
  15   3   1  231.68   14.20
 -15   3  -1  257.17   15.70
 -15   3  -1  262.47   13.60
 -15   3  -1  260.17   15.40
  15   3   1  246.88   15.80
 -16  -3  -1  116.19   10.70
 -16  -3  -1  116.29   11.70
 -16  -3  -1   87.39    9.50
  16   3   1   89.29   10.40
 -16   3  -1   99.09    9.80
 -16   3  -1  107.39   12.60
 -16   3  -1  103.19   10.40
  16   3   1   87.89   10.30
 -16   3  -1   88.29   10.70
 -17  -3  -1   -4.80    5.80
  17  -3   1   -1.50    6.20
 -17  -3  -1    5.00    6.80
 -17  -3  -1   -2.00    8.20
 -17   3  -1    3.60    6.50
  17   3   1  -15.30    6.50
 -17   3  -1   -4.90    6.90
 -17   3  -1   -5.30    6.50
 -17   3  -1    2.00    6.70
  17   3   1   -0.70    7.40
 -18  -3  -1  107.19   12.60
  18  -3   1  103.49   13.30
 -18   3  -1  113.09   13.10
 -18   3  -1  119.79   12.00
  18   3   1   90.89   11.60
  18   3   1  101.29   11.40
 -18   3  -1   92.79   11.10
 -18   3  -1   96.49   10.90
  19  -3   1   71.09   10.70
 -19  -3  -1   78.99   12.50
 -19   3  -1   52.69   16.50
  19   3   1   55.29   12.90
  19   3   1   66.49   10.40
 -19   3  -1   81.19   11.80
 -20  -3  -1    4.20    9.40
 -20   3  -1   -3.30    9.10
  20   3   1   10.40    9.20
 -20   3  -1    0.20    9.50
  20   3   1   -2.80    7.90
 -19  -4   1   36.30   10.20
  19   4  -1   36.60    9.80
 -19   4   1   42.20   13.30
 -19   4   1   40.80    9.30
 -19   4   1   44.30   11.80
 -18  -4   1   17.00    9.80
  18   4  -1    0.50    7.70
 -18   4   1   13.50    8.60
 -18   4   1    1.50    7.20
 -18   4   1    8.40    7.60
  18   4  -1   14.60    7.90
 -17  -4   1   19.30    8.90
  17   4  -1    7.50    8.50
 -17   4   1   13.10    6.60
 -17   4   1   10.70    7.30
  17   4  -1   22.90    8.90
 -17   4   1   10.10    8.60
 -17   4   1    5.90    7.20
 -16  -4   1   89.69   12.00
 -16   4   1   78.69   10.20
  16   4  -1   80.79   10.10
  16   4  -1   77.89   10.20
 -16   4   1   86.89   11.90
 -16   4   1   81.19    9.40
 -15  -4   1   38.00    9.30
  15   4  -1   21.80    7.80
 -15   4   1   26.90    7.10
  15   4  -1   24.40    7.70
 -15   4   1   19.50    8.00
 -15   4   1   21.50    7.40
 -15   4   1   20.10    5.50
  14  -4  -1   -4.40    4.70
 -14  -4   1   -2.10    6.40
  14   4  -1   -2.60    6.10
  14   4  -1    6.30    6.80
 -14   4   1   -8.10    7.80
 -14   4   1    0.50    5.70
 -14   4   1    9.10    4.90
 -13  -4   1   53.79    8.50
  13  -4  -1   33.20    7.80
 -13  -4   1   56.89    8.60
  13  -4  -1   39.20    6.10
 -13   4   1   42.60   10.00
  13   4  -1   43.00    8.30
 -13   4   1   42.80    5.70
  13   4  -1   33.70    6.80
 -13   4   1   48.70    8.40
 -13   4   1   36.10    6.60
 -12  -4   1  229.38   13.20
  12  -4  -1  215.68   11.10
 -12  -4   1  221.98   13.20
  12  -4  -1  214.38   12.80
  12   4  -1  240.38   13.80
 -12   4   1  234.98   10.90
 -12   4   1  238.98   12.20
  12   4  -1  208.68   10.00
 -12   4   1  241.48   15.20
  12   4  -1  225.78   12.70
 -12   4   1  219.28   12.50
 -11  -4   1    5.80    5.50
  11  -4  -1   -1.90    5.40
  11  -4  -1    5.10    4.10
 -11  -4   1   -3.20    3.10
 -11  -4   1    3.60    5.70
  11  -4  -1    1.90    2.80
  11   4  -1   -3.60    4.40
  11   4  -1    1.80    5.30
 -11   4   1   -3.10    4.10
 -11   4   1   -4.00    4.50
 -11   4   1    1.10    5.90
 -11   4   1    2.90    4.70
 -11   4   1    1.60    3.90
  11   4  -1   -1.20    4.00
  10  -4  -1  585.84   20.80
 -10  -4   1  623.94   23.00
 -10  -4   1  619.04   22.40
  10  -4  -1  608.34   19.20
  10  -4  -1  608.54   22.40
  10  -4  -1  630.14   20.70
 -10  -4   1  635.24   19.70
  10   4  -1  648.94   22.60
 -10   4   1  641.54   21.70
  10   4  -1  601.54   20.00
 -10   4   1  616.24   21.80
  10   4  -1  620.74   21.40
 -10   4   1  639.54   23.80
 -10   4   1  586.64   20.20
  10   4  -1  623.64   22.50
  -9  -4   1  170.18    9.90
  -9  -4   1  151.58    9.30
   9  -4  -1  179.38    7.40
   9  -4  -1  166.28   10.00
  -9  -4   1  169.38   10.50
   9  -4  -1  175.38    8.80
  -9  -4   1  168.48    6.90
  -9  -4   1  164.78   10.60
   9  -4  -1  159.18    9.40
   9  -4  -1  165.68    7.90
  -9   4   1  155.68    6.60
   9   4  -1  150.68    8.60
  -9   4   1  158.68   11.10
   9   4  -1  160.68   10.00
  -9   4   1  130.39    8.10
   9   4  -1  138.89    9.90
  -9   4   1  147.99    9.70
  -9   4   1  166.78    8.20
  -9   4   1  179.68    9.60
  -9   4   1  169.78    9.00
   9   4  -1  168.28    7.80
   8  -4  -1   -1.70    3.00
   8  -4  -1   -2.70    2.20
  -8  -4   1    2.10    5.30
   8  -4  -1   -3.20    2.10
   8  -4  -1   -1.50    4.00
   8  -4  -1    3.50    4.30
  -8  -4   1    4.50    5.30
   8  -4  -1    3.60    2.60
  -8  -4   1    1.60    3.90
  -8   4   1    1.00    3.20
  -8   4   1   -9.20    3.30
   8   4  -1   -7.30    2.80
   8   4  -1    6.70    2.90
  -8   4   1   -6.80    3.80
  -8   4   1   -2.50    3.70
  -8   4   1    4.80    2.20
   8   4  -1   -5.70    3.60
  -8   4   1    4.20    3.10
   8   4  -1    3.90    4.50
  -7  -4   1  128.59   10.00
   7  -4  -1  141.39    7.10
   7  -4  -1  161.78    8.70
  -7  -4   1  140.89    9.20
  -7  -4   1  155.48    9.30
   7  -4  -1  128.49    5.40
   7  -4  -1  135.29    8.00
   7  -4  -1  142.59    6.70
   7  -4  -1  135.49    5.30
   7   4  -1  145.29    7.80
  -7   4   1  146.09    7.00
  -7   4   1  135.89    5.70
  -7   4   1  149.09    9.90
  -7   4   1  150.38    8.10
   7   4  -1  144.89    8.50
   7   4  -1  137.99    6.70
  -7   4   1  142.59    7.50
   7   4  -1  137.09    4.40
   7   4  -1  125.19    7.30
  -7   4   1  132.19    7.80
   7   4  -1  132.19    7.00
  -7   4   1  126.09    7.90
  -6  -4   1  304.07   12.20
   6  -4  -1  305.37   11.20
   6  -4  -1  320.17   13.40
  -6  -4   1  315.47   13.10
   6  -4  -1  317.17   11.50
   6  -4  -1  302.97   12.30
  -6   4   1  334.37   12.40
  -6   4   1  319.67   11.90
  -6   4   1  351.86   14.60
   6   4  -1  327.07   13.10
   6   4  -1  318.07   10.00
  -6   4   1  327.67   12.20
   6   4  -1  292.07   11.90
   6   4  -1  332.17   11.90
  -6   4   1  315.37   11.70
  -6   4   1  302.47   10.30
   6   4  -1  299.97    9.70
   6   4  -1  327.37   12.30
   6   4  -1  306.47   11.00
  -6   4   1  316.87   11.20
  -5  -4   1   18.30    4.60
   5  -4  -1   16.20    4.00
  -5  -4   1   14.60    4.60
   5  -4  -1   21.30    3.90
   5  -4  -1   20.20    3.10
   5  -4  -1   18.00    3.10
   5   4  -1   13.60    2.30
  -5   4   1   14.80    2.70
   5   4  -1   12.50    4.00
  -5   4   1   14.00    2.20
  -5   4   1    9.80    2.50
  -5   4   1   17.90    3.70
   5   4  -1   13.20    2.60
  -5   4   1   17.30    4.60
   5   4  -1   18.70    2.40
  -5   4   1   18.70    4.10
   5   4  -1   14.20    2.40
   5   4  -1   16.50    4.00
  -5   4   1   17.10    2.90
   5   4  -1   18.20    4.40
  -5   4   1   18.50    3.70
   5   4  -1   23.40    4.10
   4  -4  -1   43.90    4.90
  -4  -4   1   37.80    4.70
  -4  -4   1   41.70    5.00
   4  -4  -1   45.30    4.00
   4  -4  -1   48.50    4.40
  -4  -4   1   41.60    5.40
   4  -4  -1   44.90    5.20
  -4   4   1   42.80    4.80
   4   4  -1   36.40    7.50
  -4   4   1   34.90    3.90
  -4   4   1   34.30    3.50
  -4   4   1   40.10    5.10
   4   4  -1   35.50    4.90
  -4   4   1   33.80    3.60
   4   4  -1   41.60    3.20
  -4   4   1   40.60    5.10
   4   4  -1   40.30    4.60
   4   4  -1   42.20    3.60
  -4   4   1   36.10    5.20
  -4   4   1   40.30    3.30
   4   4  -1   45.20    4.60
  -3  -4   1  123.99    7.10
  -3  -4   1  121.99    7.70
  -3  -4   1  114.49    7.20
   3  -4  -1  123.09    7.00
   3  -4  -1  125.39    6.40
  -3   4   1  100.49    6.00
  -3   4   1  103.49    6.70
  -3   4   1  102.09    6.30
  -3   4   1  109.89    6.90
   3   4  -1  116.79    4.50
   3   4  -1  115.59    6.50
   3   4  -1  120.09    6.90
  -3   4   1  106.99    7.30
  -3   4   1  120.69    4.80
   3   4  -1  114.79    7.00
   3   4  -1  119.49    4.70
  -3   4   1  112.19    4.90
  -3   4   1  112.49    5.80
   3   4  -1   90.99    9.60
   3   4  -1  108.79    6.30
   2  -4  -1 1419.96   42.40
  -2  -4   1 1429.36   43.10
   2  -4  -1 1436.46   42.80
   2  -4  -1 1477.85   42.50
  -2  -4   1 1461.65   43.00
   2  -4  -1 1465.75   42.00
  -2  -4   1 1407.66   42.30
  -2  -4   1 1442.96   42.00
  -2   4   1 1435.76   42.40
   2   4  -1 1448.85   44.20
  -2   4   1 1381.76   47.50
  -2   4   1 1458.05   41.50
   2   4  -1 1299.77   45.40
  -2   4   1 1485.45   43.00
   2   4  -1 1437.26   42.20
   2   4  -1 1486.15   42.70
  -2   4   1 1442.96   39.90
  -2   4   1 1439.56   41.90
  -2   4   1 1408.86   41.80
   2   4  -1 1427.46   39.60
   2   4  -1 1455.15   41.90
   2   4  -1 1442.46   42.90
  -2   4   1 1399.66   44.00
  -2   4   1 1439.16   39.80
   1  -4  -1  278.87   11.20
   1  -4  -1  285.57   11.10
   1  -4  -1  286.97   10.90
  -1  -4   1  287.67   11.40
   1  -4  -1  292.47   10.70
  -1  -4   1  281.77   10.50
  -1  -4   1  281.37   11.10
  -1  -4   1  289.77   11.60
  -1   4   1  259.07   12.20
  -1   4   1  269.17   11.50
  -1   4   1  255.57   11.60
   1   4  -1  215.48   13.70
  -1   4   1  274.37   10.10
  -1   4   1  248.68   10.40
  -1   4   1  269.67   11.20
  -1   4   1  239.08   10.10
   1   4  -1  237.98   10.90
  -1   4   1  252.67   10.30
   1   4  -1  254.77   10.30
   1   4  -1  264.97   11.10
   1   4  -1  265.57   10.80
   1   4  -1  256.87   10.70
   0  -4  -1  485.45   16.50
   0  -4   1  460.05   16.20
   0  -4  -1  468.85   15.70
   0  -4  -1  471.25   16.10
   0  -4   1  468.45   16.20
   0  -4   1  469.45   15.40
   0  -4  -1  449.56   15.60
   0  -4   1  464.35   15.40
   0   4  -1  449.06   15.50
   0   4   1  446.56   15.70
   0   4  -1  459.15   17.70
   0   4  -1  435.56   14.80
   0   4   1  432.26   15.40
   0   4   1  442.56   15.20
   0   4  -1  450.75   15.60
   0   4  -1  442.06   15.40
   0   4   1  449.36   15.10
   0   4   1  452.35   16.20
   0   4  -1  449.16   15.70
   0   4   1  441.96   16.20
   0   4  -1  435.26   19.20
   0   4   1  430.36   15.30
   0   4   1  465.95   16.10
  -1  -4  -1  104.19    6.30
   1  -4   1   83.09    5.50
   1  -4   1  107.59    6.00
   1  -4   1  106.69    6.90
  -1  -4  -1   96.79    6.40
   1  -4   1  100.79    7.20
   1   4   1  101.99    6.90
  -1   4  -1   79.29    5.10
   1   4   1   78.19    6.20
  -1   4  -1   72.19    5.70
  -1   4  -1   85.29    6.70
   1   4   1   73.29    6.40
  -1   4  -1   84.09    5.50
   1   4   1   61.39    5.90
  -1   4  -1   86.49    6.00
   1   4   1   80.59    8.50
   1   4   1   95.29    5.80
  -1   4  -1   94.29    6.80
   1   4   1   87.99    6.50
  -1   4  -1   88.19    6.50
  -1   4  -1   62.29    7.30
  -2  -4  -1   12.00    3.60
   2  -4   1   12.90    4.10
   2  -4   1   10.20    2.90
  -2  -4  -1    4.70    3.30
  -2  -4  -1   10.50    3.90
  -2  -4  -1    1.20    3.50
  -2   4  -1    5.20    2.70
  -2   4  -1    4.40    1.60
  -2   4  -1   -4.50    3.20
   2   4   1   -0.90    3.50
   2   4   1    5.50    3.40
  -2   4  -1    4.40    3.80
   2   4   1    7.70    3.30
   2   4   1   -7.00    5.00
   2   4   1    5.50    3.30
  -2   4  -1   -0.10    3.80
  -2   4  -1    0.30    3.20
  -2   4  -1    3.50    1.60
   2   4   1    2.10    2.70
  -2   4  -1    6.90    2.20
  -2   4  -1   -5.00    3.50
   3  -4   1  158.08    8.50
   3  -4   1  145.69    7.60
  -3  -4  -1  149.99    7.90
  -3  -4  -1  154.48    8.60
  -3  -4  -1  150.28    7.70
   3  -4   1  165.78    7.00
   3  -4   1  155.08    7.20
  -3   4  -1  150.18    6.60
  -3   4  -1  157.88    5.90
   3   4   1  153.18    5.50
   3   4   1  144.39    7.50
   3   4   1  144.49    7.80
   3   4   1  147.89    7.90
  -3   4  -1  160.48    9.30
  -3   4  -1  131.79    8.00
  -3   4  -1  152.08    6.10
  -3   4  -1  147.59    7.30
   3   4   1  151.48    5.80
   3   4   1  146.99    7.60
   3   4   1  148.89    6.40
   3   4   1  171.48    8.70
  -3   4  -1  139.69    7.70
  -3   4  -1  155.58    6.20
   4  -4   1  270.67   11.10
  -4  -4  -1  267.57   11.90
   4  -4   1  276.17   10.90
   4  -4   1  271.97    9.80
  -4  -4  -1  273.17   11.10
   4  -4   1  281.67   10.50
  -4  -4  -1  271.87   11.30
   4   4   1  270.47    9.20
   4   4   1  269.27   11.20
   4   4   1  272.57   11.20
  -4   4  -1  271.47   10.50
  -4   4  -1  266.47    8.60
   4   4   1  280.17    9.60
   4   4   1  284.27   11.20
  -4   4  -1  278.37    9.80
  -4   4  -1  268.97    9.80
  -4   4  -1  286.77   11.40
  -4   4  -1  256.57   11.60
   4   4   1  265.17   11.00
  -4   4  -1  279.97   12.30
  -4   4  -1  262.67   11.00
  -4   4  -1  258.87    9.60
   4   4   1  274.77    9.10
  -5  -4  -1   25.90    4.30
   5  -4   1   25.60    4.40
   5  -4   1   21.70    4.00
  -5  -4  -1   20.40    4.60
   5  -4   1   22.10    3.60
  -5  -4  -1   23.50    5.00
   5  -4   1   25.80    3.10
   5   4   1   28.90    4.10
  -5   4  -1   26.10    3.50
  -5   4  -1   23.90    4.20
   5   4   1   20.00    4.50
  -5   4  -1   29.60    4.50
   5   4   1   17.70    2.50
  -5   4  -1   22.20    2.20
   5   4   1   26.30    3.20
  -5   4  -1   21.80    5.30
  -5   4  -1   20.50    3.10
   5   4   1   24.60    4.70
   5   4   1   17.50    2.20
  -5   4  -1   19.00    3.50
  -5   4  -1   31.00    6.00
   5   4   1   25.70    5.00
   5   4   1   26.10    3.00
   6  -4   1   36.40    2.20
  -6  -4  -1   54.09    6.80
   6  -4   1   52.09    5.20
  -6  -4  -1   42.70    5.60
  -6  -4  -1   46.00    5.70
   6  -4   1   46.80    5.70
   6  -4   1   43.70    4.10
   6  -4   1   37.40    4.90
   6   4   1   37.90    4.50
  -6   4  -1   48.00    5.10
  -6   4  -1   42.00    2.60
   6   4   1   35.60    4.20
  -6   4  -1   35.80    4.10
  -6   4  -1   40.80    5.20
  -6   4  -1   49.30    6.10
  -6   4  -1   38.70    6.20
  -6   4  -1   30.90    3.90
   6   4   1   33.10    5.40
   6   4   1   45.70    4.80
   7  -4   1  205.98   10.20
  -7  -4  -1  211.88   11.40
   7  -4   1  209.48    7.90
  -7  -4  -1  231.98   10.50
   7  -4   1  211.98    9.40
   7  -4   1  226.08   10.70
   7  -4   1  223.08    8.20
   7  -4   1  208.68    7.90
   7   4   1  213.38   10.80
   7   4   1  204.98    8.30
  -7   4  -1  211.48   12.10
  -7   4  -1  217.78   10.00
  -7   4  -1  202.08   10.00
  -7   4  -1  228.38   10.50
   7   4   1  214.48   10.00
  -7   4  -1  226.68    9.40
   7   4   1  211.68    9.30
  -7   4  -1  208.38    7.00
   8  -4   1  312.27   10.70
   8  -4   1  327.27   11.50
  -8  -4  -1  321.37   10.20
   8  -4   1  342.17   13.90
  -8  -4  -1  349.96   14.00
   8  -4   1  323.47   11.50
  -8  -4  -1  335.37   15.10
   8  -4   1  305.57   12.70
  -8  -4  -1  316.57   10.30
   8  -4   1  325.47   13.60
  -8   4  -1  317.87   13.10
  -8   4  -1  295.27   13.20
  -8   4  -1  328.07   15.40
   8   4   1  312.07   12.70
  -8   4  -1  262.97   12.30
  -8   4  -1  310.27    9.90
   8   4   1  327.37   14.10
  -8   4  -1  315.67   12.50
   8   4   1  315.87   11.20
  -8   4  -1  354.36   13.70
   8   4   1  312.87   12.40
  -9  -4  -1   61.99    8.00
  -9  -4  -1   59.49    4.80
   9  -4   1   51.89    5.80
   9  -4   1   66.99    6.00
   9  -4   1   67.19    7.60
  -9  -4  -1   78.19    9.20
   9  -4   1   71.09    4.30
   9  -4   1   61.29    5.50
  -9   4  -1   72.09    6.80
   9   4   1   72.09    6.30
  -9   4  -1   56.29    7.40
  -9   4  -1   66.29    8.50
  -9   4  -1   58.69    6.20
   9   4   1   53.09    7.10
  -9   4  -1   71.09    7.40
   9   4   1   54.99    6.40
   9   4   1   51.09    5.30
  -9   4  -1   66.99    4.70
   9   4   1   64.19    5.30
  -9   4  -1   48.40    5.80
 -10  -4  -1  102.79    6.50
  10  -4   1  106.69    7.30
 -10  -4  -1   98.79    9.40
  10  -4   1  108.99    9.20
 -10  -4  -1   90.19    8.00
  10   4   1  105.89    9.20
 -10   4  -1   83.29    8.10
 -10   4  -1   90.49    8.80
 -10   4  -1  106.59    7.40
  10   4   1   92.69    9.50
 -10   4  -1  109.69    8.70
  10   4   1  104.89    6.10
 -10   4  -1  110.09   10.80
 -11  -4  -1   61.99    6.00
 -11  -4  -1   60.49    8.30
  11  -4   1   46.70    5.30
 -11  -4  -1   59.29    7.30
  11  -4   1   51.19    6.30
 -11   4  -1   57.69    6.50
  11   4   1   50.99    6.60
 -11   4  -1   50.69    6.90
  11   4   1   41.50    5.70
  11   4   1   57.69    7.70
 -11   4  -1   39.40    8.00
  11   4   1   58.19    6.60
 -11   4  -1   42.80    6.20
 -12  -4  -1   12.70    6.80
  12  -4   1   13.50    5.40
 -12  -4  -1   16.70    6.70
  12  -4   1    6.20    4.50
 -12   4  -1   10.00    7.00
  12   4   1    3.30    7.20
 -12   4  -1   15.10    6.90
 -12   4  -1    2.50    5.70
 -12   4  -1   15.40    5.20
  12   4   1    9.10    5.50
 -13  -4  -1   65.69    9.50
 -13  -4  -1   71.49    8.50
  13  -4   1   54.59    6.60
  13   4   1   67.89    9.00
  13   4   1   56.09    8.10
 -13   4  -1   62.79    8.10
 -13   4  -1   56.09    7.60
 -13   4  -1   73.29   10.10
 -13   4  -1   62.79    7.40
 -14  -4  -1  104.49   11.50
  14  -4   1  129.09   10.60
 -14  -4  -1  130.29   10.40
  14   4   1  121.59   12.60
 -14   4  -1  129.19   13.50
 -14   4  -1  127.69   11.60
 -14   4  -1  134.09   10.30
 -14   4  -1  138.39   11.30
 -15  -4  -1   -3.10    7.20
 -15   4  -1    4.70    7.90
 -15   4  -1    4.70    6.40
 -15   4  -1    1.50    6.50
  15   4   1   13.90    8.00
  15   4   1   -2.60    7.20
 -16  -4  -1   34.50   10.10
 -16   4  -1   36.00    8.20
  16   4   1   40.30    9.40
 -16   4  -1   26.80    6.70
 -16   4  -1   20.90    9.00
  16   4   1   33.50    8.90
 -16   4  -1   33.20    8.00
 -17  -4  -1   75.99   11.50
 -17   4  -1   63.79    8.50
  17   4   1   83.49   11.30
 -17   4  -1   77.89   10.30
 -17   4  -1   70.49    9.50
  17   4   1   65.19   10.30
 -17   4  -1   74.49   11.70
 -18  -4  -1   16.80    9.90
  18   4   1   11.60    7.90
 -18   4  -1   17.60    7.40
 -18   4  -1   10.50    9.70
 -18   4  -1   10.20    7.90
 -19  -4  -1   14.70   10.50
 -19   4  -1   14.10    8.30
  19   4   1   15.20    8.70
 -19   4  -1    5.00    8.00
  19   4   1    8.10    8.60
 -18  -5   1    4.10   10.50
  18  -5  -1    3.60    9.20
 -18  -5   1   -7.90    9.80
 -18   5   1   15.50    9.30
  18   5  -1    7.30    9.60
 -18   5   1   -1.50    8.10
  18   5  -1   19.00    7.90
  17  -5  -1    6.50    9.20
 -17  -5   1   -3.40    8.40
 -17  -5   1   -2.00    8.60
 -17   5   1   -7.60    8.20
 -17   5   1   -1.60   13.40
  17   5  -1   12.80    8.10
 -17   5   1    9.70    9.40
 -16  -5   1   13.40   13.40
 -16  -5   1   20.00    9.30
  16  -5  -1   19.50    9.00
 -16   5   1   12.80    7.80
 -16   5   1    9.80    7.60
 -16   5   1   34.90    9.50
  16   5  -1   -0.80    7.70
  16   5  -1   16.60    7.30
 -15  -5   1    4.90    7.00
 -15  -5   1   -8.00    7.40
  15  -5  -1   12.70    8.20
  15   5  -1    9.70    7.80
 -15   5   1   -3.00    7.70
  15   5  -1    1.40    7.10
 -15   5   1   -1.00    6.30
 -15   5   1   -5.20    6.60
  14  -5  -1   30.90    8.20
 -14  -5   1   29.00    7.80
 -14   5   1   25.70    9.30
 -14   5   1   23.30    7.30
 -14   5   1   21.10    7.10
  14   5  -1   23.70    7.70
  13  -5  -1  131.19   11.60
 -13  -5   1  115.79   12.20
 -13  -5   1  123.49   10.90
 -13   5   1  142.49   12.10
 -13   5   1  122.29   12.30
  13   5  -1  134.19   11.80
  13   5  -1  107.79   12.20
 -13   5   1  129.79   14.90
 -13   5   1  115.59    8.70
 -12  -5   1   25.80    7.70
  12  -5  -1   13.40    7.20
 -12  -5   1   28.90    8.70
  12   5  -1   20.00    6.20
 -12   5   1   18.60    6.20
  12   5  -1   19.90    6.80
 -12   5   1   31.00    6.60
 -12   5   1   14.00    7.80
 -12   5   1   26.50    5.30
 -11  -5   1  208.88   13.70
 -11  -5   1  203.58   12.70
  11  -5  -1  205.28   12.90
 -11   5   1  204.98   12.60
 -11   5   1  228.38   14.80
 -11   5   1  213.98   10.50
  11   5  -1  224.58   19.40
  11   5  -1  222.58   13.00
 -10  -5   1   74.09    8.60
  10  -5  -1   69.69    8.40
 -10  -5   1   69.89    9.30
 -10   5   1   59.99    9.10
 -10   5   1   39.60    6.40
 -10   5   1   54.39    6.70
 -10   5   1   86.09    8.70
  10   5  -1   51.79    6.70
 -10   5   1   65.19    6.70
  10   5  -1   79.69    8.80
  -9  -5   1    8.20    6.40
  -9  -5   1    9.60    6.40
   9  -5  -1    7.80    3.40
   9  -5  -1    3.90    5.90
   9   5  -1    3.90    5.70
  -9   5   1    4.80    5.60
  -9   5   1   10.00    4.10
   9   5  -1   -6.10    4.20
  -9   5   1   -1.00    4.40
   9   5  -1   11.40    3.70
  -9   5   1   -0.80    6.40
  -9   5   1    0.40    4.40
  -8  -5   1   18.20    6.00
   8  -5  -1   18.60    5.90
   8  -5  -1   10.90    3.70
   8  -5  -1   15.90    6.40
  -8  -5   1   24.20    6.80
  -8   5   1   17.80    4.30
  -8   5   1    5.00    4.40
  -8   5   1   17.10    5.10
  -8   5   1    8.50    4.20
   8   5  -1   19.10    3.90
   8   5  -1    7.70    3.90
   8   5  -1   16.60    6.30
  -8   5   1   11.20    6.90
  -7  -5   1  138.59    9.50
   7  -5  -1  141.19    9.40
   7  -5  -1  103.79    8.10
  -7  -5   1  137.79   10.40
   7  -5  -1  118.79    7.40
   7  -5  -1  129.69    7.40
   7   5  -1  131.39    7.20
   7   5  -1  131.39    9.10
  -7   5   1  131.89    8.30
   7   5  -1  107.49    7.30
  -7   5   1  113.59   10.80
   7   5  -1  119.19    5.20
   7   5  -1  117.19    7.90
  -7   5   1  105.39    7.60
  -7   5   1  123.19    8.50
  -7   5   1  106.69    7.80
   6  -5  -1    8.60    3.70
   6  -5  -1    8.80    4.30
   6  -5  -1    9.00    3.60
  -6  -5   1    7.10    4.80
   6  -5  -1   10.70    4.90
  -6  -5   1    4.60    5.70
  -6   5   1   10.70    2.40
   6   5  -1    7.40    2.50
  -6   5   1    6.70    4.00
  -6   5   1   -0.40    5.50
   6   5  -1    4.50    2.70
   6   5  -1    4.60    3.30
   6   5  -1    5.40    4.70
  -6   5   1   12.00    4.70
   6   5  -1    2.10    3.10
  -6   5   1   -2.00    3.10
   6   5  -1    4.30    2.50
  -6   5   1    3.20    3.10
  -6   5   1   11.80    3.50
   5  -5  -1   -0.30    4.30
   5  -5  -1   -0.20    3.30
  -5  -5   1    2.20    4.60
   5  -5  -1   -1.10    3.40
  -5  -5   1   -4.70    5.00
   5  -5  -1    4.60    2.90
   5   5  -1   -5.50    2.00
  -5   5   1   -5.50    4.60
  -5   5   1    3.90    3.70
   5   5  -1    5.00    4.10
  -5   5   1   -4.10    3.60
  -5   5   1    3.20    2.60
   5   5  -1   -3.00    2.60
  -5   5   1    3.00    3.00
   5   5  -1   -0.40    2.50
   4  -5  -1   -2.90    4.00
  -4  -5   1   -4.40    4.50
   4  -5  -1    0.00    3.30
  -4  -5   1    2.80    4.10
  -4  -5   1   -0.50    4.20
   4   5  -1    6.60    4.40
  -4   5   1   -2.30    2.10
   4   5  -1    0.50    1.80
  -4   5   1    0.00    3.80
  -4   5   1    1.10    2.10
  -4   5   1    3.20    3.70
  -4   5   1   -2.90    4.50
   4   5  -1   -2.50    2.90
   4   5  -1   -1.40    4.20
  -4   5   1    0.10    2.90
   4   5  -1   -0.30    2.10
  -4   5   1    2.40    2.70
   3  -5  -1  139.19    7.40
   3  -5  -1  121.19    8.00
  -3  -5   1  121.39   10.10
  -3  -5   1  125.39    7.50
  -3  -5   1  145.49    9.50
  -3  -5   1  140.49    8.30
   3   5  -1  131.29    5.30
  -3   5   1  126.69    7.80
   3   5  -1  136.89    7.50
   3   5  -1  125.49    8.20
   3   5  -1  126.69    5.00
  -3   5   1  122.39    5.30
  -3   5   1  142.59    9.00
  -3   5   1  118.29    6.80
   3   5  -1  117.89    7.30
  -3   5   1  127.29    7.90
   3   5  -1  128.69    7.90
  -3   5   1  129.99    7.20
  -2  -5   1   51.09    6.60
  -2  -5   1   54.29    6.30
   2  -5  -1   49.40    6.50
  -2  -5   1   51.69    5.50
  -2  -5   1   50.29    7.60
   2  -5  -1   53.49    5.50
   2  -5  -1   41.10    5.70
   2  -5  -1   51.39    6.10
   2   5  -1   41.30    7.60
  -2   5   1   40.60    4.60
  -2   5   1   32.40    2.70
  -2   5   1   45.30    5.00
   2   5  -1   35.50    2.20
  -2   5   1   28.80    2.70
  -2   5   1   50.09    5.90
   2   5  -1   38.80    5.00
  -2   5   1   42.20    4.60
   2   5  -1   42.50    5.70
   2   5  -1   41.70    5.20
  -2   5   1   43.90    5.00
  -2   5   1   48.10    5.90
   2   5  -1   33.30    2.60
   1  -5  -1   19.60    4.80
  -1  -5   1   19.30    6.60
  -1  -5   1   17.20    4.10
  -1  -5   1   14.50    4.50
   1  -5  -1   15.50    4.10
  -1  -5   1   27.30    6.70
   1  -5  -1   22.80    7.50
   1   5  -1   18.90    5.00
  -1   5   1   15.70    4.50
  -1   5   1    9.50    4.40
   1   5  -1   18.20    3.90
  -1   5   1   14.80    3.70
   1   5  -1    8.30    4.20
  -1   5   1   13.70    3.90
  -1   5   1   13.90    4.70
   1   5  -1   18.00    4.00
   1   5  -1   21.40    4.50
   1   5  -1   17.30    4.20
  -1   5   1   15.10    3.80
   0  -5   1   38.00    5.00
   0  -5  -1   54.89    6.10
   0  -5  -1   52.49    6.40
   0  -5   1   48.80    6.60
   0  -5   1   58.99    6.30
   0  -5  -1   51.99    9.10
   0  -5  -1   50.89    6.10
   0   5   1   40.70    4.90
   0   5  -1   49.60    5.90
   0   5  -1   46.50    5.20
   0   5  -1   41.50    4.50
   0   5  -1   49.99    5.30
   0   5   1   39.70    5.20
   0   5  -1   46.40    5.60
   0   5   1   58.09    7.50
   0   5   1   41.90    4.70
   0   5  -1   52.79    6.20
   0   5   1   51.39    5.40
   0   5   1   57.49    6.20
   0   5   1   50.29    6.50
  -1  -5  -1    0.90    4.50
   1  -5   1    4.40    3.80
  -1  -5  -1    4.60    6.10
  -1  -5  -1    4.30    4.10
   1  -5   1    5.00    4.80
   1  -5   1   -1.70    3.20
   1  -5   1    1.30    4.90
  -1   5  -1   -0.30    1.10
  -1   5  -1   -5.70    3.80
  -1   5  -1   -7.10    3.00
   1   5   1   -9.40    3.80
  -1   5  -1   -3.60    4.00
  -1   5  -1    1.60    1.20
  -1   5  -1    3.10    3.70
   1   5   1    1.10    3.60
   1   5   1   -7.50    4.00
   1   5   1    2.60    3.30
  -1   5  -1   -2.50    2.80
   1   5   1    0.90    3.40
  -2  -5  -1   10.00    4.80
  -2  -5  -1   12.00    4.30
   2  -5   1    7.10    3.70
  -2  -5  -1   15.10    4.60
   2  -5   1   15.70    4.40
  -2  -5  -1    9.80    6.50
   2  -5   1   14.50    5.00
   2   5   1    5.00    4.10
   2   5   1    2.70    1.10
  -2   5  -1    9.80    2.90
   2   5   1    3.30    1.80
  -2   5  -1    6.70    1.80
   2   5   1    6.20    3.30
  -2   5  -1   13.30    4.10
   2   5   1    5.70    3.40
  -2   5  -1   -1.00    5.30
  -2   5  -1    6.70    3.40
  -2   5  -1   10.10    5.80
  -2   5  -1    5.30    1.80
   2   5   1   11.30    4.30
   2   5   1   10.00    4.10
  -2   5  -1    7.20    5.00
  -3  -5  -1   -5.60    4.50
   3  -5   1    5.90    4.70
  -3  -5  -1    2.80    4.10
   3  -5   1    4.10    3.20
   3  -5   1    0.20    4.70
  -3  -5  -1    0.70    3.80
  -3   5  -1    1.00    3.10
  -3   5  -1   -2.10    3.70
  -3   5  -1    2.10    2.00
   3   5   1    1.90    3.70
   3   5   1   -0.50    1.50
   3   5   1    0.30    1.70
   3   5   1   -3.80    3.60
  -3   5  -1    3.20    2.40
  -3   5  -1    1.50    2.10
  -3   5  -1    0.30    4.50
  -3   5  -1    6.30    4.20
   3   5   1    5.40    2.90
  -4  -5  -1   11.50    4.80
  -4  -5  -1    6.60    5.10
   4  -5   1    6.70    3.50
   4  -5   1   14.30    3.70
  -4  -5  -1    8.00    4.40
   4  -5   1   10.60    4.80
   4   5   1    8.10    2.10
  -4   5  -1    9.00    2.50
  -4   5  -1    6.40    2.70
   4   5   1    9.30    4.80
  -4   5  -1    9.30    4.10
   4   5   1    9.20    2.40
  -4   5  -1    6.80    3.80
  -4   5  -1   10.30    2.20
   4   5   1   10.90    2.90
  -4   5  -1    7.10    2.60
  -4   5  -1    6.00    5.10
  -4   5  -1   11.00    4.30
  -4   5  -1   11.20    4.60
  -5  -5  -1   -2.60    5.20
  -5  -5  -1   -1.60    4.60
   5  -5   1   -2.00    4.20
   5  -5   1    0.90    3.20
   5  -5   1   -0.40    3.40
  -5  -5  -1    4.20    7.10
   5   5   1   -0.50    2.10
  -5   5  -1    0.80    3.50
   5   5   1   -1.60    2.60
   5   5   1    2.30    4.40
  -5   5  -1    4.40    4.10
  -5   5  -1    0.80    3.50
  -5   5  -1    0.10    2.00
  -5   5  -1   -4.30    5.30
   5   5   1   -2.40    2.20
   5   5   1   -2.10    2.70
  -5   5  -1   -6.10    2.50
  -5   5  -1    3.40    1.80
  -5   5  -1   -0.30    2.80
  -6  -5  -1  323.77   13.60
  -6  -5  -1  293.47   14.20
   6  -5   1  276.37   10.90
   6  -5   1  275.57   12.90
  -6  -5  -1  277.97   12.80
   6  -5   1  267.77   12.80
   6  -5   1  279.07   11.70
   6   5   1  266.57    8.60
   6   5   1  304.87   13.30
  -6   5  -1  281.87    9.10
  -6   5  -1  302.57   12.90
  -6   5  -1  268.27   14.70
   6   5   1  276.67   10.40
  -6   5  -1  291.77   11.80
  -6   5  -1  275.07   11.50
   6   5   1  287.17   11.40
  -6   5  -1  285.37   14.10
  -6   5  -1  258.07   11.50
   6   5   1  273.97   10.80
   7  -5   1  112.89    8.70
   7  -5   1   94.19    7.30
  -7  -5  -1  104.69    8.90
   7  -5   1  103.59    6.30
  -7  -5  -1  113.59   10.70
   7   5   1  106.19    5.90
  -7   5  -1   87.59   10.60
  -7   5  -1   95.59    7.50
  -7   5  -1   84.09    8.10
  -7   5  -1  112.29    8.60
   7   5   1   93.19    8.90
   7   5   1  101.39    7.80
  -7   5  -1   81.09    7.90
   7   5   1   90.19    6.60
  -8  -5  -1  267.87   13.20
   8  -5   1  264.67   13.50
   8  -5   1  249.28   11.60
   8  -5   1  251.27    9.80
  -8  -5  -1  252.77   14.00
   8   5   1  256.27   13.30
  -8   5  -1  250.87   11.20
  -8   5  -1  258.97   12.70
  -8   5  -1  239.38   12.00
  -8   5  -1  273.47   15.20
  -8   5  -1  257.77   12.20
   8   5   1  259.57   13.80
   8   5   1  253.57   12.40
  -9  -5  -1   -4.80    6.00
   9  -5   1    1.40    5.50
  -9  -5  -1    2.00    5.00
   9   5   1    2.70    5.50
  -9   5  -1    1.00    5.10
  -9   5  -1    2.50    3.90
  -9   5  -1   -5.30    6.40
  -9   5  -1   -6.60    4.00
   9   5   1  -11.90    4.20
 -10  -5  -1   15.60    7.10
  10  -5   1   15.70    6.40
 -10  -5  -1   23.00    6.70
  10   5   1    5.10    5.10
 -10   5  -1   16.40    5.00
  10   5   1   12.00    6.10
 -10   5  -1   -0.10    4.70
 -10   5  -1   18.40    5.90
 -10   5  -1    3.50    5.00
 -11  -5  -1   14.80    6.70
 -11  -5  -1    4.30    8.00
  11  -5   1    9.40    6.30
  11   5   1   19.40    7.10
 -11   5  -1   11.90    5.00
  11   5   1    8.00    5.80
 -11   5  -1   24.00    7.10
 -11   5  -1   -2.40    5.40
 -11   5  -1   14.40    7.70
  12  -5   1   42.40    8.60
 -12  -5  -1   31.10    8.70
 -12  -5  -1   29.90    7.50
  12   5   1   20.00    7.40
 -12   5  -1   31.30    6.00
 -12   5  -1   30.20    7.30
 -12   5  -1   28.30    6.20
 -12   5  -1   31.80    8.90
  12   5   1   24.30    7.00
  13  -5   1   22.90    7.80
 -13  -5  -1   12.20    6.20
 -13  -5  -1    5.60    8.90
  13   5   1    1.40    6.50
 -13   5  -1   13.90    5.80
  13   5   1    6.00    7.20
 -13   5  -1   18.70    6.90
 -13   5  -1    8.80    8.20
  14  -5   1   54.49    9.10
 -14  -5  -1   47.80   10.10
 -14  -5  -1   56.49    8.60
  14   5   1   50.69    9.50
 -14   5  -1   50.29    7.20
  14   5   1   43.70    8.60
 -14   5  -1   46.00    8.40
 -14   5  -1   47.60   10.40
 -14   5  -1   32.60    8.20
 -15  -5  -1   20.50    9.20
  15  -5   1   15.40    8.90
 -15  -5  -1   12.00    7.00
 -15   5  -1    5.40    9.90
  15   5   1    8.50    7.60
 -15   5  -1    0.80    7.40
 -15   5  -1    7.80    6.40
 -15   5  -1   10.60    8.20
  15   5   1   14.60    8.40
  16  -5   1   11.90    9.70
 -16  -5  -1    4.00    9.50
 -16  -5  -1    3.10   11.60
  16   5   1    4.20    8.00
 -16   5  -1    5.80    8.00
 -16   5  -1   -5.70    8.70
 -16   5  -1   -3.30    7.00
  16   5   1    0.50    8.00
  17  -5   1   -7.50    8.60
 -17  -5  -1   -4.10   10.30
  17   5   1   13.70    9.10
 -17   5  -1    3.70    8.50
  17   5   1    4.20    8.10
 -17   5  -1   -3.00    7.40
  16  -6  -1   32.40    9.80
 -16  -6   1   12.20    9.70
 -16  -6   1    9.10    9.60
  16   6  -1    4.70    8.40
 -16   6   1   23.50   11.00
 -16   6   1   20.30    8.30
 -16   6   1   13.90    7.30
  15  -6  -1   32.20    9.40
 -15  -6   1   30.10   10.20
 -15  -6   1   53.29   10.50
 -15   6   1   41.80    8.60
 -15   6   1   49.20   13.80
 -15   6   1   51.49    9.00
  15   6  -1   45.70   11.00
  14  -6  -1    0.00    7.50
 -14  -6   1    0.20    8.90
 -14   6   1   20.60    7.40
  14   6  -1   11.20    8.00
 -14   6   1   -0.10    8.80
 -14   6   1   -7.70    6.50
  13  -6  -1   40.60    8.80
 -13  -6   1   51.69    9.90
 -13  -6   1   66.89   11.00
 -13   6   1   48.40   10.30
  13   6  -1   44.40    8.90
 -13   6   1   46.50    7.70
 -13   6   1   68.59    9.60
 -12  -6   1   11.90    8.40
  12  -6  -1   -3.70    6.60
 -12  -6   1   -3.40    6.60
  12   6  -1    5.90    7.00
 -12   6   1  -13.00    8.70
 -12   6   1    4.40    5.70
 -12   6   1   12.00    6.70
 -11  -6   1    8.70    6.90
  11  -6  -1   16.00    7.40
 -11   6   1   11.30    5.60
 -11   6   1   11.60    8.80
 -11   6   1   15.60    6.70
  11   6  -1   13.40    6.90
 -10  -6   1   -5.40    6.90
 -10  -6   1    1.50    6.10
  10  -6  -1    0.70    6.50
 -10   6   1   -2.10    4.50
 -10   6   1    7.90    6.60
  10   6  -1    3.90    6.70
 -10   6   1   -0.70    8.10
   9  -6  -1   15.40    6.70
  -9  -6   1   21.30    6.90
  -9  -6   1   22.80    7.60
  -9   6   1   10.70    5.00
  -9   6   1   27.20    8.00
  -9   6   1   29.20    7.50
   9   6  -1   18.10   10.40
  -9   6   1   25.40    7.60
  -8  -6   1   17.40    6.80
   8  -6  -1   28.10    7.00
   8  -6  -1   22.20    4.70
  -8  -6   1   27.20    7.60
  -8   6   1   22.60    6.40
   8   6  -1   22.40    7.00
  -8   6   1   20.30    4.70
  -8   6   1   13.00    4.60
  -7  -6   1  212.68   12.80
  -7  -6   1  214.58   13.70
   7  -6  -1  213.78   12.40
   7  -6  -1  197.38   14.20
  -7   6   1  205.68   11.80
   7   6  -1  196.88   11.90
  -7   6   1  219.28   10.30
  -7   6   1  228.48   12.50
  -7   6   1  206.18   14.10
  -6  -6   1  122.39   10.30
   6  -6  -1  135.69   10.10
  -6  -6   1  133.89   11.30
   6  -6  -1  124.59    8.80
   6   6  -1  114.79   10.30
  -6   6   1  143.39    8.30
  -6   6   1  122.19   12.60
  -6   6   1  131.39   10.00
   5  -6  -1    6.20    4.80
  -5  -6   1   20.90    6.90
   5  -6  -1   13.90    5.60
  -5  -6   1    0.30    5.80
   5   6  -1   13.50    5.50
   5   6  -1   14.40    4.80
  -5   6   1    1.30    6.20
  -5   6   1   14.40    5.50
  -5   6   1   10.70    3.70
  -5   6   1   15.10    4.30
  -4  -6   1   24.50    7.20
   4  -6  -1   17.80    5.00
   4  -6  -1   20.00    6.00
  -4  -6   1   13.70    6.40
   4   6  -1   13.70    6.00
   4   6  -1   14.20    4.40
  -4   6   1   15.60    6.40
   4   6  -1   16.80    5.70
  -4   6   1   20.30    4.50
  -4   6   1   23.00    4.20
  -4   6   1   15.90    5.30
  -3  -6   1   32.10    7.40
  -3  -6   1   20.50    6.80
  -3  -6   1   24.20    5.80
   3  -6  -1   22.10    5.70
   3  -6  -1   16.80    5.30
   3   6  -1   18.80    5.30
  -3   6   1   10.50    4.10
  -3   6   1    9.80    5.10
   3   6  -1   16.50    5.60
  -3   6   1   16.20    6.10
  -3   6   1    7.90    4.20
   3   6  -1    2.90    5.10
   2  -6  -1  191.48   11.10
  -2  -6   1  155.18   10.70
  -2  -6   1  181.08   11.40
  -2  -6   1  179.98   11.00
   2  -6  -1  166.08    9.60
   2  -6  -1  161.08   10.80
   2  -6  -1  172.98   10.20
  -2  -6   1  148.59    9.50
   2   6  -1  149.19    9.50
   2   6  -1  164.68   10.40
  -2   6   1  145.89   10.50
  -2   6   1  154.08    8.90
  -2   6   1  152.88   10.50
   2   6  -1  158.78   10.10
  -2   6   1  132.69    9.50
   2   6  -1  148.29    9.70
  -1  -6   1  462.25   17.50
   1  -6  -1  457.15   18.40
   1  -6  -1  473.25   17.90
   1  -6  -1  488.25   19.00
  -1  -6   1  468.45   19.00
  -1  -6   1  441.66   18.50
   1  -6  -1  468.95   17.70
  -1  -6   1  481.35   17.90
  -1   6   1  487.45   18.70
   1   6  -1  452.85   18.20
  -1   6   1  438.66   16.70
  -1   6   1  475.65   17.50
  -1   6   1  493.55   17.20
   1   6  -1  476.75   18.00
   1   6  -1  438.56   16.80
   1   6  -1  453.55   17.80
   0  -6   1  702.73   25.40
   0  -6  -1  706.53   25.30
   0  -6   1  683.63   25.20
   0  -6   1  680.53   24.20
   0  -6  -1  699.63   24.40
   0  -6  -1  735.53   24.90
   0  -6  -1  708.33   25.00
   0  -6   1  697.83   24.20
   0   6  -1  732.63   25.30
   0   6  -1  780.92   24.90
   0   6   1  725.13   24.00
   0   6  -1  698.43   27.80
   0   6   1  724.83   23.80
   0   6  -1  727.53   24.50
   0   6   1  727.43   23.80
   0   6   1  736.83   24.80
   1  -6   1  583.44   21.50
   1  -6   1  570.44   20.40
  -1  -6  -1  574.34   20.70
   1  -6   1  570.24   20.90
  -1  -6  -1  572.74   21.10
  -1  -6  -1  566.84   21.80
  -1  -6  -1  561.14   21.10
   1  -6   1  561.24   21.60
  -1   6  -1  572.74   20.50
   1   6   1  595.94   20.40
   1   6   1  571.24   20.30
  -1   6  -1  601.24   22.10
   1   6   1  557.84   19.70
  -1   6  -1  558.64   18.90
   1   6   1  570.94   20.30
  -1   6  -1  566.94   20.40
  -2  -6  -1   90.59    8.10
  -2  -6  -1   95.89    8.30
   2  -6   1   91.09    8.00
   2  -6   1   72.19    7.90
   2  -6   1   87.99    9.00
  -2  -6  -1   86.59    8.50
  -2  -6  -1   83.29    9.30
  -2   6  -1   68.49    7.00
   2   6   1   65.79    8.00
   2   6   1   71.49    7.50
  -2   6  -1   66.69    7.90
  -2   6  -1   77.29    6.00
   2   6   1   77.79    8.30
  -2   6  -1   69.79    8.60
  -3  -6  -1  150.68   10.10
  -3  -6  -1  150.78   10.70
  -3  -6  -1  149.99   12.00
   3  -6   1  141.49    9.60
   3  -6   1  143.09    9.10
  -3   6  -1  146.59   11.10
   3   6   1  140.19    8.70
   3   6   1  142.69    8.30
   3   6   1  171.38   10.30
  -3   6  -1  133.99    9.10
   3   6   1  138.69    9.90
  -3   6  -1  155.38   10.50
  -3   6  -1  149.39    7.30
  -4  -6  -1   83.79    9.00
   4  -6   1   83.59    8.40
   4  -6   1   74.49    9.60
  -4  -6  -1   88.19    8.60
  -4  -6  -1  119.79   10.50
  -4   6  -1   89.69    7.90
  -4   6  -1   92.49   11.10
   4   6   1   91.19    6.40
   4   6   1   76.19    7.60
  -4   6  -1   94.99    8.50
   4   6   1   92.59    9.40
  -5  -6  -1   93.39    9.40
  -5  -6  -1  102.19   10.30
   5  -6   1   62.59    6.90
   5  -6   1   70.79    8.10
  -5  -6  -1   56.89    7.80
  -5   6  -1   66.49    7.60
  -5   6  -1   77.69    7.60
   5   6   1   80.69    8.20
  -5   6  -1   65.09    9.10
  -5   6  -1   65.49    7.90
   6  -6   1   89.49    7.10
   6  -6   1  124.69   10.20
  -6  -6  -1  113.09   10.00
  -6  -6  -1  104.89   10.70
  -6  -6  -1  102.99    9.60
  -6   6  -1  104.89    9.30
  -6   6  -1   85.29   11.20
  -6   6  -1   98.59    7.90
   6   6   1  102.19    9.50
  -6   6  -1   77.89    7.30
  -7  -6  -1   92.09    9.80
   7  -6   1   75.29    6.70
   7  -6   1   76.49    8.80
  -7  -6  -1   83.49   10.10
   7   6   1   79.89    8.70
  -7   6  -1   75.09    7.90
  -7   6  -1   79.49    9.00
  -7   6  -1   57.19    6.00
  -7   6  -1   68.39   11.60
  -8  -6  -1   73.59    9.00
  -8  -6  -1   89.49   10.70
   8  -6   1   82.59    9.30
  -8   6  -1  100.29   11.00
  -8   6  -1   77.89   10.50
  -8   6  -1   82.59    7.90
   8   6   1   88.69    9.90
  -8   6  -1   68.99    7.50
  -9  -6  -1   29.90    8.40
  -9  -6  -1   44.20    8.30
   9  -6   1   31.70    7.40
  -9   6  -1   31.80    8.90
   9   6   1   37.20    8.10
  -9   6  -1   16.70    5.00
  -9   6  -1   35.20    7.50
  -9   6  -1   26.50    5.40
 -10  -6  -1   32.60    7.80
  10  -6   1   37.50    8.00
 -10  -6  -1   20.90    8.60
 -10   6  -1   33.10    9.10
 -10   6  -1   33.70    7.30
 -10   6  -1   30.50    6.00
 -10   6  -1   32.00    5.70
  10   6   1   25.60    8.10
  11  -6   1   34.30    8.20
 -11  -6  -1   42.90    8.50
 -11  -6  -1   41.10   10.70
 -11   6  -1   47.70    8.20
 -11   6  -1   24.60    6.40
  11   6   1   39.10    8.60
 -11   6  -1   33.30    9.80
  12  -6   1   -6.60    6.50
 -12  -6  -1    0.90    8.10
 -12  -6  -1   -2.80    7.20
  12   6   1   -0.40    7.00
 -12   6  -1   -1.40    9.20
 -12   6  -1   -4.90    7.30
 -13  -6  -1    0.70    9.50
 -13  -6  -1    7.90    7.60
  13  -6   1    1.60    7.70
  13   6   1    9.20    8.10
 -13   6  -1   -0.80    6.40
 -13   6  -1   10.10    7.20
 -13   6  -1   -2.00    8.30
  14  -6   1   10.60    8.00
 -14  -6  -1    5.00    9.30
 -14  -6  -1   -2.00    7.50
 -14   6  -1   -3.90    6.80
 -14   6  -1    3.60    7.00
 -14   6  -1   -4.00    8.90
  14   6   1    3.00    8.80
 -15  -6  -1   18.00   10.10
  15  -6   1    1.30    8.40
  15   6   1   12.60   14.40
 -15   6  -1   -2.70    7.20
 -15   6  -1   10.60   10.60
  16  -6   1    3.00    9.20
 -16  -6  -1   10.10    9.80
 -16   6  -1    3.20    7.70
 -16   6  -1    7.00    9.90
 -16   6  -1    8.60    8.20
  16   6   1   10.60    8.60
  14  -7  -1   70.09   11.20
 -14  -7   1   73.99   12.10
 -14  -7   1   72.49   13.00
 -14   7   1   81.69   13.40
 -14   7   1   69.29   11.80
  14   7  -1   61.79   10.50
 -13  -7   1   14.30    9.30
  13  -7  -1    3.00    7.80
 -13  -7   1   14.00   10.10
  13   7  -1   10.60    8.90
 -13   7   1   27.50   15.20
 -13   7   1   10.90    8.10
  12  -7  -1   25.20    8.70
 -12  -7   1   29.50    9.10
 -12  -7   1   26.00   10.10
  12   7  -1   29.90    8.90
 -12   7   1   42.20   11.20
 -12   7   1   41.80    8.40
  11  -7  -1   74.49   10.60
 -11  -7   1   63.09   11.40
 -11   7   1   61.69    9.10
 -11   7   1   67.79   12.00
  11   7  -1   75.99   10.50
  10  -7  -1   18.40    7.80
 -10  -7   1   10.10    8.20
 -10  -7   1    9.50    8.90
 -10   7   1   10.10    8.10
 -10   7   1    9.70    6.50
  10   7  -1   10.80    7.20
  -9  -7   1   49.99    9.50
   9  -7  -1   44.40    8.80
  -9  -7   1   38.20    9.40
   9   7  -1   38.20    8.10
  -9   7   1   54.39    9.80
  -9   7   1   42.80    8.20
  -8  -7   1  169.88   15.60
   8  -7  -1  168.38   15.00
  -8  -7   1  200.88   14.40
  -8   7   1  208.58   12.50
   8   7  -1  198.18   13.80
  -8   7   1  188.88   14.60
  -7  -7   1   68.49    9.40
   7  -7  -1   75.39    9.70
  -7   7   1   66.89    9.80
   7   7  -1   67.99    8.80
  -6  -7   1   12.80    7.10
  -6  -7   1   12.20    7.60
   6  -7  -1   10.20    5.20
   6  -7  -1    8.50    6.20
   6   7  -1   -0.10    5.70
  -6   7   1    9.80    7.80
   6   7  -1    4.60    6.10
  -6   7   1   10.80    5.90
  -5  -7   1   76.99   10.70
   5  -7  -1   76.89    7.70
   5  -7  -1   77.49    8.90
  -5  -7   1   90.09    9.90
  -5   7   1   75.59    8.30
   5   7  -1   80.59    8.50
   5   7  -1   72.29    8.60
   5   7  -1   69.99    8.10
   4  -7  -1   55.89    7.70
  -4  -7   1   51.89    8.90
   4  -7  -1   49.00    6.90
  -4  -7   1   53.49    9.80
   4   7  -1   38.80    6.90
  -4   7   1   45.50    6.70
  -4   7   1   33.80    7.50
   4   7  -1   45.80    6.60
   4   7  -1   51.59    7.20
   3  -7  -1    9.80    6.00
  -3  -7   1    2.70    6.80
  -3  -7   1    1.20    7.10
   3  -7  -1    2.20    5.50
   3   7  -1   10.20    5.40
  -3   7   1   -1.40    5.50
  -3   7   1   -3.20    4.80
   3   7  -1   -1.30    4.90
  -3   7   1    2.60    6.10
   3   7  -1    5.40    5.50
  -2  -7   1  154.68   12.60
  -2  -7   1  163.58   11.10
   2  -7  -1  164.08   10.90
  -2  -7   1  182.28   13.70
   2  -7  -1  157.28   10.90
  -2  -7   1  172.08   11.20
  -2   7   1  169.98   11.90
  -2   7   1  155.18   10.10
  -2   7   1  156.88    9.50
   2   7  -1  153.58   10.60
   2   7  -1  156.98    9.90
   2   7  -1  148.09   10.70
   2   7  -1  155.78   10.20
  -1  -7   1  367.26   17.40
   1  -7  -1  353.56   16.60
  -1  -7   1  357.36   15.60
  -1  -7   1  357.56   15.80
  -1  -7   1  355.96   16.80
   1  -7  -1  338.37   16.40
   1  -7  -1  337.87   15.80
   1  -7  -1  371.66   16.20
  -1   7   1  380.16   16.60
   1   7  -1  367.56   15.80
  -1   7   1  377.56   15.30
   1   7  -1  351.16   15.40
   1   7  -1  348.57   14.50
   1   7  -1  383.26   16.20
  -1   7   1  332.37   14.20
  -1   7   1  358.36   15.00
   0  -7   1  144.59   10.00
   0  -7   1  159.38   11.90
   0  -7  -1  141.69   10.40
   0  -7  -1  157.58   10.50
   0  -7   1  150.88   11.40
   0  -7   1  142.69   10.00
   0  -7  -1  156.18   12.40
   0  -7  -1  154.48   11.80
   0   7   1  127.29    9.20
   0   7   1  139.69    9.60
   0   7  -1  153.18   11.20
   0   7  -1  152.68   10.70
   0   7  -1  144.29   10.70
   0   7  -1  138.59   10.10
   0   7   1  141.19    9.70
   0   7   1  157.88   10.80
   1  -7   1    5.40    5.60
  -1  -7  -1   12.30    5.90
   1  -7   1   11.90    5.10
   1  -7   1   13.80    6.80
  -1  -7  -1   12.90    5.90
  -1  -7  -1   15.50    7.20
  -1  -7  -1   19.00    7.70
   1   7   1   13.60    5.50
  -1   7  -1   13.60    5.60
   1   7   1    8.40    5.30
  -1   7  -1   10.10    5.60
   1   7   1    8.70    5.20
   1   7   1   10.40    5.00
  -1   7  -1    8.00    5.90
  -2  -7  -1  217.88   13.40
   2  -7   1  226.48   11.70
  -2  -7  -1  201.38   13.50
   2  -7   1  221.48   12.20
  -2  -7  -1  205.38   11.80
  -2  -7  -1  226.68   13.60
   2  -7   1  211.08   13.20
  -2   7  -1  213.18   11.90
   2   7   1  215.38   11.00
  -2   7  -1  220.98   13.00
   2   7   1  216.68   11.90
   2   7   1  189.88   11.60
  -2   7  -1  214.28   11.70
  -3  -7  -1  140.09   11.60
   3  -7   1  129.79   11.00
   3  -7   1  122.89    9.70
  -3  -7  -1  129.49   10.60
  -3  -7  -1  117.09   11.60
  -3   7  -1  124.39    9.30
  -3   7  -1  141.59   11.60
  -3   7  -1  127.99   10.60
   3   7   1  111.99    9.80
   3   7   1  133.59   10.20
   3   7   1  115.09   10.00
  -4  -7  -1   76.39    9.40
   4  -7   1   69.39    7.30
  -4  -7  -1   63.99    8.90
   4  -7   1   69.99    8.20
  -4  -7  -1   60.69    9.80
  -4   7  -1   64.69    7.10
   4   7   1   70.79    8.40
   4   7   1   60.89    7.90
  -4   7  -1   57.19    9.50
  -4   7  -1   66.59    8.00
  -5  -7  -1  201.08   12.90
   5  -7   1  193.58   12.30
  -5  -7  -1  174.28   14.10
   5  -7   1  200.68   10.90
  -5  -7  -1  209.88   13.20
  -5   7  -1  191.98   10.90
  -5   7  -1  188.28   13.80
   5   7   1  186.08   12.70
  -5   7  -1  200.98   12.90
   5   7   1  172.98   12.40
  -6  -7  -1   93.09   10.00
   6  -7   1   99.29   10.00
  -6  -7  -1   97.39   11.30
  -6   7  -1   94.89   12.20
  -6   7  -1   94.59   11.00
   6   7   1  122.49   17.00
  -7  -7  -1   -2.10    7.00
   7  -7   1   -4.50    7.00
   7   7   1    6.50    7.40
  -7   7  -1   -6.90    7.30
  -7   7  -1    3.70    6.10
  -8  -7  -1   53.49   10.80
  -8  -7  -1   59.39    9.20
   8  -7   1   50.39    9.10
  -8   7  -1   50.89    8.80
  -8   7  -1   40.40    9.50
   8   7   1   41.00    8.30
  -9  -7  -1   95.19   10.40
  -9  -7  -1   79.29   11.50
   9  -7   1   92.29   10.40
  -9   7  -1   88.79    9.70
  -9   7  -1   81.99   11.40
   9   7   1   93.59   10.80
 -10  -7  -1   23.90    7.60
 -10  -7  -1   22.90   10.50
  10  -7   1   10.70    7.80
 -10   7  -1   25.30    7.40
 -10   7  -1   22.80    9.90
  10   7   1   20.10    7.90
  11  -7   1   17.60    8.00
 -11  -7  -1   30.30   10.00
 -11  -7  -1   21.70    8.50
 -11   7  -1   23.10    9.40
 -11   7  -1   23.80    8.10
  11   7   1   25.90    8.30
 -12  -7  -1   73.79   12.20
  12  -7   1   56.09   10.40
  12   7   1   65.29   11.40
 -12   7  -1   68.39   14.80
 -12   7  -1   86.29   11.20
 -13  -7  -1   18.30   10.30
  13  -7   1    3.40    8.70
 -13   7  -1    9.40    9.60
  13   7   1    5.30   10.00
 -14   7  -1   10.40   10.10
 -11  -8   1    9.70    9.30
 -11  -8   1   13.70   10.20
  11  -8  -1   17.80    9.70
  11   8  -1    4.20   12.00
 -11   8   1   10.10    7.70
 -11   8   1   11.90    8.60
 -10  -8   1   39.70   10.50
  10  -8  -1   37.40    9.40
 -10  -8   1   23.60   10.00
  10   8  -1   46.00    9.60
 -10   8   1   40.00    9.30
  -9  -8   1   84.99   11.70
  -9  -8   1   54.79   11.60
   9  -8  -1   69.79   10.80
  -9   8   1   74.69   11.10
   9   8  -1   61.29   10.80
  -9   8   1   81.39   10.60
   9   8  -1   70.89    9.50
  -8  -8   1    2.30    8.10
  -8  -8   1    2.50    9.00
   8  -8  -1    7.40    7.70
   8   8  -1   12.60    6.80
  -8   8   1   20.60    7.90
  -8   8   1    9.10    7.50
   8   8  -1    5.30    7.60
  -7  -8   1   40.80   11.00
   7  -8  -1   39.60    8.70
  -7  -8   1   39.40    9.50
   7   8  -1   39.10    8.20
   7   8  -1   33.30    9.00
  -7   8   1   47.00    8.00
  -7   8   1   57.69    9.50
  -6  -8   1   30.40    9.10
   6  -8  -1   35.30    8.50
  -6  -8   1   29.10   10.00
   6   8  -1   28.40    8.20
  -6   8   1   40.90    9.10
  -6   8   1   32.90    7.70
   6   8  -1   40.20    7.30
  -5  -8   1   27.10    9.50
   5  -8  -1   20.50    6.60
   5  -8  -1   23.00    8.30
  -5  -8   1   22.70    9.50
  -5   8   1   31.00    8.60
  -5   8   1   24.50    6.90
   5   8  -1   30.00    6.90
   5   8  -1   15.30    7.40
   4  -8  -1   10.60    6.30
  -4  -8   1   11.60    8.10
  -4  -8   1    9.10    9.50
   4  -8  -1   13.20    7.10
  -4   8   1   14.60    7.50
   4   8  -1   15.70    6.60
  -4   8   1   19.50    7.20
  -3  -8   1  116.19   13.00
   3  -8  -1  120.39   10.20
   3  -8  -1  117.09   11.70
  -3  -8   1  122.69   18.80
  -3   8   1  123.69   11.40
   2  -8  -1  120.79   11.80
  -2  -8   1  121.89   12.60
  -2  -8   1  135.29   19.50
  -1  -8   1   22.70    9.70
  -1  -8   1   27.90   13.90
   1  -8  -1   16.70    7.40
   1  -8  -1   26.80   11.80
  -1  -8   1   21.20    7.50
   0  -8   1   31.40    9.20
   0  -8  -1   26.80    8.80
   0  -8  -1   29.00    9.40
   0  -8  -1   31.10    9.70
   0  -8  -1   33.90    8.00
   0  -8   1   18.80    7.40
   0   8  -1   19.30    7.40
   1  -8   1    9.90    7.70
   1  -8   1   12.40    6.60
  -1  -8  -1   17.70    9.40
  -1  -8  -1   12.30    7.30
  -1   8  -1    2.10    7.00
  -1   8  -1   24.50    8.40
  -2  -8  -1   36.90    8.70
   2  -8   1   25.90    6.90
  -2  -8  -1   14.00    7.00
  -2  -8  -1   15.80    8.30
   2  -8   1    6.70    6.50
  -2   8  -1   23.20    7.50
  -2   8  -1    9.50    9.60
   3  -8   1   26.50    7.00
  -3  -8  -1   23.70    7.50
  -3  -8  -1   31.50    8.30
  -3  -8  -1   30.80    8.90
   3  -8   1   17.40   12.60
  -3   8  -1   29.30    8.00
   3   8   1   29.30   10.40
  -3   8  -1   17.10    7.10
  -4  -8  -1   63.39   10.90
   4  -8   1   80.09   12.00
  -4  -8  -1   86.79   11.80
  -4   8  -1   71.69    8.70
  -4   8  -1   80.69   10.50
   4   8   1  100.89   10.60
  -5  -8  -1   -4.50    8.10
  -5  -8  -1    7.80    8.80
   5  -8   1   -2.30    6.60
  -5   8  -1    2.00    7.50
   5   8   1   18.90    7.20
  -5   8  -1   15.90    7.00
  -6  -8  -1   12.00    9.20
   6  -8   1   18.30    7.90
  -6   8  -1   17.50    8.00
  -6   8  -1   21.20    7.80
   6   8   1   18.10    7.20
  -7  -8  -1   50.89   10.50
  -7  -8  -1   44.80   10.40
   7  -8   1   24.50    8.80
  -7   8  -1   48.00   10.50
   7   8   1   33.80   12.50
   7   8   1   31.80    8.20
  -7   8  -1   35.70    8.60
  -8  -8  -1   17.70   10.80
  -8  -8  -1   11.30    8.70
   8  -8   1   11.30    7.20
  -8   8  -1    9.60    7.60
  -8   8  -1   38.00    9.60
   8   8   1    9.70    8.80
   8   8   1   26.90    8.10
  -9  -8  -1    2.90   10.30
   9  -8   1    5.70    7.30
  -9  -8  -1   -9.70    8.00
  -9   8  -1   -1.40    7.80
  -9   8  -1    5.60    7.90
   9   8   1    1.50    7.20
  10  -8   1   52.49   10.70
 -10  -8  -1   50.19   12.60
 -10   8  -1   53.79    9.60
 -10   8  -1   54.09   12.10
  10   8   1   71.69   11.00
  -6   9   1   20.70    8.80
  -5  -9   1   40.50   11.40
   5  -9  -1   42.60   10.10
  -5  -9   1   35.60   11.30
  -5   9   1   50.59   10.50
   4  -9  -1   35.00    8.80
  -4  -9   1   42.90   10.70
  -4  -9   1   28.90   10.50
  -3  -9   1   12.40    8.80
   3  -9  -1   17.40    9.00
   3  -9  -1    4.70    7.20
  -3  -9   1   26.00   10.20
  -2  -9   1   16.60    8.70
   2  -9  -1    8.60    7.20
   2  -9  -1   18.80    9.10
   1  -9  -1   47.80    9.50
  -1  -9   1   64.39   10.60
   1  -9  -1   52.99   10.20
   0  -9   1   27.50    9.10
   0  -9  -1   22.40    8.80
   1  -9   1   24.60    8.60
  -1  -9  -1   30.70   10.40
  -1  -9  -1   31.30    9.50
  -2  -9  -1   67.89   11.80
  -2  -9  -1   46.20   10.10
   2  -9   1   46.50    9.70
  -3  -9  -1   19.20    9.70
  -3  -9  -1    8.60    9.10
   3  -9   1   21.30    9.10
   4  -9   1   21.00    8.90
  -4  -9  -1   46.60   10.60
  -4  -9  -1   36.70   11.60
   5  -9   1   46.60    9.30
  -5  -9  -1   55.79   10.90
  -5  -9  -1   40.00   11.90
  -5   9  -1   44.00    9.80
  21   0  -2   -4.20    7.30
 -21   0   2   -4.10    9.00
  21   0  -2   -1.30   10.20
 -20   0   2    7.70    7.80
  20   0  -2   11.30    8.50
  20   0  -2   18.00    7.70
 -20   0   2   26.00    8.60
 -19   0   2   80.79   10.30
  19   0  -2   80.49    9.50
 -19   0   2   85.29   10.10
  19   0  -2   90.19   11.10
 -18   0   2  176.18   13.70
 -18   0   2  175.58   15.80
  18   0  -2  156.98   12.60
  17   0  -2  -13.20    5.60
 -17   0   2   -3.80    5.20
 -17   0   2   -5.00    5.90
 -17   0   2   -8.20    5.70
 -17   0   2   -5.20    5.10
 -16   0   2  292.77   13.70
 -16   0   2  311.37   13.80
 -16   0   2  303.17   16.10
  16   0  -2  312.87   14.30
 -16   0   2  285.57   25.00
 -15   0   2  141.89    8.90
  15   0  -2  146.29    9.50
 -15   0   2  139.99    9.30
 -15   0   2  133.09    9.90
 -15   0   2  141.59   11.30
  14   0  -2   -6.40    4.60
 -14   0   2   -8.70    4.40
 -14   0   2   -1.20    3.80
 -14   0   2   -1.60    3.70
 -14   0   2   -7.70    4.00
 -14   0   2   -8.80    4.20
  13   0  -2   25.00    4.50
 -13   0   2   26.80    5.10
  13   0  -2    9.20    4.50
 -13   0   2   20.40    4.30
 -13   0   2   27.40    4.60
  13   0  -2   22.30    5.20
  13   0  -2   21.20    5.50
  13   0  -2   22.80    4.40
 -12   0   2  890.31   29.10
 -12   0   2  962.80   30.90
  12   0  -2  972.60   29.80
  12   0  -2  966.70   31.40
  12   0  -2  923.01   30.30
  12   0  -2  930.91   29.30
 -12   0   2  953.20   29.50
 -12   0   2  962.50   30.80
 -12   0   2  898.51   30.60
 -11   0   2  534.75   19.30
  11   0  -2  530.55   19.70
  11   0  -2  549.85   18.50
 -11   0   2  552.34   18.30
  11   0  -2  553.54   18.10
 -11   0   2  541.95   18.10
 -11   0   2  526.85   18.10
  11   0  -2  552.54   19.10
  11   0  -2  552.44   18.00
 -11   0   2  511.15   19.20
 -10   0   2   28.60    3.90
 -10   0   2   25.00    3.70
 -10   0   2   20.30    4.00
 -10   0   2   15.80    3.90
  10   0  -2   19.60    3.60
  10   0  -2   28.50    3.80
  10   0  -2   29.80    3.70
  10   0  -2   30.70    3.60
  10   0  -2   13.10    4.00
 -10   0   2   27.50    3.90
  -9   0   2 1456.45   43.50
   9   0  -2 1492.75   43.40
  -9   0   2 1475.55   44.60
   9   0  -2 1530.15   43.70
  -9   0   2 1513.85   44.80
   9   0  -2 1545.25   44.40
  -9   0   2 1500.45   43.50
   9   0  -2 1506.05   43.70
   9   0  -2 1490.85   43.50
  -8   0   2  452.05   15.40
  -8   0   2  443.16   14.50
   8   0  -2  439.86   14.40
  -8   0   2  428.96   14.50
  -8   0   2  442.46   15.50
   8   0  -2  451.25   14.70
   8   0  -2  441.86   14.50
  -8   0   2  436.46   14.50
   8   0  -2  442.86   15.70
   8   0  -2  446.16   15.20
   8   0  -2  452.65   14.70
   7   0  -2  517.45   16.00
  -7   0   2  506.45   15.90
  -7   0   2  504.75   16.70
   7   0  -2  513.55   16.50
  -7   0   2  513.15   16.60
   7   0  -2  504.05   16.00
   7   0  -2  491.95   15.80
  -7   0   2  495.25   15.90
   7   0  -2  507.35   15.80
   7   0  -2  516.55   16.90
  -7   0   2  505.55   16.20
  -6   0   2 1959.50   56.49
  -6   0   2 1918.11   54.69
   6   0  -2 1936.01   54.79
  -6   0   2 1927.41   54.79
  -6   0   2 1883.61   54.69
   6   0  -2 1897.11   54.69
   6   0  -2 1919.81   54.59
  -6   0   2 1967.00   55.39
   6   0  -2 1931.41   56.09
   6   0  -2 2068.09   55.69
   6   0  -2 1996.10   54.89
   5   0  -2 1579.14   42.90
   5   0  -2 1526.95   42.30
  -5   0   2 1473.45   42.40
   5   0  -2 1517.05   42.50
  -5   0   2 1503.05   42.80
  -5   0   2 1475.65   42.30
  -5   0   2 1477.35   42.40
   5   0  -2 1484.95   42.40
   5   0  -2 1467.75   42.20
  -5   0   2 1492.35   43.00
   5   0  -2 1523.15   43.10
   4   0  -2 1794.02   51.09
   4   0  -2 1844.32   51.59
  -4   0   2 1851.41   50.79
  -4   0   2 1852.11   51.69
   4   0  -2 1855.61   51.29
  -4   0   2 1797.52   51.19
  -4   0   2 1797.62   51.29
   4   0  -2 1824.02   51.29
  -4   0   2 1871.41   51.59
  -4   0   2 1869.91   51.19
   4   0  -2 1847.02   51.19
   3   0  -2   31.50    1.90
  -3   0   2   30.40    1.80
  -3   0   2   32.30    2.20
   3   0  -2   34.10    2.10
   3   0  -2   29.80    1.90
  -3   0   2   32.00    1.50
   2   0  -2  233.18    6.70
  -2   0   2  236.68    6.30
   2   0  -2  204.88    6.70
  -2   0   2  209.58    6.60
  -2   0   2  201.78    6.80
  -1   0   2    0.10    0.10
   0   0  -2    0.20    0.10
   0   0  -2   -0.10    0.10
   4   0   2 2445.26   66.29
   4   0   2 2330.77   65.39
   4   0   2 2418.46   65.79
  -4   0  -2 2301.77   65.39
  -4   0  -2 2323.37   66.09
   4   0   2 2305.97   65.39
   4   0   2 2326.77   64.89
  -4   0  -2 2362.86   65.99
   4   0   2 2349.67   65.99
  -4   0  -2 2387.16   65.69
  -4   0  -2 2329.97   65.39
  -5   0  -2  240.68    8.60
  -5   0  -2  244.18    8.30
  -5   0  -2  240.88    9.10
   5   0   2  255.27    9.40
  -5   0  -2  242.88    8.30
   5   0   2  250.07    9.00
   5   0   2  248.98    8.50
   5   0   2  240.68    8.30
  -5   0  -2  246.58    9.00
   5   0   2  261.97    8.60
   5   0   2  245.58    7.70
   6   0   2 1250.87   36.30
  -6   0  -2 1198.58   35.10
  -6   0  -2 1199.18   35.40
   6   0   2 1241.28   35.20
   6   0   2 1193.08   35.30
   6   0   2 1214.58   35.80
  -6   0  -2 1229.88   35.90
  -6   0  -2 1190.68   35.00
  -6   0  -2 1242.88   36.10
   6   0   2 1226.78   34.40
  -7   0  -2 4899.01  132.59
   7   0   2 4881.51  132.99
  -7   0  -2 4652.73  132.59
   7   0   2 4607.64  131.49
  -7   0  -2 4744.73  131.99
   7   0   2 4687.63  131.89
   7   0   2 4767.82  132.49
  -7   0  -2 4650.33  131.49
   7   0   2 4802.12  131.59
  -7   0  -2 4697.53  131.69
  -7   0  -2 4635.64  131.49
   7   0   2 4948.80  130.99
   8   0   2 2741.43   79.89
  -8   0  -2 2776.52   81.09
   8   0   2 2888.51   80.09
   8   0   2 2793.82   80.29
   8   0   2 3065.29   83.69
  -8   0  -2 2904.61   81.89
  -8   0  -2 2809.02   82.69
   8   0   2 2875.01   80.99
  -8   0  -2 2798.12   79.89
  -8   0  -2 2779.92   79.89
  -8   0  -2 2857.81   80.19
   8   0   2 2869.51   79.09
  -9   0  -2   11.20    3.50
   9   0   2    9.00    4.00
   9   0   2   14.30    2.50
   9   0   2   14.30    3.30
   9   0   2    8.40    3.10
  -9   0  -2   11.00    3.40
   9   0   2   11.50    2.90
   9   0   2   10.40    3.60
  -9   0  -2    9.70    3.50
  -9   0  -2   14.20    3.60
  -9   0  -2    7.90    3.10
 -10   0  -2 1010.30   31.50
  10   0   2  934.11   30.80
 -10   0  -2  943.61   31.20
  10   0   2  988.00   31.90
 -10   0  -2  945.71   29.70
 -10   0  -2 1005.90   30.10
  10   0   2  951.90   30.20
  10   0   2  991.40   28.80
 -10   0  -2  999.80   30.50
  10   0   2  960.90   29.80
  10   0   2 1062.29   33.30
 -10   0  -2 1007.20   30.10
 -11   0  -2  912.21   28.10
 -11   0  -2  918.81   28.70
  11   0   2  890.41   27.90
 -11   0  -2  909.81   28.10
 -11   0  -2  867.41   27.70
  11   0   2  891.31   26.60
  11   0   2  870.21   28.20
  11   0   2  922.81   28.20
 -11   0  -2  859.21   29.30
 -11   0  -2  917.31   29.60
  11   0   2  877.81   29.10
  11   0   2  920.51   30.20
 -12   0  -2   61.99    6.90
  12   0   2   85.79    7.20
  12   0   2   69.09    7.30
 -12   0  -2   59.59    7.60
  12   0   2   79.59    8.60
 -12   0  -2   78.89    6.10
  12   0   2   82.49    5.10
 -12   0  -2   79.19    7.30
 -12   0  -2   75.89    7.40
  12   0   2   82.79    6.70
  12   0   2   68.79    6.00
 -13   0  -2   13.60    5.40
 -13   0  -2   26.00    6.00
 -13   0  -2   13.30    5.00
  13   0   2   12.90    6.10
  13   0   2   16.20    5.30
 -13   0  -2   25.50    5.20
  13   0   2   25.50    4.70
 -13   0  -2   17.60    4.40
  14   0   2  446.46   19.70
 -14   0  -2  423.66   16.30
 -14   0  -2  425.86   16.70
  14   0   2  433.46   16.90
 -14   0  -2  447.36   17.10
 -14   0  -2  437.76   19.40
  15   0   2   94.29    8.40
 -15   0  -2   86.09    8.60
 -15   0  -2   77.49    8.50
 -16   0  -2   53.69   14.10
  16   0   2   45.00    8.70
  16   0   2   63.19    7.70
 -16   0  -2   43.90    7.90
 -16   0  -2   34.20   10.00
  17   0   2  319.77   19.70
 -17   0  -2  275.37   17.40
  17   0   2  283.17   14.40
 -17   0  -2  317.87   15.40
 -18   0  -2   97.39   10.80
  18   0   2   88.99    9.50
  18   0   2   85.39   10.90
 -18   0  -2   76.39   10.10
  19   0   2   16.30    8.30
  19   0   2   14.80    7.50
 -19   0  -2   18.50    8.20
 -19   0  -2   16.30    8.90
 -19   0  -2   21.90   11.00
 -20   0  -2   48.30   11.70
 -20   0  -2   37.00    8.40
 -21  -1   2    8.70    9.10
 -21  -1   2   23.80    9.40
  21   1  -2   10.90    7.60
 -21   1   2    1.50   12.90
  21   1  -2   12.30    9.40
 -21   1   2   16.80    9.90
  20  -1  -2   35.20    9.70
 -20  -1   2   40.60    8.70
 -20  -1   2   36.80    8.70
 -20   1   2   31.20    8.40
  20   1  -2   30.30    8.80
  20   1  -2   48.50    9.60
 -20   1   2   40.70    9.50
 -19  -1   2   -4.50    6.30
 -19  -1   2   -3.80    6.40
  19  -1  -2   -6.50    6.90
  19  -1  -2    0.60    6.00
 -19   1   2   -5.80    7.50
  19   1  -2    1.30    6.80
 -19   1   2   -3.40    6.50
  18  -1  -2   44.10    8.70
 -18  -1   2   54.79    8.10
 -18  -1   2   43.90    8.10
 -18  -1   2   50.79    8.10
  18  -1  -2   53.79    7.90
 -18   1   2   40.80    8.00
 -18   1   2   55.29    8.20
  18   1  -2   56.69    8.80
 -18   1   2   53.49    9.00
 -17  -1   2  302.27   15.10
  17  -1  -2  294.87   17.20
 -17  -1   2  313.27   16.90
  17  -1  -2  276.07   14.30
 -17  -1   2  291.27   14.60
  17   1  -2  300.67   15.00
 -17   1   2  291.17   17.00
 -17   1   2  307.87   15.50
 -17   1   2  318.77   15.40
  16  -1  -2   87.19    8.80
 -16  -1   2   83.79    8.80
 -16  -1   2   81.39   10.30
 -16  -1   2   91.19    8.90
 -16   1   2   82.79    9.10
  16   1  -2   78.49    9.00
 -16   1   2   86.69   10.60
  16   1  -2   59.49    8.60
 -16   1   2   87.49    9.80
 -15  -1   2   24.30    4.80
  15  -1  -2   25.80    6.50
 -15  -1   2   19.70    5.60
 -15  -1   2   15.20    5.90
 -15  -1   2   28.20    5.90
  15  -1  -2   17.80    5.50
  15   1  -2   15.40    6.40
 -15   1   2   23.30    5.70
 -15   1   2   17.80    5.90
  15   1  -2   20.00    5.80
 -15   1   2   23.10    5.30
 -15   1   2   20.70    5.50
  14  -1  -2   71.19    6.80
 -14  -1   2   80.09    6.60
 -14  -1   2   80.09    7.90
  14  -1  -2   73.39    6.60
 -14  -1   2   78.29    8.90
 -14   1   2   72.69    7.70
  14   1  -2   60.99    7.90
 -14   1   2   62.39    6.50
 -14   1   2   65.49    7.60
 -14   1   2   87.69    8.60
  14   1  -2   72.19    7.50
  13  -1  -2  104.69    8.30
 -13  -1   2  107.69    7.50
 -13  -1   2   96.29    8.60
  13  -1  -2  118.19    8.90
  13  -1  -2  104.19    7.70
 -13  -1   2  113.99    7.80
  13  -1  -2  114.39    7.30
 -13  -1   2  109.89    6.80
 -13  -1   2   90.99    9.50
 -13  -1   2  102.09    7.80
 -13   1   2  112.79    8.10
 -13   1   2  102.39    7.30
  13   1  -2  105.09    9.60
  13   1  -2  120.09    7.50
  13   1  -2  103.39    8.10
  13   1  -2  114.29    7.50
 -13   1   2  108.69    8.00
  13   1  -2  106.49    6.90
 -13   1   2  100.79    9.10
  12  -1  -2   -0.90    3.10
 -12  -1   2   -0.10    3.40
 -12  -1   2   -3.60    2.70
 -12  -1   2   -0.60    3.60
  12  -1  -2   -2.20    2.70
 -12  -1   2   -2.80    3.40
  12  -1  -2   -5.20    3.00
  12   1  -2   -2.60    3.30
  12   1  -2   -8.00    3.60
 -12   1   2   -7.10    4.00
  12   1  -2   -6.30    4.00
  12   1  -2   -0.90    3.50
 -12   1   2   -7.00    2.90
 -12   1   2   -0.30    3.60
  12   1  -2   -3.90    4.20
  11  -1  -2  248.68   11.80
 -11  -1   2  274.87   10.80
 -11  -1   2  275.67   10.80
 -11  -1   2  239.98   10.70
  11  -1  -2  268.87   13.00
 -11  -1   2  253.57    9.70
 -11  -1   2  243.48   11.50
  11  -1  -2  237.98   11.20
 -11  -1   2  247.38   11.60
  11  -1  -2  261.37   10.40
 -11   1   2  257.37   11.20
 -11   1   2  265.27   12.10
  11   1  -2  245.98   10.60
 -11   1   2  247.58   13.40
 -11   1   2  260.77   10.80
 -11   1   2  249.28   10.00
 -11   1   2  264.77   10.90
  11   1  -2  249.08   10.10
  11   1  -2  266.57   11.20
  11   1  -2  254.17   12.20
  11   1  -2  253.57   12.50
  11   1  -2  287.67   11.80
 -10  -1   2  324.27   12.00
 -10  -1   2  323.07   12.70
  10  -1  -2  326.27   11.60
 -10  -1   2  311.37   10.90
  10  -1  -2  309.37   11.90
  10  -1  -2  297.27   11.50
 -10  -1   2  316.07   12.00
 -10  -1   2  319.87   12.10
 -10  -1   2  309.97   12.60
  10  -1  -2  317.37   12.40
 -10   1   2  322.27   12.00
  10   1  -2  320.87   12.30
 -10   1   2  298.17   11.40
  10   1  -2  330.97   12.60
 -10   1   2  306.37   12.90
  10   1  -2  307.17   11.80
 -10   1   2  319.87   12.90
  10   1  -2  313.57   13.30
  10   1  -2  323.57   11.20
  10   1  -2  313.57   11.40
  -9  -1   2  135.49    7.60
   9  -1  -2  150.08    6.90
  -9  -1   2  130.69    7.60
  -9  -1   2  143.59    6.80
   9  -1  -2  129.29    6.80
   9  -1  -2  140.79    6.60
  -9  -1   2  136.99    5.90
  -9  -1   2  132.29    6.90
  -9  -1   2  142.29    7.20
   9  -1  -2  136.79    7.80
  -9   1   2  130.19    7.80
  -9   1   2  138.79    6.70
  -9   1   2  132.89    7.40
  -9   1   2  144.19    6.40
   9   1  -2  141.89    6.30
   9   1  -2  139.59    6.90
   9   1  -2  146.89    7.60
  -9   1   2  138.59    7.00
  -9   1   2  140.79    8.00
   9   1  -2  141.99    6.50
   9   1  -2  145.49   10.60
   8  -1  -2 3598.84   99.39
   8  -1  -2 3602.74   98.49
  -8  -1   2 3461.15   98.69
  -8  -1   2 3431.96   97.99
   8  -1  -2 3534.95   98.59
  -8  -1   2 3446.36   98.69
   8  -1  -2 3529.65   99.39
  -8  -1   2 3624.64   99.49
  -8  -1   2 3461.35   98.99
   8  -1  -2 3426.76   98.79
  -8  -1   2 3553.54   99.49
  -8   1   2 3547.34   98.49
  -8   1   2 3522.65   99.39
  -8   1   2 3566.94   99.79
  -8   1   2 3452.35   98.39
   8   1  -2 3560.44   98.19
  -8   1   2 3604.04   99.59
   8   1  -2 3479.05   98.39
   8   1  -2 3567.14   99.19
   8   1  -2 3668.13   99.49
   8   1  -2 3586.14   99.89
   8   1  -2 3578.84   98.89
  -8   1   2 3468.55   98.69
  -7  -1   2  687.53   20.40
  -7  -1   2  675.73   21.20
   7  -1  -2  682.33   21.20
   7  -1  -2  699.73   21.80
  -7  -1   2  706.83   21.80
  -7  -1   2  692.93   21.70
  -7  -1   2  690.73   21.10
   7  -1  -2  681.73   20.90
   7  -1  -2  726.73   22.00
  -7  -1   2  662.33   21.30
   7  -1  -2  705.93   20.90
   7  -1  -2  687.53   21.50
  -7   1   2  718.13   22.00
  -7   1   2  673.73   21.70
   7   1  -2  698.53   20.50
   7   1  -2  698.03   21.40
  -7   1   2  689.53   20.80
   7   1  -2  717.43   22.10
  -7   1   2  725.93   21.30
   7   1  -2  693.63   21.50
  -7   1   2  682.93   20.90
  -7   1   2  714.33   22.00
   7   1  -2  712.33   21.80
   7   1  -2  686.73   20.90
   6  -1  -2   97.39    4.40
  -6  -1   2   99.39    4.70
   6  -1  -2  102.99    5.30
  -6  -1   2  111.49    4.20
   6  -1  -2   99.89    4.70
   6  -1  -2   96.09    4.40
   6  -1  -2  100.89    5.10
  -6  -1   2  102.89    5.10
   6  -1  -2   98.79    5.80
  -6  -1   2  104.99    4.80
  -6  -1   2   99.09    5.00
  -6   1   2  100.69    5.50
  -6   1   2  101.79    4.40
   6   1  -2  101.19    4.60
   6   1  -2   99.49    4.10
   6   1  -2   95.49    5.00
  -6   1   2   98.49    4.70
  -6   1   2  101.39    5.20
   6   1  -2  101.19    5.40
  -6   1   2  102.69    4.50
   5  -1  -2  199.88    6.70
  -5  -1   2  204.48    7.30
   5  -1  -2  203.88    7.30
   5  -1  -2  192.78    7.00
  -5  -1   2  192.98    7.00
   5  -1  -2  208.48    7.60
   5  -1  -2  191.98    6.70
  -5  -1   2  200.38    6.50
  -5  -1   2  197.78    7.30
  -5  -1   2  201.88    7.50
   5  -1  -2  199.88    7.60
  -5  -1   2  193.48    7.10
  -5   1   2  200.78    7.00
  -5   1   2  204.88    7.40
   5   1  -2  196.38    7.30
   5   1  -2  207.28    7.10
   5   1  -2  206.78    7.60
  -5   1   2  195.08    6.80
  -5   1   2  203.68    7.60
   5   1  -2  196.48    6.50
  -5   1   2  195.18    6.70
   5   1  -2  207.28    7.50
   5   1  -2  196.08    6.90
  -5   1   2  199.88    7.60
   4  -1  -2   67.39    3.60
  -4  -1   2   66.59    3.50
  -4  -1   2   61.79    3.40
   4  -1  -2   60.49    2.90
   4  -1  -2   60.09    3.10
   4  -1  -2   66.59    3.40
  -4  -1   2   61.89    3.40
   4  -1  -2   64.99    3.50
  -4  -1   2   60.29    3.20
  -4  -1   2   60.89    3.20
   4  -1  -2   61.49    2.70
  -4   1   2   59.99    3.00
   4   1  -2   60.59    3.60
  -4   1   2   62.59    2.70
   4   1  -2   61.19    3.00
  -4   1   2   60.89    2.80
   4   1  -2   61.19    3.40
   4   1  -2   62.59    2.60
  -4   1   2   60.59    3.30
  -4   1   2   59.59    3.60
   4   1  -2   61.69    3.20
   4   1  -2   63.09    3.60
   3  -1  -2  606.04   17.60
   3  -1  -2  607.14   17.40
   3  -1  -2  576.34   17.50
  -3  -1   2  625.24   17.60
   3  -1  -2  611.44   17.50
   3  -1  -2  592.04   17.10
   3  -1  -2  617.64   18.10
  -3  -1   2  593.74   17.70
  -3  -1   2  603.24   17.60
  -3   1   2  596.64   17.00
  -3   1   2  623.74   17.00
   3   1  -2  596.74   17.70
  -3   1   2  608.14   17.70
  -3   1   2  591.34   17.40
  -3   1   2  600.84   17.60
   3   1  -2  617.64   17.70
  -3   1   2  588.44   17.90
   3   1  -2  611.54   17.60
   3   1  -2  596.34   17.50
  -3   1   2  587.24   17.30
   3   1  -2  604.64   17.20
   3   1  -2  612.94   17.70
  -1  -1  -2  233.48    7.10
   1  -1   2  237.58    7.60
   1  -1   2  238.88    7.30
  -1  -1  -2  242.78    7.20
  -1  -1  -2  235.68    7.20
  -1  -1  -2  232.98    7.00
   1  -1   2  236.38    7.60
   1   1   2  232.48    7.00
  -1   1  -2  253.47    7.80
  -1   1  -2  245.98    7.00
   1   1   2  236.18    7.50
  -1   1  -2  238.88    7.40
  -1   1  -2  237.38    7.40
   1   1   2  240.88    6.70
   1   1   2  245.98    7.20
   1   1   2  235.18    7.60
   1   1   2  234.08    7.10
   1   1   2  238.68    7.20
   1   1   2  242.88    7.30
  -3  -1  -2 1190.28   34.30
  -3  -1  -2 1233.08   34.30
   3  -1   2 1185.38   34.40
   3  -1   2 1219.18   34.50
   3  -1   2 1237.68   34.50
   3  -1   2 1209.88   34.40
   3  -1   2 1201.78   33.40
  -3  -1  -2 1218.58   34.40
  -3  -1  -2 1203.58   34.00
  -3  -1  -2 1185.48   33.40
  -3  -1  -2 1202.48   34.20
  -3   1  -2 1186.38   34.40
   3   1   2 1237.48   34.40
  -3   1  -2 1198.58   33.40
   3   1   2 1231.98   35.40
   3   1   2 1241.88   34.60
   3   1   2 1171.98   33.60
   3   1   2 1163.28   34.10
  -3   1  -2 1180.28   34.30
   3   1   2 1209.98   34.50
  -3   1  -2 1224.48   34.60
  -3   1  -2 1235.18   34.60
  -4  -1  -2   15.50    2.30
   4  -1   2    8.90    1.80
   4  -1   2    7.40    1.80
  -4  -1  -2    7.00    1.30
  -4  -1  -2    7.20    1.90
   4  -1   2    7.10    1.60
  -4  -1  -2    7.10    1.80
  -4  -1  -2    7.30    1.60
  -4  -1  -2    7.00    1.80
   4  -1   2    5.10    1.90
   4   1   2    6.90    1.50
  -4   1  -2    4.90    1.70
  -4   1  -2   10.80    1.90
  -4   1  -2   15.00    2.10
   4   1   2    6.00    1.20
   4   1   2    9.70    2.10
  -4   1  -2    6.60    1.80
   4   1   2    8.20    1.70
   4   1   2    4.70    1.70
  -5  -1  -2    5.80    3.60
   5  -1   2    6.50    2.20
   5  -1   2    8.60    1.90
   5  -1   2    8.00    1.60
   5  -1   2    5.30    1.90
  -5  -1  -2    7.40    1.60
  -5  -1  -2    7.50    1.90
  -5  -1  -2    6.40    1.80
  -5  -1  -2    5.90    2.10
   5   1   2    5.80    1.50
   5   1   2    4.40    2.10
   5   1   2    2.50    2.30
  -5   1  -2    3.70    1.90
  -5   1  -2    6.90    2.10
   5   1   2    5.80    1.70
  -5   1  -2    6.60    1.50
   5   1   2    6.50    1.90
   6  -1   2 3687.63  101.39
  -6  -1  -2 3582.54  100.89
  -6  -1  -2 3475.35  100.69
  -6  -1  -2 3493.45   99.99
  -6  -1  -2 3725.33  101.09
  -6  -1  -2 3620.24   99.69
  -6  -1  -2 3619.14  101.19
   6  -1   2 3540.45  100.69
   6  -1   2 3694.73   99.89
   6  -1   2 3597.44  101.09
   6  -1   2 3589.94  100.79
  -6   1  -2 3716.03  101.29
  -6   1  -2 3554.14  101.29
   6   1   2 3836.72  101.69
  -6   1  -2 3599.94  100.59
   6   1   2 3612.14  100.19
  -6   1  -2 3693.43  100.79
   6   1   2 3538.55  100.59
   6   1   2 3568.74  100.79
  -6   1  -2 3523.95   99.79
   6   1   2 3663.23  100.99
   6   1   2 3528.25   99.89
   7  -1   2  840.12   25.80
  -7  -1  -2  823.72   25.70
  -7  -1  -2  876.31   26.20
   7  -1   2  864.61   26.70
   7  -1   2  861.51   25.00
   7  -1   2  850.71   26.30
  -7  -1  -2  817.62   26.20
  -7  -1  -2  846.72   24.70
  -7  -1  -2  866.31   26.40
  -7  -1  -2  848.62   25.20
   7  -1   2  850.01   25.80
  -7   1  -2  858.41   25.70
   7   1   2  868.71   26.10
   7   1   2  845.72   25.00
  -7   1  -2  828.12   24.90
   7   1   2  842.02   25.70
  -7   1  -2  861.61   26.60
  -7   1  -2  847.92   26.40
   7   1   2  848.82   26.20
   7   1   2  853.11   26.80
  -7   1  -2  824.82   26.50
  -7   1  -2  863.71   25.70
   7   1   2  849.81   25.20
  -8  -1  -2  183.28    7.70
   8  -1   2  194.98    6.10
  -8  -1  -2  172.48    8.60
  -8  -1  -2  171.68    7.90
   8  -1   2  182.98    8.00
  -8  -1  -2  192.68    7.00
   8  -1   2  177.28    8.50
   8  -1   2  181.08    9.30
   8  -1   2  185.48    8.10
  -8  -1  -2  165.48    8.50
   8  -1   2  188.38    7.40
   8   1   2  173.18    7.20
   8   1   2  166.48    8.40
   8   1   2  186.98    7.40
  -8   1  -2  168.68    8.80
  -8   1  -2  190.48   10.20
  -8   1  -2  190.58    8.30
  -8   1  -2  180.28    9.00
   8   1   2  183.68    8.30
  -8   1  -2  170.18    8.90
   8   1   2  209.18    8.30
   9  -1   2  914.21   29.10
  -9  -1  -2  949.11   29.20
  -9  -1  -2  864.41   28.90
   9  -1   2  901.01   28.50
   9  -1   2  963.60   27.80
  -9  -1  -2  923.81   27.30
   9  -1   2  918.61   28.40
   9  -1   2  948.31   26.40
  -9  -1  -2  940.41   28.00
  -9  -1  -2  905.91   28.50
   9  -1   2  980.10   29.80
   9   1   2  932.01   27.70
   9   1   2  894.91   28.30
  -9   1  -2  937.91   29.20
   9   1   2  917.71   27.70
   9   1   2  929.51   28.60
  -9   1  -2  921.31   28.30
   9   1   2  958.10   29.90
  -9   1  -2  923.21   28.40
   9   1   2  922.61   29.10
  -9   1  -2  931.51   29.50
  -9   1  -2  933.91   29.40
  -9   1  -2  893.01   27.50
 -10  -1  -2  172.68    7.60
  10  -1   2  183.48    8.30
 -10  -1  -2  175.48    8.50
  10  -1   2  168.38    9.20
 -10  -1  -2  186.58    9.60
  10  -1   2  187.38    8.20
  10  -1   2  171.38   10.70
  10  -1   2  172.48    8.50
 -10  -1  -2  174.08    8.10
  10  -1   2  174.08    8.60
 -10  -1  -2  181.08    9.40
  10   1   2  174.38    9.20
  10   1   2  169.98    8.00
  10   1   2  193.68    7.90
  10   1   2  188.68    9.50
  10   1   2  177.58   10.30
 -10   1  -2  188.68    8.80
 -10   1  -2  193.38    9.00
 -10   1  -2  171.08    9.70
 -10   1  -2  174.28   10.20
 -10   1  -2  177.98    7.90
 -10   1  -2  173.68    9.10
  10   1   2  180.18    8.60
  11  -1   2  113.39    7.20
  11  -1   2  126.89    8.40
  11  -1   2  123.09    5.10
  11  -1   2  123.69    9.30
 -11  -1  -2  114.89    7.20
  11  -1   2  125.29    7.10
 -11  -1  -2  112.79    8.60
 -11  -1  -2  111.99    6.40
  11  -1   2  114.69    8.10
 -11  -1  -2  117.29    7.00
 -11   1  -2  114.79    9.00
  11   1   2  120.69    6.60
 -11   1  -2  111.39    7.60
 -11   1  -2  115.79    7.80
  11   1   2  120.09    7.90
 -11   1  -2  105.79    8.50
  11   1   2  117.89    7.30
 -11   1  -2  116.49    6.60
 -11   1  -2  122.79    8.00
  11   1   2  128.99    6.50
  11   1   2  107.29    8.00
  11   1   2  125.19    9.30
  12  -1   2  151.28    8.40
 -12  -1  -2  153.58   10.50
 -12  -1  -2  130.09   10.00
  12  -1   2  165.48    8.50
 -12  -1  -2  143.09    8.30
  12  -1   2  143.19    8.70
 -12  -1  -2  137.39    8.30
  12  -1   2  160.48   10.70
  12  -1   2  134.99    9.70
 -12  -1  -2  146.99    7.50
 -12   1  -2  150.28    9.90
  12   1   2  155.78    8.00
  12   1   2  158.58   11.00
 -12   1  -2  149.19    9.10
 -12   1  -2  141.99    7.80
  12   1   2  141.09    9.30
 -12   1  -2  163.98    9.50
 -12   1  -2  160.48   10.40
  12   1   2  160.08    9.80
  12   1   2  142.89    9.90
 -12   1  -2  148.29   11.50
 -13  -1  -2  169.08   10.00
  13  -1   2  182.18   12.70
 -13  -1  -2  162.08    9.70
 -13  -1  -2  168.78    8.30
  13  -1   2  170.48    9.40
 -13  -1  -2  157.38   10.90
  13   1   2  152.48    8.70
 -13   1  -2  164.68    9.90
  13   1   2  165.78   11.90
  13   1   2  181.08   10.20
 -13   1  -2  179.68   10.80
 -13   1  -2  165.78   12.20
 -13   1  -2  175.08   10.10
 -13   1  -2  166.38    8.80
  14  -1   2   -7.70    5.40
 -14  -1  -2   -4.30    5.50
 -14  -1  -2   -8.20    3.50
  14  -1   2   -3.50    4.00
 -14  -1  -2   -9.20    4.70
 -14   1  -2    0.10    4.50
 -14   1  -2   -1.90    4.90
 -14   1  -2   -8.70    5.30
  14   1   2    0.40    5.80
 -14   1  -2   -3.40    4.80
 -14   1  -2   -8.20    4.60
  14   1   2   -4.00    4.80
  15  -1   2   98.89    8.60
  15  -1   2   83.09   10.70
 -15  -1  -2  112.79   10.80
 -15  -1  -2   94.29    8.80
 -15   1  -2   91.89    9.20
 -15   1  -2  116.19   11.00
 -15   1  -2   96.39    9.20
  15   1   2  104.69   10.00
 -15   1  -2   92.99    9.20
  15   1   2   78.39   10.80
  16  -1   2  336.87   18.10
 -16  -1  -2  339.17   15.70
  16  -1   2  324.07   14.70
 -16  -1  -2  340.07   18.30
 -16  -1  -2  319.87   15.10
 -16   1  -2  331.97   16.20
 -16   1  -2  314.97   15.40
  16   1   2  329.47   18.40
  16   1   2  316.87   16.70
 -16   1  -2  317.77   15.90
 -16   1  -2  312.57   17.50
 -17  -1  -2   34.90    7.80
 -17  -1  -2   22.40    8.10
  17  -1   2   31.00    6.90
 -17  -1  -2   35.80    8.00
  17  -1   2   26.60    7.90
 -17   1  -2   35.00    7.50
 -17   1  -2   27.90    7.60
  17   1   2   45.30    8.30
  17   1   2   25.30    8.30
 -17   1  -2   33.20    7.40
 -18  -1  -2   41.00    8.20
 -18  -1  -2   60.69    9.60
 -18  -1  -2   46.70    8.70
  18  -1   2   46.90   10.10
 -18   1  -2   52.09    9.80
 -18   1  -2   55.49    8.70
  18   1   2   53.09    8.90
  18   1   2   35.80    9.30
 -19  -1  -2   64.99    9.60
 -19  -1  -2   56.89   10.00
 -19  -1  -2   66.89    8.90
 -19   1  -2   61.09    9.20
  19   1   2   46.30    9.10
  19   1   2   50.29    9.50
 -19   1  -2   49.80   10.20
 -20  -1  -2   16.10    8.20
 -20  -1  -2    4.40    8.30
 -20   1  -2    9.70    7.80
 -20   1  -2    0.20    9.20
  20   1   2   16.90    7.90
  20   1   2   17.70   10.00
  21  -2  -2   -9.00   11.50
 -21  -2   2    5.40    7.90
 -21  -2   2    2.90    8.50
 -21   2   2   10.80    9.10
 -21   2   2    0.10    7.80
  21   2  -2  -13.60    7.90
 -20  -2   2    5.70    7.60
 -20  -2   2   -3.80    7.20
  20  -2  -2   -1.30    7.90
  20   2  -2   -6.90    6.50
 -20   2   2    1.70    8.00
 -20   2   2    1.80    9.20
 -20   2   2   -5.40    8.80
 -19  -2   2   -1.50    7.20
  19  -2  -2    3.00    7.10
 -19  -2   2    9.40    7.50
 -19  -2   2    3.30    6.60
  19   2  -2    6.40    7.50
 -19   2   2    3.30    6.80
 -19   2   2   -8.10    6.90
 -19   2   2    1.80    7.50
  18  -2  -2    5.70    6.80
 -18  -2   2   21.60    7.50
 -18  -2   2   22.50    7.80
 -18  -2   2   17.40    7.10
 -18   2   2   25.10    7.60
  18   2  -2   28.20    8.40
 -18   2   2   13.50    7.90
 -18   2   2   19.80    7.50
 -17  -2   2   -0.90    6.20
 -17  -2   2   -0.80    5.90
  17  -2  -2   -7.40    4.90
 -17  -2   2   -2.30    6.70
  17  -2  -2   -2.30    6.00
  17   2  -2   -6.00    6.40
 -17   2   2   -2.80    6.00
  17   2  -2   -3.60    6.30
 -17   2   2   -6.90    6.10
 -16  -2   2   15.90    5.80
  16  -2  -2   22.70    5.40
 -16  -2   2   20.70    6.40
 -16  -2   2   16.60    6.30
  16  -2  -2   21.00    8.30
  16   2  -2   10.00    6.80
 -16   2   2   20.80    6.10
  16   2  -2   19.00    6.90
 -16   2   2   10.90    6.30
 -16   2   2   22.80    6.60
 -15  -2   2   28.20    6.70
  15  -2  -2   22.70    5.10
 -15  -2   2   11.10    5.60
 -15  -2   2   17.20    6.00
  15  -2  -2    9.60    5.60
 -15   2   2   25.60    6.40
 -15   2   2   18.30    7.40
  15   2  -2   15.00    7.00
 -15   2   2   23.30   10.80
  15   2  -2   19.60    7.00
 -14  -2   2   22.30    5.60
 -14  -2   2   12.90    4.90
 -14  -2   2    9.40    5.50
  14  -2  -2   13.30    6.00
  14  -2  -2   20.00    4.70
  14  -2  -2   15.20    4.60
 -14  -2   2   10.10    5.10
  14   2  -2    6.90    5.60
 -14   2   2   13.60    4.80
 -14   2   2   23.00    6.50
 -14   2   2   10.20    5.20
  14   2  -2    7.80    6.00
 -14   2   2   10.50    5.40
 -13  -2   2   -3.00    4.80
 -13  -2   2   11.40    5.20
  13  -2  -2   -2.90    4.30
 -13  -2   2    4.90    4.30
  13  -2  -2    5.90    3.80
  13  -2  -2   14.10    4.40
  13  -2  -2   -0.70    4.80
 -13  -2   2   -5.80    4.30
 -13  -2   2    6.70    3.10
 -13   2   2    8.60    4.20
  13   2  -2    0.30    5.20
 -13   2   2   11.40    3.90
 -13   2   2   17.80    5.00
  13   2  -2   13.10    5.50
 -13   2   2   -7.30    5.20
  13   2  -2   10.10    3.70
 -13   2   2   10.70    5.30
 -12  -2   2   74.79    6.70
  12  -2  -2   79.69    6.10
  12  -2  -2   79.19    6.20
 -12  -2   2   58.39    7.30
  12  -2  -2   71.59    7.90
 -12  -2   2   59.39    7.10
 -12  -2   2   70.49    4.80
  12  -2  -2   88.29    6.80
 -12  -2   2   65.79    6.60
 -12   2   2   81.29    7.10
 -12   2   2   84.79    8.70
 -12   2   2   69.69    5.60
  12   2  -2   65.49    7.30
  12   2  -2   67.09    7.10
  12   2  -2   69.39    6.50
 -12   2   2   78.49    6.70
 -12   2   2   64.09    8.00
  12   2  -2   61.19    7.30
 -12   2   2   64.29    7.30
  12   2  -2   88.09    6.60
 -11  -2   2  133.59    8.10
  11  -2  -2  137.79    7.90
  11  -2  -2  132.49    9.40
  11  -2  -2  148.89    7.70
  11  -2  -2  127.89    8.40
 -11  -2   2  139.39    8.80
 -11  -2   2  139.79    6.10
 -11  -2   2  145.09    7.90
 -11  -2   2  149.59    8.40
 -11  -2   2  139.39    8.10
  11  -2  -2  151.98    7.20
  11   2  -2  143.19    7.90
 -11   2   2  143.79    7.00
 -11   2   2  134.99    9.00
 -11   2   2  145.79    9.10
  11   2  -2  144.49    8.10
  11   2  -2  149.69    9.60
 -11   2   2  138.09   10.20
 -11   2   2  147.99    7.80
  11   2  -2  144.89    8.60
 -11   2   2  144.39    8.10
  11   2  -2  135.69    7.40
 -10  -2   2   55.79    5.60
 -10  -2   2   63.19    7.30
  10  -2  -2   58.09    6.30
  10  -2  -2   56.09    5.60
 -10  -2   2   65.59    5.80
 -10  -2   2   81.99    5.80
  10  -2  -2   66.39    5.40
  10  -2  -2   62.49    4.80
 -10  -2   2   65.39    4.00
  10  -2  -2   67.69    5.80
 -10  -2   2   66.89    6.60
  10   2  -2   71.89    4.10
 -10   2   2   70.79    6.90
 -10   2   2   77.69    6.00
 -10   2   2   58.09    6.50
 -10   2   2   58.19    6.50
  10   2  -2   68.89    6.90
  10   2  -2   74.59    5.80
  10   2  -2   78.79    7.00
  10   2  -2   65.09    4.90
  10   2  -2   71.69    5.60
 -10   2   2   75.19    6.40
  10   2  -2   61.89    6.00
 -10   2   2   68.99    4.80
   9  -2  -2  546.25   18.20
  -9  -2   2  521.65   18.30
  -9  -2   2  532.95   19.00
   9  -2  -2  542.75   17.70
  -9  -2   2  519.75   18.30
   9  -2  -2  545.15   17.10
   9  -2  -2  550.44   18.30
   9  -2  -2  555.14   18.70
  -9  -2   2  554.34   18.70
  -9  -2   2  545.45   16.30
  -9  -2   2  558.44   18.40
   9   2  -2  534.45   18.50
   9   2  -2  533.65   20.30
   9   2  -2  601.74   20.20
  -9   2   2  551.04   18.70
   9   2  -2  546.65   17.50
   9   2  -2  533.55   18.10
   9   2  -2  553.14   18.50
  -9   2   2  554.34   19.00
  -9   2   2  539.95   18.00
   9   2  -2  537.15   16.40
  -9   2   2  546.35   19.20
  -9   2   2  538.55   17.30
  -9   2   2  527.55   17.10
   8  -2  -2  263.67   10.50
   8  -2  -2  270.87   10.00
  -8  -2   2  271.67   10.90
   8  -2  -2  275.87   10.50
   8  -2  -2  278.97    9.60
   8  -2  -2  277.67   10.80
  -8  -2   2  265.77   10.30
  -8  -2   2  254.57   10.60
  -8  -2   2  270.67    8.80
  -8  -2   2  271.97   10.30
  -8  -2   2  272.07   10.80
   8   2  -2  280.97   10.70
  -8   2   2  286.57   11.50
  -8   2   2  273.67    9.80
  -8   2   2  281.67   11.30
   8   2  -2  273.07    8.80
  -8   2   2  286.97   10.70
   8   2  -2  257.77   10.80
   8   2  -2  272.77    9.80
   8   2  -2  274.37   10.90
  -8   2   2  274.37   10.50
   8   2  -2  268.87   11.30
   7  -2  -2   -0.40    2.00
   7  -2  -2   -1.80    2.50
  -7  -2   2   -0.70    1.50
  -7  -2   2    1.00    2.10
  -7  -2   2    1.70    2.90
   7  -2  -2   -1.80    2.10
  -7  -2   2   -4.70    2.60
   7  -2  -2   -3.10    1.80
   7  -2  -2    1.20    2.50
  -7  -2   2   -3.20    3.00
   7   2  -2   -2.60    2.00
   7   2  -2   -3.40    2.90
  -7   2   2   -2.40    2.40
   7   2  -2   -2.30    2.40
   7   2  -2   -6.20    2.30
  -7   2   2   -3.90    3.20
  -7   2   2   -2.50    2.40
   7   2  -2   -3.00    2.60
  -7   2   2    0.60    2.00
   7   2  -2    0.80    1.40
  -7   2   2    0.30    2.50
  -7   2   2   -2.00    1.90
  -6  -2   2   -2.90    2.70
  -6  -2   2    1.60    1.90
  -6  -2   2   -2.10    2.30
   6  -2  -2    5.10    2.30
   6  -2  -2    2.60    1.90
   6  -2  -2    2.40    1.80
  -6  -2   2   -4.30    1.90
   6  -2  -2   -1.10    2.00
   6  -2  -2    0.00    1.80
   6  -2  -2    2.60    2.70
   6   2  -2   -0.50    2.60
   6   2  -2   -0.40    1.20
  -6   2   2    0.10    3.10
  -6   2   2   -4.50    1.60
   6   2  -2    3.60    2.50
  -6   2   2   -1.20    2.30
  -6   2   2    7.00    2.40
   6   2  -2    0.40    2.00
  -6   2   2    6.70    1.90
   6   2  -2    3.90    2.40
   5  -2  -2  838.12   24.50
   5  -2  -2  842.42   25.20
  -5  -2   2  852.51   24.70
   5  -2  -2  820.82   24.50
   5  -2  -2  842.22   25.40
   5  -2  -2  849.41   25.90
  -5  -2   2  836.12   25.30
   5  -2  -2  845.92   24.80
   5  -2  -2  867.21   24.90
  -5  -2   2  830.82   24.70
  -5  -2   2  825.72   25.60
  -5   2   2  833.12   25.00
   5   2  -2  838.82   25.40
  -5   2   2  846.42   25.00
  -5   2   2  874.71   25.30
  -5   2   2  873.91   24.50
  -5   2   2  843.42   25.90
   5   2  -2  861.71   25.40
   5   2  -2  857.81   25.20
   5   2  -2  832.62   23.90
   5   2  -2  836.42   24.80
  -5   2   2  836.82   24.30
  -5   2   2  832.82   24.40
   5   2  -2  890.81   25.70
   5   2  -2  856.21   25.00
   4  -2  -2   98.99    4.20
  -4  -2   2   99.79    4.00
   4  -2  -2  104.69    4.20
  -4  -2   2   95.09    4.00
   4  -2  -2   99.49    4.60
   4  -2  -2  101.29    4.10
  -4  -2   2  108.49    5.30
  -4  -2   2  107.39    5.30
   4  -2  -2   98.49    4.90
   4  -2  -2   97.79    4.30
  -4  -2   2   96.39    4.80
   4   2  -2  100.39    4.40
   4   2  -2  103.29    4.60
  -4   2   2   99.89    4.00
  -4   2   2   98.49    5.30
   4   2  -2  104.59    4.60
   4   2  -2   97.49    3.80
  -4   2   2   97.79    4.40
  -4   2   2   98.99    3.90
   4   2  -2   97.29    5.00
  -4   2   2  102.19    4.60
  -4   2   2   95.19    4.50
   4   2  -2   92.89    4.80
  -4   2   2   97.99    4.20
   4   2  -2  106.29    5.00
   3  -2  -2  175.48    6.60
  -3  -2   2  154.48    5.90
  -3  -2   2  154.58    4.90
   3  -2  -2  159.98    6.30
   3  -2  -2  150.88    5.90
  -3  -2   2  150.38    6.40
  -3  -2   2  143.99    6.30
  -3  -2   2  154.38    4.90
   3  -2  -2  156.98    5.80
   3  -2  -2  155.88    5.00
   3  -2  -2  148.99    5.20
  -3   2   2  149.49    5.10
   3   2  -2  152.38    6.20
  -3   2   2  150.08    5.40
   3   2  -2  151.28    5.40
  -3   2   2  144.19    5.70
  -3   2   2  153.58    5.50
  -3   2   2  153.78    5.40
  -3   2   2  150.28    6.20
  -3   2   2  156.48    6.00
  -3   2   2  150.68    5.50
   3   2  -2  148.59    5.90
   3   2  -2  157.28    5.40
   3   2  -2  147.59    6.30
   3   2  -2  158.98    5.60
  -3   2   2  153.68    6.50
   3   2  -2  155.38    5.70
  -2  -2   2 3387.56   97.59
  -2  -2   2 3530.95   96.99
   2  -2  -2 3496.15   97.09
   2  -2  -2 3540.65   96.49
   2  -2  -2 3557.74   97.69
   2  -2  -2 3411.56   96.89
   2  -2  -2 3428.06   97.59
  -2  -2   2 3595.84   96.99
   2   2  -2 3380.06   97.39
   2   2  -2 3506.85   96.99
  -2   2   2 3318.27   96.89
  -2   2   2 3627.64   96.39
  -2   2   2 3481.25   97.39
  -2   2   2 3435.06   96.89
   2   2  -2 3559.94   98.19
  -2   2   2 3429.86   97.49
  -2   2   2 3553.44   97.59
   2   2  -2 3760.52   97.59
  -2   2   2 3559.14   97.09
  -2   2   2 3393.06   96.39
   2   2  -2 3658.23   96.49
   2   2  -2 3602.84   96.39
  -2   2   2 3554.04   96.39
   2   2  -2 3447.76   97.69
   1  -2  -2  251.27    8.50
   1  -2  -2  252.07    7.90
  -1  -2   2  240.88    8.40
  -1  -2   2  271.47    8.90
   1  -2  -2  250.17    8.50
  -1  -2   2  250.27    8.00
   1  -2  -2  251.87    8.50
   1  -2  -2  249.68    8.40
   1  -2  -2  243.98    8.30
  -1  -2   2  252.87    8.10
  -1  -2   2  238.88    8.80
  -1   2   2  248.78    7.70
   1   2  -2  255.37    8.70
  -1   2   2  246.58    8.60
  -1   2   2  234.38    8.20
  -1   2   2  238.48    8.60
   1   2  -2  236.78    8.00
   1   2  -2  252.07    8.90
   1   2  -2  255.67    8.80
  -1   2   2  244.98    8.50
   1   2  -2  254.17    7.40
  -1   2   2  255.67    7.10
   1   2  -2  246.08    8.30
  -1   2   2  231.28    7.90
   1   2  -2  245.68    8.50
  -1   2   2  253.37    7.10
   0  -2   2   20.70    2.60
   0  -2  -2   15.50    2.10
   0  -2  -2   16.40    2.20
   0  -2   2   22.10    2.40
   0  -2  -2   23.50    2.80
   0  -2   2    7.20    2.50
   0  -2   2   13.40    1.90
   0  -2  -2   14.60    2.20
   0   2  -2   12.70    2.20
   0   2   2   12.70    2.20
   0   2  -2   10.30    1.50
   0   2  -2   11.40    1.20
   0   2   2   15.80    1.60
   0   2  -2   11.60    1.20
   0   2   2   12.30    2.80
   0   2   2   17.40    2.30
   0   2  -2   14.00    2.70
   0   2  -2   12.20    2.60
   0   2   2   19.10    2.20
   0   2   2   11.20    2.10
   0   2  -2   23.00    2.70
  -1  -2  -2  901.71   26.00
   1  -2   2  879.61   26.20
  -1  -2  -2  881.51   26.00
   1  -2   2  894.51   25.70
  -1  -2  -2  886.41   25.30
  -1  -2  -2  883.71   26.10
   1  -2   2  891.41   26.00
  -1  -2  -2  896.41   25.70
   1  -2   2  894.21   25.90
  -1   2  -2  879.81   25.90
   1   2   2  905.11   25.00
   1   2   2  907.41   24.70
  -1   2  -2  890.71   25.10
  -1   2  -2  882.61   25.40
  -1   2  -2  916.91   26.40
   1   2   2  880.61   25.90
  -1   2  -2  890.21   25.10
  -1   2  -2  880.11   24.80
   1   2   2  859.31   25.90
   1   2   2  876.31   25.20
   1   2   2  884.51   26.00
  -1   2  -2  905.81   26.10
  -1   2  -2  878.21   26.20
   2  -2   2 1371.16   38.20
  -2  -2  -2 1328.37   37.50
   2  -2   2 1329.67   36.80
   2  -2   2 1274.17   37.80
  -2  -2  -2 1284.87   37.80
  -2  -2  -2 1285.37   38.00
   2  -2   2 1318.77   37.70
   2  -2   2 1318.87   37.60
  -2   2  -2 1276.67   37.60
   2   2   2 1327.37   37.80
   2   2   2 1280.17   38.00
  -2   2  -2 1350.36   37.30
   2   2   2 1360.56   37.90
  -2   2  -2 1305.87   36.20
   2   2   2 1271.07   37.70
   2   2   2 1288.37   36.60
   2   2   2 1348.77   36.90
  -2   2  -2 1342.97   37.30
  -2   2  -2 1310.87   36.90
  -2   2  -2 1322.87   37.90
   2   2   2 1338.27   37.10
   2   2   2 1358.36   38.00
  -2   2  -2 1350.46   38.20
  -3  -2  -2    0.10    1.60
  -3  -2  -2    0.80    2.00
   3  -2   2    1.60    1.00
  -3  -2  -2    2.10    1.10
   3  -2   2   -0.20    1.20
   3  -2   2    0.40    1.20
   3  -2   2   -0.40    1.60
  -3  -2  -2    0.00    1.70
   3   2   2    0.20    1.40
   3   2   2    1.00    1.20
   3   2   2    1.80    2.20
  -3   2  -2    1.60    2.00
  -3   2  -2    0.80    2.00
   3   2   2   -2.60    1.60
  -3   2  -2    0.40    1.70
   3   2   2    1.40    1.00
   3   2   2   -0.70    1.60
  -3   2  -2    1.70    1.00
  -3   2  -2    0.60    1.50
  -3   2  -2    1.60    1.50
   4  -2   2  213.78    7.70
  -4  -2  -2  209.58    7.40
   4  -2   2  207.28    6.20
  -4  -2  -2  205.08    8.00
   4  -2   2  212.58    6.50
  -4  -2  -2  222.78    7.70
  -4  -2  -2  213.18    7.30
  -4  -2  -2  209.38    8.40
   4  -2   2  203.98    7.90
   4  -2   2  215.18    7.70
   4  -2   2  213.08    8.20
  -4   2  -2  201.08    8.20
   4   2   2  203.88    6.80
  -4   2  -2  204.08    8.00
   4   2   2  215.38    7.60
  -4   2  -2  211.18    8.00
   4   2   2  212.98    8.40
  -4   2  -2  218.28    8.20
   4   2   2  214.18    8.00
  -4   2  -2  222.78    8.10
   4   2   2  213.68    8.00
  -4   2  -2  210.38    6.20
   5  -2   2 2246.38   62.29
   5  -2   2 2171.58   60.59
  -5  -2  -2 2156.78   61.49
   5  -2   2 2146.39   62.39
  -5  -2  -2 2211.48   61.89
  -5  -2  -2 2247.08   62.99
   5  -2   2 2184.68   62.19
   5  -2   2 2179.98   62.59
  -5  -2  -2 2175.08   62.39
  -5  -2  -2 2282.97   62.09
   5   2   2 2161.48   61.19
   5   2   2 2162.58   62.09
   5   2   2 2246.68   62.59
  -5   2  -2 2270.87   62.69
  -5   2  -2 2260.27   62.59
   5   2   2 2191.38   62.29
   5   2   2 2308.87   62.89
  -5   2  -2 2124.79   62.79
  -5   2  -2 2157.08   62.19
  -5   2  -2 2155.08   60.69
   5   2   2 2208.48   62.19
   6  -2   2  271.57   11.30
   6  -2   2  275.17    8.20
  -6  -2  -2  274.47   10.90
  -6  -2  -2  258.47   10.40
   6  -2   2  276.67   10.70
  -6  -2  -2  261.97   10.10
  -6  -2  -2  283.67   10.10
   6  -2   2  271.27   10.30
   6  -2   2  271.87    8.60
  -6  -2  -2  292.67   10.50
  -6  -2  -2  285.07    9.50
   6  -2   2  291.17   10.70
   6   2   2  273.17    9.10
   6   2   2  270.07   10.10
  -6   2  -2  290.77   10.70
  -6   2  -2  276.37   11.00
  -6   2  -2  275.37   10.30
  -6   2  -2  276.07   10.80
   6   2   2  285.37   11.10
   6   2   2  269.57   10.10
  -6   2  -2  277.77    8.70
   6   2   2  289.87   10.90
   6   2   2  269.37   10.20
  -7  -2  -2 1284.97   37.20
   7  -2   2 1255.27   38.00
  -7  -2  -2 1307.27   38.00
   7  -2   2 1267.57   38.10
  -7  -2  -2 1303.97   38.70
   7  -2   2 1268.57   38.30
   7  -2   2 1309.67   38.50
   7  -2   2 1279.47   36.40
  -7  -2  -2 1245.08   37.90
   7  -2   2 1284.67   35.70
  -7  -2  -2 1246.18   38.10
   7   2   2 1253.27   37.70
   7   2   2 1285.67   37.80
   7   2   2 1309.57   38.10
  -7   2  -2 1266.37   36.40
   7   2   2 1352.86   38.80
  -7   2  -2 1306.87   38.50
  -7   2  -2 1301.77   38.30
  -7   2  -2 1281.87   38.60
  -7   2  -2 1277.27   37.80
   7   2   2 1364.76   40.20
   8  -2   2  842.02   26.10
  -8  -2  -2  808.72   25.90
  -8  -2  -2  842.52   25.90
  -8  -2  -2  790.92   25.80
   8  -2   2  832.82   26.00
   8  -2   2  873.91   26.60
   8  -2   2  805.12   25.80
  -8  -2  -2  828.92   26.40
  -8  -2  -2  837.12   25.00
  -8  -2  -2  802.52   23.10
   8  -2   2  805.92   23.10
   8  -2   2  830.22   24.20
  -8   2  -2  835.02   27.00
  -8   2  -2  840.32   25.90
   8   2   2  810.12   25.50
  -8   2  -2  874.41   26.60
   8   2   2  842.82   26.10
  -8   2  -2  797.72   24.10
   8   2   2  822.32   26.20
   8   2   2  831.52   25.40
  -8   2  -2  802.82   26.40
   8   2   2  812.82   24.50
  -9  -2  -2   22.00    3.50
  -9  -2  -2   21.60    4.90
  -9  -2  -2   24.20    4.10
   9  -2   2   25.40    3.00
   9  -2   2   17.40    4.40
   9  -2   2   25.10    4.00
   9  -2   2   18.40    4.00
   9  -2   2   24.70    4.10
  -9  -2  -2   34.40    4.60
   9   2   2   20.50    4.60
   9   2   2   20.10    3.10
  -9   2  -2   22.10    4.30
  -9   2  -2   20.70    4.20
  -9   2  -2   23.80    2.90
  -9   2  -2   30.50    4.40
  -9   2  -2   18.30    4.30
   9   2   2   20.20    3.80
   9   2   2   16.50    5.20
  -9   2  -2   21.40    4.90
   9   2   2   18.00    3.70
   9   2   2   19.80    4.40
  10  -2   2  724.63   24.20
  10  -2   2  729.03   21.50
  10  -2   2  677.83   23.30
  10  -2   2  668.93   23.00
 -10  -2  -2  677.23   20.20
 -10  -2  -2  650.33   23.10
 -10  -2  -2  708.03   23.20
  10  -2   2  692.93   23.10
 -10  -2  -2  681.43   23.30
 -10  -2  -2  680.93   23.40
  10   2   2  684.33   22.30
  10   2   2  737.13   25.20
 -10   2  -2  713.73   24.00
  10   2   2  677.73   22.60
 -10   2  -2  697.63   23.00
  10   2   2  691.33   21.70
 -10   2  -2  735.03   24.40
 -10   2  -2  682.03   21.30
  10   2   2  709.43   23.60
  10   2   2  735.93   24.50
 -10   2  -2  712.63   22.80
  11  -2   2   83.79    6.90
 -11  -2  -2   88.99    4.30
  11  -2   2   76.09    6.70
 -11  -2  -2   74.99    7.50
  11  -2   2   89.09    5.80
 -11  -2  -2   88.89    6.30
 -11  -2  -2   74.99    6.90
 -11  -2  -2   87.09    7.40
 -11  -2  -2  106.19    8.80
  11  -2   2  101.89    9.10
 -11   2  -2   90.69    7.40
 -11   2  -2   88.49    5.40
 -11   2  -2   84.09    8.30
  11   2   2   88.09    5.60
  11   2   2   91.09    6.60
  11   2   2   71.39    7.10
  11   2   2   95.59    6.80
 -11   2  -2   78.29    8.10
 -11   2  -2   87.09    8.40
 -11   2  -2   86.99    7.10
  11   2   2   90.69    9.80
  12  -2   2    6.80    4.80
  12  -2   2   11.20    3.70
 -12  -2  -2    8.20    4.40
  12  -2   2    4.70    4.10
 -12  -2  -2    5.70    4.50
 -12  -2  -2   11.40    4.20
 -12  -2  -2   18.90    5.70
 -12  -2  -2   16.50    2.70
  12  -2   2   11.70    4.20
  12   2   2   14.30    4.80
 -12   2  -2    2.50    5.00
 -12   2  -2   12.90    4.60
 -12   2  -2   14.90    3.70
  12   2   2   12.10    4.00
 -12   2  -2   14.10    4.90
  12   2   2    5.70    5.50
 -12   2  -2   13.10    6.10
  12   2   2   10.50    5.20
 -13  -2  -2   50.49    5.80
 -13  -2  -2   38.20    6.10
 -13  -2  -2   54.29    7.40
  13  -2   2   48.70    5.20
 -13  -2  -2   44.60    6.10
  13  -2   2   41.70    6.80
 -13   2  -2   54.89    6.50
  13   2   2   41.20    7.20
 -13   2  -2   46.40    6.50
 -13   2  -2   43.90    6.70
  13   2   2   43.30    5.20
 -13   2  -2   54.79    7.60
  13   2   2   53.09    7.20
  14  -2   2   44.40    7.10
 -14  -2  -2   62.19    7.00
 -14  -2  -2   66.79    8.60
 -14  -2  -2   70.49    8.80
  14  -2   2   68.29    6.40
 -14   2  -2   55.39    7.70
  14   2   2   61.89    7.40
  14   2   2   63.39    8.50
 -14   2  -2   59.39    8.10
 -14   2  -2   74.99    8.10
  14   2   2   58.79    7.70
 -14   2  -2   61.59    7.60
 -15  -2  -2   11.70    5.40
  15  -2   2    7.60    7.00
 -15  -2  -2   11.10    5.60
  15  -2   2    8.00    7.40
 -15  -2  -2   16.60    7.20
 -15   2  -2   13.20    6.00
 -15   2  -2    6.90    6.20
 -15   2  -2    5.20    6.50
 -15   2  -2   13.30    7.00
  15   2   2    6.20    7.40
  15   2   2    7.90   11.20
 -16  -2  -2   -1.50    5.30
 -16  -2  -2   12.10    7.10
 -16   2  -2    2.90    7.20
  16   2   2   -4.40    6.20
  16   2   2   -3.00    7.50
 -16   2  -2   -5.40    6.20
 -16   2  -2    6.90    6.30
 -16   2  -2   -5.50    5.50
 -17  -2  -2   44.30    9.10
 -17  -2  -2   37.00    7.40
 -17  -2  -2   31.80    7.70
 -17   2  -2   29.60    7.30
  17   2   2   35.10    9.40
 -17   2  -2   42.90    8.10
 -17   2  -2   27.70    7.80
  17   2   2   39.60    8.20
 -17   2  -2   43.50    8.50
 -18  -2  -2    7.20    7.00
 -18  -2  -2    6.50    7.50
 -18  -2  -2   16.80    9.20
  18   2   2    8.20    7.10
 -18   2  -2    2.10    6.60
  18   2   2    1.10    8.10
 -18   2  -2   13.00    7.70
 -18   2  -2   13.80    7.70
 -18   2  -2    7.80    7.70
 -19  -2  -2    2.10    7.00
 -19  -2  -2    4.10    8.40
  19  -2   2   -8.00    7.80
 -19  -2  -2   -2.00    8.70
  19   2   2    0.10    7.60
 -19   2  -2   -4.50    7.50
 -19   2  -2    9.20    8.10
  19   2   2    7.20    9.00
  20  -2   2   24.80   10.30
 -20  -2  -2    6.80    8.60
 -20  -2  -2    8.00    8.00
 -20   2  -2    7.70    8.40
 -20   2  -2   13.80    8.70
  20   2   2    4.80    8.30
  20   2   2   -3.80    7.80
 -20  -3   2   19.30    9.30
  20  -3  -2   24.00    9.70
 -20  -3   2    9.70    8.50
  20   3  -2   29.40   10.40
 -20   3   2   27.80    8.80
 -20   3   2   32.30   10.10
 -20   3   2    3.10    9.10
  19  -3  -2    3.10    7.40
 -19  -3   2  -14.40    8.90
 -19  -3   2  -12.00    6.70
 -19   3   2    3.60    7.70
 -19   3   2   -1.50    7.40
 -19   3   2    6.10    8.90
  19   3  -2   -4.70    7.10
 -18  -3   2   19.50    7.80
  18  -3  -2   22.00    7.80
 -18  -3   2   14.10    7.30
 -18  -3   2   19.40    8.50
  18   3  -2   16.50    8.80
 -18   3   2   19.00    8.40
 -18   3   2   21.50    8.30
 -18   3   2   22.70    7.60
  18   3  -2   27.00    8.30
 -17  -3   2   26.00    7.00
  17  -3  -2   36.20    7.60
 -17  -3   2   16.90    7.60
 -17  -3   2   40.00    7.10
 -17   3   2   40.00    8.20
 -17   3   2   37.60    8.30
  17   3  -2   34.40    8.50
  17   3  -2   36.30    8.90
 -17   3   2   32.70    8.10
 -16  -3   2   57.29    7.40
 -16  -3   2   67.49    9.80
  16  -3  -2   61.49    8.30
 -16  -3   2   52.99    7.80
  16   3  -2   63.29    8.90
 -16   3   2   61.39    7.20
 -16   3   2   65.59    8.70
 -16   3   2   69.99    8.70
  16   3  -2   52.39    8.60
 -16   3   2   62.19    9.60
 -15  -3   2   -8.80    5.10
 -15  -3   2   -4.80    5.80
 -15  -3   2    0.70    4.70
  15  -3  -2   -1.90    5.50
 -15   3   2   -4.60    5.30
 -15   3   2   -8.30    4.60
 -15   3   2   -4.40    5.10
  15   3  -2   -3.70    6.30
  14  -3  -2    1.80    4.80
 -14  -3   2   -2.50    5.40
  14  -3  -2    2.40    5.30
  14  -3  -2    5.70    3.70
 -14  -3   2   -4.00    4.50
 -14  -3   2    1.70    4.40
  14  -3  -2   -8.20    3.90
  14   3  -2   -0.10    5.20
  14   3  -2    3.80    6.10
 -14   3   2   -3.00    4.90
 -14   3   2    1.80    4.50
 -14   3   2    4.10    6.70
 -13  -3   2    1.80    6.40
 -13  -3   2   14.20    4.40
  13  -3  -2    4.20    3.50
  13  -3  -2   10.70    5.00
  13  -3  -2    4.10    4.00
  13  -3  -2    9.10    4.30
 -13  -3   2   14.50    5.80
  13   3  -2    0.10    5.50
 -13   3   2   13.70    4.60
 -13   3   2    8.60    5.40
  13   3  -2    3.00    3.90
 -13   3   2    3.10    5.90
 -13   3   2    2.30    4.70
  13   3  -2    7.20    5.30
 -12  -3   2   60.39    7.60
  12  -3  -2   42.00    5.80
  12  -3  -2   50.29    5.20
 -12  -3   2   52.39    5.60
 -12  -3   2   44.20    5.30
  12  -3  -2   52.29    5.70
  12  -3  -2   50.09    6.00
 -12   3   2   45.20    6.10
  12   3  -2   49.30    6.80
 -12   3   2   59.59    6.20
  12   3  -2   62.69    7.10
  12   3  -2   51.19    5.80
  12   3  -2   46.20    5.30
 -12   3   2   62.09    7.70
 -12   3   2   40.10    6.40
 -12   3   2   62.09    6.40
 -12   3   2   54.79    5.20
 -11  -3   2   60.09    6.40
  11  -3  -2   57.39    6.10
  11  -3  -2   49.10    5.30
  11  -3  -2   58.59    4.90
  11  -3  -2   48.60    5.70
 -11  -3   2   49.50    6.00
 -11  -3   2   66.09    6.70
  11  -3  -2   52.19    5.10
 -11  -3   2   61.19    7.30
 -11   3   2   70.09    8.30
  11   3  -2   60.39    6.90
  11   3  -2   59.39    5.20
 -11   3   2   66.89    6.80
  11   3  -2   60.49    7.40
 -11   3   2   47.20    6.00
 -11   3   2   60.39    5.10
 -11   3   2   61.39    5.90
  11   3  -2   68.79    8.50
 -11   3   2   52.29    6.50
  11   3  -2   55.59    6.20
 -10  -3   2   75.09    7.20
  10  -3  -2   71.59    6.40
 -10  -3   2   72.29    6.50
  10  -3  -2   75.29    5.90
  10  -3  -2   60.69    6.00
 -10  -3   2   69.49    5.80
  10  -3  -2   64.49    4.80
 -10  -3   2   77.09    6.30
 -10   3   2   75.39    6.90
  10   3  -2   77.39    6.80
 -10   3   2   80.39    8.10
  10   3  -2   73.79    7.10
  10   3  -2   69.39    7.20
 -10   3   2   74.39    6.60
 -10   3   2   70.59    4.70
 -10   3   2   65.59    6.90
  10   3  -2   70.69    5.10
   9  -3  -2  202.38    9.60
  -9  -3   2  201.88   10.30
   9  -3  -2  203.48    8.80
   9  -3  -2  209.98    8.00
   9  -3  -2  202.48    9.30
  -9  -3   2  195.28    8.90
   9  -3  -2  204.78    7.80
   9  -3  -2  212.98    9.00
  -9  -3   2  191.58    8.80
   9   3  -2  196.08    8.30
  -9   3   2  203.98    9.70
   9   3  -2  190.58    9.50
   9   3  -2  204.68    6.40
  -9   3   2  193.48    9.30
  -9   3   2  181.88   10.00
   9   3  -2  207.88   10.10
  -9   3   2  204.38    8.40
  -9   3   2  199.98    7.90
  -9   3   2  210.18   11.00
   9   3  -2  199.28    9.90
   8  -3  -2  599.64   20.60
   8  -3  -2  619.74   19.70
  -8  -3   2  655.23   21.60
   8  -3  -2  621.94   19.10
  -8  -3   2  632.44   19.60
  -8  -3   2  601.84   20.60
   8  -3  -2  619.54   19.80
   8  -3  -2  625.74   19.10
   8  -3  -2  648.24   20.00
   8  -3  -2  641.64   21.00
  -8  -3   2  621.74   20.30
  -8   3   2  625.54   20.80
  -8   3   2  624.94   20.70
   8   3  -2  618.14   17.80
   8   3  -2  614.64   19.60
   8   3  -2  639.44   21.00
  -8   3   2  626.44   21.80
   8   3  -2  615.14   20.80
   8   3  -2  610.34   20.30
  -8   3   2  586.24   19.30
  -8   3   2  642.04   20.40
  -8   3   2  628.94   19.30
   8   3  -2  610.34   20.80
  -8   3   2  626.24   19.00
   7  -3  -2  301.37   11.90
  -7  -3   2  309.37   12.10
   7  -3  -2  304.07   10.20
   7  -3  -2  293.07   10.60
  -7  -3   2  290.67   10.20
  -7  -3   2  297.07   10.10
  -7  -3   2  286.97   12.50
  -7  -3   2  293.07   11.50
   7  -3  -2  284.47   11.30
   7  -3  -2  287.77   10.40
   7   3  -2  293.67   11.60
   7   3  -2  299.37   10.60
   7   3  -2  303.77   11.80
  -7   3   2  285.67   10.40
   7   3  -2  290.87   11.00
   7   3  -2  294.47   11.60
  -7   3   2  297.47   11.10
   7   3  -2  290.57    8.90
  -7   3   2  283.97   11.20
  -7   3   2  283.17    9.90
  -7   3   2  294.37   10.20
  -7   3   2  287.17   12.60
  -7   3   2  274.77   11.40
   7   3  -2  301.47   11.80
  -6  -3   2    6.10    1.70
  -6  -3   2    1.90    3.70
   6  -3  -2    5.20    2.20
   6  -3  -2    7.80    2.90
   6  -3  -2    5.40    1.90
   6  -3  -2    2.30    1.90
  -6  -3   2    6.90    3.00
  -6  -3   2    7.00    3.50
  -6  -3   2    4.80    1.70
   6  -3  -2   11.10    2.40
   6  -3  -2   13.00    3.50
  -6   3   2    8.40    2.80
  -6   3   2    2.20    2.50
   6   3  -2    5.20    2.60
   6   3  -2    7.30    1.60
  -6   3   2    1.70    2.60
   6   3  -2   10.40    2.80
  -6   3   2    8.00    2.20
   6   3  -2   12.40    4.20
  -6   3   2    6.70    2.50
   6   3  -2    7.30    2.60
   6   3  -2   10.30    4.50
  -6   3   2    5.50    4.00
  -6   3   2    5.10    4.80
  -6   3   2    5.60    2.00
   5  -3  -2  319.97   10.50
  -5  -3   2  314.17    9.20
  -5  -3   2  287.97   12.00
  -5  -3   2  307.07   11.90
   5  -3  -2  315.07   11.30
  -5  -3   2  314.47   11.30
   5  -3  -2  319.37   10.10
   5  -3  -2  308.07   10.60
   5  -3  -2  306.17   11.60
   5  -3  -2  311.47    9.70
  -5   3   2  329.27   12.50
   5   3  -2  304.77   10.70
   5   3  -2  325.87   10.70
   5   3  -2  308.97    9.80
  -5   3   2  296.07   10.00
   5   3  -2  323.37   11.50
   5   3  -2  324.67   10.90
  -5   3   2  317.47   11.20
   5   3  -2  309.97   11.70
  -5   3   2  315.27   10.90
  -5   3   2  318.57   10.70
   5   3  -2  308.97   11.00
  -5   3   2  285.57   11.50
  -5   3   2  303.07   10.20
   5   3  -2  314.57   11.70
  -4  -3   2    1.00    2.40
  -4  -3   2   10.40    3.20
   4  -3  -2    2.30    1.80
   4  -3  -2    4.30    2.30
  -4  -3   2    2.60    3.30
   4  -3  -2   -0.80    2.50
   4  -3  -2    3.70    2.10
   4   3  -2    1.40    2.80
  -4   3   2    2.50    1.70
  -4   3   2    1.90    3.30
   4   3  -2    3.30    1.90
  -4   3   2    3.30    2.50
   4   3  -2    5.40    2.70
   4   3  -2   -0.50    1.80
  -4   3   2    2.40    1.70
   4   3  -2    4.90    2.10
   4   3  -2    1.70    2.60
  -4   3   2   -3.40    1.70
   4   3  -2    0.30    1.60
  -4   3   2    3.50    2.70
  -4   3   2   -2.70    1.70
  -4   3   2   -4.90    2.20
  -3  -3   2  500.65   17.00
   3  -3  -2  490.05   15.90
  -3  -3   2  513.65   16.40
   3  -3  -2  543.55   15.40
   3  -3  -2  501.95   16.00
   3  -3  -2  530.85   16.70
  -3  -3   2  514.75   16.90
   3   3  -2  470.75   16.40
  -3   3   2  498.55   15.90
  -3   3   2  513.05   15.00
   3   3  -2  497.25   16.00
   3   3  -2  525.85   15.10
  -3   3   2  509.25   15.10
   3   3  -2  512.95   16.60
  -3   3   2  499.85   16.40
   3   3  -2  510.35   16.90
   3   3  -2  514.85   15.00
  -3   3   2  507.55   16.10
   3   3  -2  493.45   15.90
  -3   3   2  495.95   15.30
  -3   3   2  488.05   16.70
  -3   3   2  490.65   16.90
  -2  -3   2  586.64   17.10
   2  -3  -2  541.05   17.20
  -2  -3   2  539.95   17.80
   2  -3  -2  547.15   16.80
  -2  -3   2  553.14   17.40
   2  -3  -2  544.05   17.50
   2  -3  -2  563.34   17.30
  -2  -3   2  548.45   16.90
  -2  -3   2  536.55   17.90
   2   3  -2  529.25   16.90
   2   3  -2  544.35   15.60
  -2   3   2  540.35   17.40
  -2   3   2  549.95   15.60
  -2   3   2  549.65   17.20
   2   3  -2  533.95   17.40
  -2   3   2  551.84   16.40
   2   3  -2  546.85   16.90
  -2   3   2  530.75   16.70
  -2   3   2  553.54   15.60
   2   3  -2  550.34   18.00
  -2   3   2  544.35   17.70
  -2   3   2  506.75   16.80
   2   3  -2  559.04   15.70
   2   3  -2  520.45   17.60
  -2   3   2  545.85   17.80
  -1  -3   2 1746.73   50.19
   1  -3  -2 1781.12   50.49
  -1  -3   2 1757.82   51.09
  -1  -3   2 1748.23   50.39
  -1  -3   2 1752.62   51.09
   1  -3  -2 1784.42   50.69
   1  -3  -2 1777.42   50.69
   1  -3  -2 1761.62   50.69
  -1   3   2 1740.93   50.49
   1   3  -2 1838.72   50.79
  -1   3   2 1778.42   49.90
   1   3  -2 1767.02   50.29
  -1   3   2 1769.32   50.89
  -1   3   2 1763.32   50.69
   1   3  -2 1779.52   51.09
  -1   3   2 1792.32   49.80
   1   3  -2 1786.92   51.19
   1   3  -2 1796.42   48.60
   1   3  -2 1784.32   50.59
  -1   3   2 1721.23   50.69
  -1   3   2 1713.33   50.29
   1   3  -2 1771.32   49.90
   0  -3  -2  193.18    7.90
   0  -3   2  188.78    7.60
   0  -3   2  184.78    8.20
   0  -3  -2  185.88    7.80
   0  -3  -2  188.38    7.90
   0  -3   2  196.08    7.30
   0  -3   2  204.68    8.40
   0  -3  -2  190.68    7.80
   0   3  -2  183.08    7.60
   0   3   2  190.18    7.00
   0   3   2  178.18    7.90
   0   3  -2  182.98    7.80
   0   3  -2  183.48    8.20
   0   3   2  183.08    7.60
   0   3  -2  180.88    7.80
   0   3   2  181.38    7.70
   0   3   2  179.28    7.80
   0   3  -2  193.88    5.70
   0   3  -2  169.78    8.10
   0   3   2  174.68    7.50
   0   3  -2  179.98    6.70
   0   3  -2  184.78    7.50
   1  -3   2 1259.77   36.00
  -1  -3  -2 1232.58   36.50
   1  -3   2 1253.57   36.70
  -1  -3  -2 1219.08   36.20
  -1  -3  -2 1219.78   36.30
  -1  -3  -2 1243.18   36.20
   1  -3   2 1213.38   35.50
  -1   3  -2 1255.47   34.70
  -1   3  -2 1243.08   34.80
  -1   3  -2 1192.08   35.80
  -1   3  -2 1213.78   36.60
  -1   3  -2 1256.27   36.30
   1   3   2 1273.57   36.30
  -1   3  -2 1232.08   34.60
  -1   3  -2 1244.78   35.70
   1   3   2 1232.88   36.30
   1   3   2 1254.27   35.30
   1   3   2 1230.08   36.30
  -1   3  -2 1231.38   36.80
   1   3   2 1208.08   36.10
  -1   3  -2 1288.07   36.20
   1   3   2 1236.28   35.50
   2  -3   2   57.79    4.30
  -2  -3  -2   71.19    5.40
  -2  -3  -2   60.59    4.70
  -2  -3  -2   67.69    4.60
  -2  -3  -2   65.69    4.70
   2  -3   2   57.69    3.80
   2  -3   2   62.89    4.60
   2   3   2   61.19    4.70
   2   3   2   55.49    4.70
  -2   3  -2   51.89    4.70
  -2   3  -2   53.69    3.60
   2   3   2   54.99    4.50
  -2   3  -2   59.89    3.50
  -2   3  -2   57.19    4.30
   2   3   2   59.99    3.00
  -2   3  -2   57.99    3.40
   2   3   2   53.69    3.40
  -2   3  -2   61.69    2.80
  -2   3  -2   67.59    4.90
  -2   3  -2   57.89    4.50
   2   3   2   61.29    2.80
   2   3   2   60.39    4.50
   2   3   2   58.99    4.10
  -3  -3  -2  187.58    8.50
  -3  -3  -2  196.38    8.20
   3  -3   2  185.18    7.60
   3  -3   2  185.28    6.70
   3  -3   2  181.48    8.00
   3  -3   2  182.98    7.70
   3  -3   2  194.38    8.50
  -3  -3  -2  185.08    7.80
  -3   3  -2  185.88    7.10
   3   3   2  185.48    7.80
  -3   3  -2  176.38    5.60
  -3   3  -2  174.08    7.90
   3   3   2  178.28    6.80
   3   3   2  175.38    7.80
   3   3   2  185.28    6.50
  -3   3  -2  184.78    7.20
  -3   3  -2  183.88    8.00
   3   3   2  187.78    8.00
   3   3   2  187.28    6.20
   3   3   2  186.18    8.10
  -3   3  -2  181.88    6.70
  -3   3  -2  187.08    5.70
  -3   3  -2  190.68    7.80
  -3   3  -2  176.78    8.30
   4  -3   2  121.09    6.50
   4  -3   2  133.89    6.50
  -4  -3  -2  125.09    6.50
   4  -3   2  120.69    6.00
  -4  -3  -2  122.09    7.10
  -4  -3  -2  118.69    6.60
   4  -3   2  119.99    4.80
   4  -3   2  121.79    4.80
   4  -3   2  125.89    5.00
  -4   3  -2  114.89    4.90
   4   3   2  128.49    6.50
  -4   3  -2  122.49    6.60
   4   3   2  121.29    4.00
   4   3   2  119.99    6.40
  -4   3  -2  124.79    6.30
   4   3   2  119.39    4.90
  -4   3  -2  125.49    7.00
  -4   3  -2  119.29    5.90
  -4   3  -2  123.99    6.10
   4   3   2  131.29    5.90
  -4   3  -2  119.09    5.90
  -4   3  -2  125.29    3.90
   4   3   2  118.19    5.30
   4   3   2  120.39    6.80
   5  -3   2   17.10    2.00
   5  -3   2   12.10    2.30
  -5  -3  -2   17.30    4.20
  -5  -3  -2   13.70    1.80
   5  -3   2   17.00    3.70
   5  -3   2   16.00    3.10
   5  -3   2   17.40    3.50
   5  -3   2   10.00    2.10
  -5  -3  -2   12.50    1.70
  -5  -3  -2   19.00    3.60
  -5   3  -2   12.50    2.90
   5   3   2   13.10    2.20
   5   3   2   15.90    2.60
   5   3   2   17.90    4.20
   5   3   2   13.30    3.00
  -5   3  -2   16.20    1.40
   5   3   2   21.20    3.60
   5   3   2   14.40    5.90
  -5   3  -2   11.00    2.90
  -5   3  -2   19.40    3.30
  -6  -3  -2   28.00    4.80
   6  -3   2   26.60    3.80
  -6  -3  -2   18.30    2.50
  -6  -3  -2   19.30    2.40
  -6  -3  -2   30.40    3.90
   6  -3   2   22.40    2.20
   6  -3   2   22.20    3.90
   6  -3   2   18.60    2.80
  -6  -3  -2   19.60    4.10
  -6   3  -2   14.20    3.50
   6   3   2   18.30    3.00
   6   3   2   29.10    3.10
   6   3   2   31.80    4.70
  -6   3  -2   26.10    5.10
  -6   3  -2   24.90    4.10
   6   3   2   16.80    3.50
  -6   3  -2   24.60    1.90
  -6   3  -2   26.40    3.80
   6   3   2   24.30    3.90
  -6   3  -2   24.70    4.10
  -6   3  -2   16.50    3.50
   6   3   2   24.00    3.60
  -7  -3  -2   12.30    2.60
  -7  -3  -2   19.70    4.10
  -7  -3  -2   13.60    3.90
   7  -3   2   16.60    3.90
  -7  -3  -2   12.60    2.70
  -7  -3  -2   20.30    4.70
   7  -3   2   12.30    2.90
   7  -3   2   15.20    3.50
  -7   3  -2   11.10    3.50
   7   3   2    9.40    3.60
  -7   3  -2   13.50    3.80
  -7   3  -2   18.10    4.00
   7   3   2   23.30    4.60
  -7   3  -2   18.50    5.00
   7   3   2   16.50    3.40
   7   3   2   13.00    3.10
   7   3   2   15.00    2.60
  -7   3  -2   17.40    4.20
  -7   3  -2   16.10    1.80
   7   3   2   16.80    3.80
   8  -3   2   51.99    3.10
  -8  -3  -2   48.60    4.70
   8  -3   2   51.39    5.20
   8  -3   2   47.20    5.10
  -8  -3  -2   43.50    4.90
   8   3   2   43.10    3.90
   8   3   2   39.60    5.00
   8   3   2   44.00    5.00
  -8   3  -2   49.20    6.40
  -8   3  -2   48.10    5.50
  -8   3  -2   41.10    5.00
   8   3   2   55.09    6.00
   8   3   2   50.69    5.40
  -8   3  -2   58.29    5.80
  -8   3  -2   42.40    5.10
  -8   3  -2   48.50    3.10
  -9  -3  -2   42.90    6.20
   9  -3   2   34.60    3.20
   9  -3   2   29.30    4.90
   9  -3   2   29.70    4.20
   9  -3   2   42.70    5.00
  -9  -3  -2   30.70    3.90
  -9  -3  -2   41.20    5.00
   9   3   2   34.00    5.70
  -9   3  -2   39.10    5.30
   9   3   2   36.60    5.60
   9   3   2   36.60    3.70
   9   3   2   31.50    4.30
   9   3   2   32.20    4.70
  -9   3  -2   36.10    4.90
  -9   3  -2   33.50    2.90
  -9   3  -2   30.40    4.70
  -9   3  -2   35.00    4.60
  -9   3  -2   33.90    6.50
  10  -3   2   -4.00    4.40
  10  -3   2   -3.10    3.60
  10  -3   2    1.10    2.10
  10  -3   2    1.50    3.40
 -10  -3  -2   -2.30    4.80
 -10  -3  -2   -5.00    3.80
 -10  -3  -2   -1.20    2.90
  10  -3   2    0.70    1.20
  10   3   2   -0.20    2.60
 -10   3  -2   -0.40    2.20
 -10   3  -2   -4.70    3.70
 -10   3  -2   -2.40    5.30
 -10   3  -2   -4.00    4.00
 -10   3  -2   -4.90    4.10
  10   3   2    3.70    3.60
 -10   3  -2   -6.50    3.40
  10   3   2   -0.30    4.60
  10   3   2   -6.20    4.40
 -11  -3  -2   -4.40    3.60
  11  -3   2    3.40    4.00
  11  -3   2    2.00    2.50
 -11  -3  -2   -3.50    3.50
 -11  -3  -2   -3.10    3.10
  11  -3   2    1.10    3.50
 -11  -3  -2    2.50    5.30
 -11   3  -2   -4.40    4.30
 -11   3  -2    3.90    5.00
  11   3   2   -1.10    3.00
 -11   3  -2   -0.60    5.50
 -11   3  -2   -5.10    4.00
 -11   3  -2   -2.00    3.90
  11   3   2    8.10    5.40
  11   3   2   -7.70    4.90
  11   3   2   -1.20    3.70
 -12  -3  -2    6.80    6.00
 -12  -3  -2    2.00    4.10
  12  -3   2    4.20    2.90
  12  -3   2   10.50    4.50
 -12  -3  -2    3.10    3.70
  12  -3   2    9.20    4.10
 -12  -3  -2    0.10    4.00
  12   3   2    2.80    5.40
 -12   3  -2    3.70    5.30
 -12   3  -2    8.50    4.60
  12   3   2    4.10    3.60
 -12   3  -2    8.20    5.10
 -12   3  -2   -1.90    6.00
  12   3   2    3.30    5.20
 -13  -3  -2   13.20    4.90
 -13  -3  -2   11.80    4.90
 -13  -3  -2   12.10    6.50
  13  -3   2    9.60    4.20
 -13   3  -2    7.60    6.40
 -13   3  -2   11.30    6.40
 -13   3  -2    1.10    5.10
 -13   3  -2    9.80    4.90
  13   3   2   11.50    6.40
  13   3   2    7.70    6.10
 -14  -3  -2   -8.10    4.30
 -14  -3  -2    7.10    6.90
  14  -3   2   -5.90    4.70
 -14  -3  -2    2.20    4.80
  14   3   2   -9.70    6.00
  14   3   2   -3.00    7.10
 -14   3  -2   -6.40    5.80
 -14   3  -2   -0.50    5.00
 -14   3  -2   -4.40    5.90
 -14   3  -2  -13.00    6.10
 -15  -3  -2    4.40    4.80
  15  -3   2    2.90    6.10
 -15  -3  -2   -0.80    6.80
 -15  -3  -2    0.60    5.10
  15   3   2   -6.30    5.90
 -15   3  -2    3.70    6.10
 -15   3  -2    4.30    6.80
  15   3   2   14.90    7.30
 -15   3  -2   -0.60    7.00
 -16  -3  -2   -0.70    7.30
 -16  -3  -2   12.00    5.70
 -16  -3  -2   10.60    5.60
  16  -3   2    4.50    6.00
 -16   3  -2    6.20    6.80
  16   3   2   13.90    7.40
 -16   3  -2   10.50    7.70
 -16   3  -2    6.60    6.60
  16   3   2    5.60    7.20
 -16   3  -2   14.50    7.00
  17  -3   2   31.70    7.80
 -17  -3  -2   25.90    7.40
  17   3   2    9.40    7.90
 -17   3  -2   23.10    7.20
  17   3   2   29.20    9.10
 -17   3  -2   17.90    7.70
 -17   3  -2   27.00    9.40
 -17   3  -2   29.70    8.20
 -18  -3  -2    1.80    8.20
  18  -3   2   -2.20    7.00
 -18   3  -2    8.30    7.20
  18   3   2    5.90    8.70
 -18   3  -2    4.50    7.20
 -18   3  -2   -1.80    7.50
 -18   3  -2   11.70    8.70
  18   3   2    5.10    7.90
  19  -3   2    6.30    9.20
 -19  -3  -2   -7.70    8.40
 -19   3  -2    6.60    9.10
 -19   3  -2   -2.70    8.70
  19   3   2   -3.80    9.90
 -19   3  -2   -2.80    8.90
 -19   3  -2    9.50    7.20
 -19  -4   2   64.29   11.10
 -19   4   2   80.59   11.20
  19   4  -2   67.69   11.30
 -19   4   2   72.29   12.10
 -18  -4   2   48.50   10.90
 -18   4   2   47.30    9.30
 -18   4   2   41.60    9.80
  18   4  -2   43.80    9.90
 -18   4   2   41.30    8.90
  18   4  -2   46.70    9.40
 -17  -4   2    9.70    9.20
 -17   4   2   -0.70    6.50
  17   4  -2   -6.50    7.20
  17   4  -2    6.80    7.40
 -17   4   2    5.60    8.00
 -17   4   2    5.00    7.30
 -16  -4   2   25.30    8.40
  16  -4  -2   15.90    8.10
 -16   4   2   27.80    8.00
  16   4  -2   28.50    8.60
 -16   4   2   17.70    6.00
 -16   4   2   19.30    8.80
 -16   4   2   24.70    7.30
  16   4  -2   17.60    7.90
  15  -4  -2  175.28   13.50
 -15  -4   2  153.98   12.60
  15   4  -2  145.59   12.10
  15   4  -2  175.78   13.70
 -15   4   2  173.48   10.60
 -15   4   2  143.69   13.00
 -15   4   2  182.38   13.10
 -15   4   2  179.58   14.20
  14  -4  -2   19.50    7.20
  14  -4  -2   13.50    5.50
 -14  -4   2   19.70    7.20
  14   4  -2   11.50    6.60
 -14   4   2   19.60    5.30
 -14   4   2   16.00    6.10
 -14   4   2   12.60    7.60
 -14   4   2    4.00    7.60
  14   4  -2   19.10    6.90
  13  -4  -2   72.89    8.20
  13  -4  -2   84.19    9.60
 -13  -4   2   99.79    9.90
 -13  -4   2   84.09    9.60
 -13   4   2   96.29   16.40
 -13   4   2   73.49    9.50
 -13   4   2   88.39   13.90
  13   4  -2   91.29    9.80
  13   4  -2   97.49   11.30
 -13   4   2   93.79    7.80
 -12  -4   2  285.97   15.20
  12  -4  -2  303.97   13.20
 -12  -4   2  312.47   15.80
  12  -4  -2  295.17   14.50
 -12   4   2  301.07   14.90
 -12   4   2  295.77   15.90
 -12   4   2  282.87   12.10
  12   4  -2  276.27   12.00
 -12   4   2  315.77   13.90
  12   4  -2  285.27   14.80
  12   4  -2  280.07   14.50
  12   4  -2  315.97   14.70
  11  -4  -2   61.49    6.30
 -11  -4   2   72.29    8.60
 -11  -4   2   73.09    6.20
  11  -4  -2   66.49    5.30
 -11  -4   2   64.69    8.20
  11  -4  -2   65.39    8.10
 -11   4   2   46.20    6.20
 -11   4   2   74.59    7.70
  11   4  -2   57.49    7.00
  11   4  -2   50.79    5.30
 -11   4   2   59.09    6.70
 -11   4   2   68.79    6.30
  11   4  -2   74.39    6.90
 -11   4   2   61.89    8.40
  11   4  -2   83.39    8.50
  10  -4  -2  323.87   11.60
 -10  -4   2  337.57   15.20
  10  -4  -2  313.97   14.40
  10  -4  -2  327.17   12.60
 -10  -4   2  331.97   11.90
 -10  -4   2  314.57   14.60
  10  -4  -2  300.07   12.40
 -10   4   2  324.87   15.60
 -10   4   2  309.27   11.50
 -10   4   2  325.27   13.60
  10   4  -2  307.37   12.20
 -10   4   2  322.97   12.20
  10   4  -2  315.07   13.40
  10   4  -2  339.97   14.70
  10   4  -2  335.57   14.50
 -10   4   2  311.57   13.60
   9  -4  -2  387.56   15.90
  -9  -4   2  414.46   13.80
   9  -4  -2  401.56   13.50
  -9  -4   2  389.56   16.40
  -9  -4   2  353.86   15.10
  -9  -4   2  402.96   12.90
   9  -4  -2  399.16   13.50
   9  -4  -2  392.76   15.50
  -9  -4   2  395.36   16.20
   9  -4  -2  374.56   14.10
  -9   4   2  383.66   13.70
  -9   4   2  384.06   17.00
  -9   4   2  380.26   15.00
  -9   4   2  407.56   15.30
  -9   4   2  389.66   15.50
  -9   4   2  365.86   14.10
  -9   4   2  400.96   13.30
   9   4  -2  394.56   14.00
   9   4  -2  389.16   14.80
   9   4  -2  417.96   16.10
   9   4  -2  398.26   15.80
  -8  -4   2    3.20    4.90
  -8  -4   2   -3.60    1.40
   8  -4  -2    3.40    6.40
   8  -4  -2    8.40    4.60
   8  -4  -2    2.20    2.80
   8  -4  -2   -3.20    2.10
   8  -4  -2    0.00    2.00
   8  -4  -2    1.30    2.90
  -8  -4   2    6.80    7.70
  -8  -4   2    0.80    3.60
  -8   4   2   -5.00    5.20
  -8   4   2    4.30    3.40
   8   4  -2   -3.00    4.70
   8   4  -2    2.70    1.20
   8   4  -2   -1.50    3.40
  -8   4   2    0.50    3.70
   8   4  -2   -7.30    2.80
   8   4  -2    5.90    3.10
  -8   4   2    6.50    4.00
  -8   4   2    3.30    2.90
  -8   4   2   -4.90    3.40
   7  -4  -2  291.77   12.50
  -7  -4   2  288.37   12.20
   7  -4  -2  290.37    9.30
  -7  -4   2  303.97   13.00
   7  -4  -2  299.67   11.00
  -7  -4   2  305.37   13.40
   7  -4  -2  292.57   12.40
   7  -4  -2  306.07   11.00
  -7   4   2  295.27   10.70
  -7   4   2  280.57   10.00
   7   4  -2  309.97   11.30
   7   4  -2  281.57   11.60
   7   4  -2  303.77   11.10
  -7   4   2  307.77   11.50
  -7   4   2  294.17   11.80
  -7   4   2  287.67   11.70
  -7   4   2  310.67   11.60
   7   4  -2  296.67    9.20
   7   4  -2  302.07   12.00
  -7   4   2  298.17   13.70
   7   4  -2  305.87   12.50
   6  -4  -2  368.56   12.90
   6  -4  -2  371.36   12.80
   6  -4  -2  363.56   13.70
   6  -4  -2  363.86   16.10
  -6  -4   2  382.36   14.00
  -6  -4   2  379.46   14.70
  -6   4   2  367.26   12.90
  -6   4   2  392.56   13.80
   6   4  -2  360.96   12.80
   6   4  -2  357.26   11.60
  -6   4   2  353.06   11.90
  -6   4   2  378.46   15.10
  -6   4   2  361.26   12.40
   6   4  -2  394.26   14.10
   6   4  -2  384.26   13.70
   6   4  -2  355.06   13.60
  -6   4   2  358.96   13.10
   6   4  -2  385.26   13.20
  -6   4   2  361.66   13.10
  -5  -4   2  488.95   18.00
  -5  -4   2  514.65   18.40
  -5  -4   2  489.05   16.90
   5  -4  -2  504.55   17.70
   5  -4  -2  505.55   16.80
   5  -4  -2  527.75   16.60
   5  -4  -2  486.35   17.10
   5   4  -2  492.05   15.50
   5   4  -2  534.45   16.20
  -5   4   2  468.15   17.70
   5   4  -2  512.45   15.80
  -5   4   2  498.55   16.80
   5   4  -2  493.65   17.70
  -5   4   2  525.95   18.00
   5   4  -2  482.05   17.40
  -5   4   2  501.65   15.80
   5   4  -2  496.65   16.90
  -5   4   2  507.35   18.40
   5   4  -2  512.05   17.40
  -5   4   2  517.95   16.00
  -5   4   2  491.35   15.50
  -4  -4   2    8.90    4.00
  -4  -4   2   13.50    3.20
  -4  -4   2   12.70    3.90
   4  -4  -2   13.50    2.50
   4  -4  -2    9.90    2.80
   4  -4  -2    6.10    2.70
   4  -4  -2   10.10    3.50
   4   4  -2   15.00    3.80
   4   4  -2   12.00    3.50
   4   4  -2    9.60    2.10
  -4   4   2    5.10    2.90
   4   4  -2   10.50    3.30
  -4   4   2   11.40    2.30
  -4   4   2    9.10    2.00
   4   4  -2    8.80    1.80
  -4   4   2    7.70    3.10
  -4   4   2   11.80    4.40
  -4   4   2    9.30    2.40
   4   4  -2    9.40    3.30
  -4   4   2    9.70    2.00
  -4   4   2    3.40    3.50
   3  -4  -2  247.98   10.20
  -3  -4   2  228.28   10.10
  -3  -4   2  241.78   10.80
  -3  -4   2  246.78   10.90
   3  -4  -2  253.17    9.50
  -3  -4   2  235.98    9.60
   3  -4  -2  222.38    9.70
   3  -4  -2  253.37    9.80
   3   4  -2  231.78   10.20
   3   4  -2  234.58    9.40
  -3   4   2  237.28    8.00
  -3   4   2  223.78    9.40
  -3   4   2  233.18    8.70
  -3   4   2  230.78   10.50
   3   4  -2  237.58   10.40
  -3   4   2  215.98    9.20
  -3   4   2  230.58    9.80
   3   4  -2  237.68   10.40
   3   4  -2  249.68    8.00
  -3   4   2  230.68    9.90
  -3   4   2  244.68    7.90
   3   4  -2  220.68    9.30
   3   4  -2  240.08    7.80
  -2  -4   2  102.79    5.80
  -2  -4   2   89.39    7.00
   2  -4  -2  107.79    6.40
   2  -4  -2   97.19    6.80
  -2  -4   2   90.19    6.40
   2  -4  -2  105.29    6.40
  -2  -4   2  105.89    6.80
   2  -4  -2  107.29    6.70
   2   4  -2   94.79    6.50
   2   4  -2   86.09    5.60
   2   4  -2   89.69    3.60
  -2   4   2   84.99    5.20
   2   4  -2   84.59    3.60
   2   4  -2   97.89    7.00
  -2   4   2   85.39    3.50
  -2   4   2   79.09    6.20
  -2   4   2   78.39    5.90
   2   4  -2   81.89    8.90
  -2   4   2   89.29    3.50
  -2   4   2   68.99    5.70
  -2   4   2   73.09    7.90
  -2   4   2   74.19    6.50
   2   4  -2   87.09    6.60
  -2   4   2   90.19    6.10
   2   4  -2   72.69    5.90
  -1  -4   2 1087.59   33.60
  -1  -4   2 1064.49   32.40
   1  -4  -2 1082.79   33.00
   1  -4  -2 1071.79   32.80
   1  -4  -2 1120.39   33.30
  -1  -4   2 1086.69   32.70
   1  -4  -2 1101.19   33.20
  -1  -4   2 1090.19   33.70
  -1   4   2 1091.89   32.10
   1   4  -2 1146.29   33.30
   1   4  -2 1072.49   34.00
   1   4  -2 1104.09   32.00
  -1   4   2 1068.79   33.30
   1   4  -2 1093.09   32.60
   1   4  -2 1070.89   32.90
  -1   4   2 1092.09   33.00
  -1   4   2 1162.28   35.10
  -1   4   2 1083.49   32.00
   1   4  -2 1085.49   30.20
  -1   4   2 1086.29   33.10
   1   4  -2 1098.69   33.80
  -1   4   2 1035.00   32.50
   0  -4   2 2060.09   59.29
   0  -4  -2 2018.70   58.69
   0  -4  -2 1961.70   58.89
   0  -4   2 2061.29   59.39
   0  -4   2 1997.20   58.19
   0  -4  -2 2039.90   58.79
   0  -4   2 2025.80   58.29
   0  -4  -2 2034.20   58.69
   0   4   2 2009.40   58.79
   0   4   2 2038.30   58.39
   0   4   2 2053.99   58.99
   0   4   2 1812.42   60.59
   0   4  -2 2102.29   56.79
   0   4  -2 1967.50   58.29
   0   4  -2 2078.79   58.69
   0   4  -2 2051.49   58.49
   0   4   2 2101.99   58.49
   0   4  -2 2130.39   58.89
   0   4  -2 2040.70   59.49
   0   4  -2 2057.99   56.09
   0   4  -2 2048.79   57.49
   0   4   2 2114.69   57.79
   0   4   2 1972.00   60.49
   0   4   2 2079.79   58.09
  -1  -4  -2  206.08    9.00
   1  -4   2  220.98    8.80
   1  -4   2  201.68    8.30
  -1  -4  -2  214.88   10.00
  -1  -4  -2  200.38    9.10
   1  -4   2  196.08    9.60
  -1   4  -2  199.88    9.50
   1   4   2  211.48   10.70
  -1   4  -2  202.78    8.60
  -1   4  -2  204.68    9.70
  -1   4  -2  208.88    6.80
  -1   4  -2  213.48    7.60
   1   4   2  204.48    8.20
   1   4   2  213.38    9.30
  -1   4  -2  191.08    8.90
   1   4   2  192.88    8.60
   1   4   2  209.98    9.30
   1   4   2  199.08    9.10
  -2  -4  -2   -2.10    3.30
   2  -4   2    0.80    2.40
  -2  -4  -2    2.50    3.20
   2  -4   2    6.30    2.70
   2  -4   2    0.90    2.80
  -2  -4  -2    3.20    3.00
   2  -4   2    1.40    3.70
  -2  -4  -2   -3.20    3.10
   2   4   2    0.90    2.80
   2   4   2    2.20    3.20
   2   4   2   -2.50    2.90
  -2   4  -2    2.00    1.70
  -2   4  -2    1.70    1.60
  -2   4  -2   -0.30    1.70
  -2   4  -2   -0.80    3.20
   2   4   2   -0.60    1.10
  -2   4  -2   -2.00    2.10
   2   4   2   -0.10    1.20
  -2   4  -2   -4.30    2.70
   2   4   2    0.00    2.80
  -2   4  -2  -10.60    3.70
   2   4   2   -2.20    2.30
  -3  -4  -2    3.90    3.40
  -3  -4  -2    0.40    3.60
   3  -4   2    7.40    4.20
   3  -4   2    1.60    3.00
   3  -4   2    6.40    3.50
   3  -4   2    2.60    2.40
  -3  -4  -2    6.10    3.60
   3   4   2    6.20    3.30
  -3   4  -2    1.90    3.70
  -3   4  -2    0.20    3.40
  -3   4  -2    2.40    2.00
   3   4   2    3.60    2.90
  -3   4  -2   -2.00    3.60
   3   4   2    2.20    2.00
  -3   4  -2    5.30    1.60
  -3   4  -2    2.10    2.80
   3   4   2   10.10    3.80
   3   4   2    5.30    1.50
   3   4   2    1.70    3.30
  -3   4  -2    4.60    2.00
   3   4   2    0.80    2.90
  -3   4  -2    5.90    2.30
   3   4   2    7.80    1.90
   4  -4   2  465.55   15.00
   4  -4   2  463.65   15.90
  -4  -4  -2  471.55   16.70
   4  -4   2  475.95   16.60
  -4  -4  -2  473.85   17.60
  -4  -4  -2  471.25   16.30
  -4   4  -2  439.66   17.00
  -4   4  -2  486.25   17.90
  -4   4  -2  486.85   13.70
   4   4   2  459.85   16.40
   4   4   2  478.75   14.60
  -4   4  -2  465.75   16.00
  -4   4  -2  455.45   13.60
  -4   4  -2  466.55   15.30
   4   4   2  494.95   15.10
   4   4   2  461.45   14.10
  -4   4  -2  484.35   16.70
   4   4   2  446.26   16.40
   4   4   2  474.95   14.70
  -4   4  -2  488.15   15.40
   4   4   2  460.15   16.50
   4   4   2  488.75   16.90
  -4   4  -2  445.46   14.80
  -5  -4  -2  108.89    9.10
   5  -4   2  127.29    7.30
   5  -4   2  113.59    6.80
  -5  -4  -2  118.39    7.00
   5  -4   2  121.59    7.30
   5  -4   2  115.59    5.60
   5   4   2  120.29    6.60
  -5   4  -2  132.59    7.80
   5   4   2  124.69    6.60
  -5   4  -2  121.89    7.10
   5   4   2  113.19    6.90
  -5   4  -2  117.69    6.50
  -5   4  -2  137.79    9.20
  -5   4  -2  117.49    4.00
   5   4   2  109.09    4.10
  -5   4  -2  122.09    4.00
  -5   4  -2  107.99    6.40
   5   4   2  122.59    8.00
   6  -4   2  135.39    8.30
  -6  -4  -2  137.59    8.20
  -6  -4  -2  131.49    8.40
   6  -4   2  133.69    6.00
   6  -4   2  137.79    5.20
   6  -4   2  129.39    5.40
   6  -4   2  130.09    9.00
  -6  -4  -2  135.09    9.00
   6  -4   2  126.29    7.50
  -6   4  -2  128.29    7.50
   6   4   2  139.79    6.00
   6   4   2  134.79    8.70
  -6   4  -2  127.19    7.50
  -6   4  -2  132.19    4.20
   6   4   2  126.59    6.90
  -6   4  -2  130.89    7.50
  -6   4  -2  141.29    7.40
   6   4   2  135.69    7.50
  -6   4  -2  141.59    9.90
  -6   4  -2  149.88    8.50
   7  -4   2 1129.49   35.10
   7  -4   2 1148.19   32.80
   7  -4   2 1121.29   32.40
  -7  -4  -2 1108.99   35.20
   7  -4   2 1122.99   32.80
  -7  -4  -2 1169.88   35.10
  -7  -4  -2 1130.29   36.10
   7  -4   2 1076.49   35.10
   7  -4   2 1098.69   34.60
  -7   4  -2 1124.59   34.10
  -7   4  -2 1187.98   37.10
  -7   4  -2 1115.19   34.70
   7   4   2 1102.09   33.80
   7   4   2 1185.08   34.80
   7   4   2 1118.49   34.50
  -7   4  -2 1141.69   35.10
  -7   4  -2 1089.49   31.20
   7   4   2 1109.59   32.70
   7   4   2 1138.09   35.70
   8  -4   2  517.55   18.70
  -8  -4  -2  501.95   15.40
   8  -4   2  492.75   15.30
  -8  -4  -2  517.05   18.50
   8  -4   2  494.05   18.50
  -8  -4  -2  501.05   19.60
   8  -4   2  513.45   16.60
  -8  -4  -2  500.35   15.90
   8  -4   2  469.85   17.70
   8   4   2  487.95   16.00
   8   4   2  482.45   17.50
   8   4   2  511.95   19.10
   8   4   2  521.35   18.70
  -8   4  -2  526.45   18.40
  -8   4  -2  508.85   18.50
  -8   4  -2  483.95   14.40
  -8   4  -2  466.85   17.90
  -8   4  -2  514.25   17.70
  -8   4  -2  534.95   20.60
   8   4   2  490.55   17.40
   9  -4   2   47.90    7.00
   9  -4   2   57.49    7.00
   9  -4   2   56.59    6.20
   9  -4   2   55.29    3.60
  -9  -4  -2   59.19    7.80
   9  -4   2   48.20    5.80
  -9  -4  -2   49.10    4.70
  -9  -4  -2   62.09    6.80
   9   4   2   39.80    5.00
   9   4   2   51.69    4.80
   9   4   2   55.89    7.30
   9   4   2   61.19    6.10
  -9   4  -2   58.39    6.20
  -9   4  -2   54.99    6.50
  -9   4  -2   49.99    8.00
   9   4   2   46.00    6.10
  -9   4  -2   43.90    5.50
  10  -4   2   83.29    7.70
 -10  -4  -2   83.99    6.10
 -10  -4  -2   90.29    9.30
 -10  -4  -2   94.19    8.30
  10   4   2   88.39    7.60
  10   4   2   86.59    8.90
 -10   4  -2   81.79    8.70
 -10   4  -2   87.19   10.30
  10   4   2   81.79    5.70
  10   4   2   78.29    8.30
 -10   4  -2   71.59    7.20
 -10   4  -2   85.59    7.80
 -10   4  -2  105.29    8.70
 -11  -4  -2  146.89    9.30
 -11  -4  -2  151.28   11.60
  11  -4   2  151.38    9.00
 -11  -4  -2  154.88   10.30
  11  -4   2  148.89    9.70
  11   4   2  138.79   10.60
  11   4   2  162.98   11.80
  11   4   2  125.09    9.60
 -11   4  -2  153.38    9.70
 -11   4  -2  147.79   12.30
 -11   4  -2  128.79   10.00
 -11   4  -2  149.79   10.20
  12  -4   2   42.20    5.80
 -12  -4  -2   44.40    8.30
 -12  -4  -2   59.59    7.40
 -12   4  -2   36.90    6.60
 -12   4  -2   51.09   11.20
 -12   4  -2   45.00    6.20
  12   4   2   49.00   12.10
  12   4   2   40.30    7.30
 -13  -4  -2    9.40    6.20
 -13  -4  -2  -10.90    6.70
  13  -4   2   -3.20    4.50
 -13   4  -2   -5.90    7.00
  13   4   2   -4.80    6.10
  13   4   2   -3.30    6.00
 -13   4  -2   -2.70    5.60
 -13   4  -2    2.50    5.50
 -13   4  -2   -4.40    6.00
 -14  -4  -2   19.10    8.10
  14  -4   2   23.50    6.40
 -14  -4  -2   15.40    7.00
  14   4   2   11.60    8.00
 -14   4  -2   21.00    5.80
 -14   4  -2   11.60    6.40
  14   4   2   12.30    7.10
 -14   4  -2   16.70    8.40
 -14   4  -2   22.10    7.00
 -15  -4  -2    5.80    6.30
  15   4   2    9.60    7.20
  15   4   2    2.20    7.40
 -15   4  -2    9.80    6.90
 -15   4  -2   11.20    5.90
 -15   4  -2    7.90    6.70
 -15   4  -2   -6.60    7.80
 -16  -4  -2   10.90    8.50
  16   4   2    3.80    7.20
  16   4   2    2.80    7.50
 -16   4  -2    5.30    6.90
 -16   4  -2   13.40    6.80
 -16   4  -2    5.90    8.60
 -16   4  -2    8.60    7.50
 -17  -4  -2   18.40   10.40
 -17   4  -2   16.20    8.10
  17   4   2   26.30    8.60
  17   4   2   23.10    8.80
 -17   4  -2   27.60    9.00
 -17   4  -2   24.80    7.80
 -17   4  -2   28.70    9.30
 -18  -4  -2   14.60   10.20
  18   4   2   17.20   14.50
 -18   4  -2   23.20    8.70
 -18   4  -2   21.60    7.40
  18   4   2   19.40    9.00
 -18   4  -2   24.50    9.50
 -18  -5   2   37.10   10.70
  18  -5  -2   37.30   10.60
 -18  -5   2   59.49   10.80
  18   5  -2   57.49   10.20
 -18   5   2   42.40   11.20
 -18   5   2   42.50   10.80
 -18   5   2   54.49   10.40
 -17  -5   2  147.09   13.60
 -17  -5   2  119.09   14.40
  17  -5  -2  132.49   14.00
 -17   5   2  173.38   15.70
  17   5  -2  170.48   14.80
 -17   5   2  153.78   16.00
 -17   5   2  159.38   16.10
  17   5  -2  130.89   16.20
 -16  -5   2   26.70    9.40
  16  -5  -2   42.80   10.50
 -16  -5   2   43.90   12.90
 -16   5   2   38.40   10.60
 -16   5   2   35.30    8.80
  16   5  -2   38.40    9.60
 -16   5   2   33.40    7.90
  16   5  -2   25.10    8.50
 -15  -5   2    5.10    7.90
  15  -5  -2    6.50    7.80
 -15  -5   2   -4.40    7.60
  15   5  -2    2.40    6.80
 -15   5   2    9.60    7.30
 -15   5   2   -0.90    7.70
 -15   5   2   -5.80    6.60
  15   5  -2   -3.70    7.00
 -14  -5   2  172.38   15.80
  14  -5  -2  174.58   13.40
 -14  -5   2  171.98   13.90
 -14   5   2  188.78   15.40
 -14   5   2  190.38   13.40
 -14   5   2  188.38   12.80
  14   5  -2  192.68   14.50
  13  -5  -2  160.68   12.50
 -13  -5   2  162.18   13.10
 -13  -5   2  150.88   12.70
  13   5  -2  146.79   13.00
 -13   5   2  156.68   14.00
 -13   5   2  157.68   12.80
  13   5  -2  168.68   12.40
 -13   5   2  181.28   12.00
 -12  -5   2   24.00    7.50
  12  -5  -2   22.00    7.10
 -12  -5   2   23.10    7.80
  12   5  -2    8.20    5.90
 -12   5   2   16.20    4.60
 -12   5   2   16.40    6.00
 -12   5   2   23.30    8.70
 -12   5   2   27.30    6.40
  12   5  -2   31.70    7.90
 -11  -5   2  303.37   15.80
 -11  -5   2  349.07   17.60
  11  -5  -2  325.17   15.90
  11   5  -2  332.17   22.20
 -11   5   2  371.96   15.70
  11   5  -2  337.27   15.80
 -11   5   2  334.77   18.00
 -11   5   2  318.17   15.40
 -11   5   2  316.07   13.20
 -10  -5   2  143.59   12.30
  10  -5  -2  120.19   10.20
 -10  -5   2  116.19   10.20
  10  -5  -2  119.09    7.30
 -10   5   2  114.39    9.70
  10   5  -2  107.39    9.70
 -10   5   2  126.89   11.90
 -10   5   2  107.09    7.40
 -10   5   2  115.69    9.50
  10   5  -2  117.99    9.70
  10   5  -2  103.59    8.60
   9  -5  -2   44.30    4.80
  -9  -5   2   52.79    8.10
   9  -5  -2   49.20    7.40
  -9  -5   2   55.09    7.80
  -9   5   2   49.90    6.80
  -9   5   2   53.29    6.10
   9   5  -2   36.60    7.90
  -9   5   2   33.40    5.50
  -9   5   2   38.80    5.60
  -9   5   2   60.89    9.00
   9   5  -2   39.60    5.70
   9   5  -2   47.40    7.10
  -8  -5   2  893.71   30.80
  -8  -5   2  882.61   30.50
   8  -5  -2  901.71   27.70
   8  -5  -2  853.21   29.40
   8  -5  -2  881.71   30.00
   8   5  -2  893.51   29.60
  -8   5   2  964.50   31.60
   8   5  -2  844.02   27.40
   8   5  -2  874.11   28.10
  -8   5   2  919.41   28.60
  -8   5   2  899.61   28.70
  -8   5   2  910.21   28.90
  -8   5   2  883.31   28.80
   7  -5  -2  304.47   12.10
   7  -5  -2  303.37   13.40
  -7  -5   2  308.87   14.80
   7  -5  -2  316.37   14.10
  -7  -5   2  310.27   14.80
   7  -5  -2  295.77   11.90
  -7   5   2  290.27   11.40
   7   5  -2  321.77   13.60
  -7   5   2  312.37   12.90
  -7   5   2  304.17   12.70
   7   5  -2  298.37   11.70
  -7   5   2  285.27   12.40
  -7   5   2  307.27   12.30
  -7   5   2  295.97   11.40
   7   5  -2  300.67   10.30
   7   5  -2  284.97   11.60
  -7   5   2  310.57   15.30
   7   5  -2  296.57   12.40
  -6  -5   2   -7.10    4.60
   6  -5  -2   -7.20    4.30
  -6  -5   2    1.40    5.60
   6  -5  -2    0.10    3.40
   6  -5  -2   -2.80    3.10
   6   5  -2   -2.40    2.90
  -6   5   2    0.30    3.90
   6   5  -2    4.30    4.80
   6   5  -2    2.70    2.70
   6   5  -2   -0.20    2.40
  -6   5   2    4.60    3.10
   6   5  -2   -1.10    3.10
  -6   5   2    4.90    3.80
  -6   5   2   -2.10    2.90
   6   5  -2   -6.60    2.40
  -6   5   2   -1.90    5.70
  -6   5   2   -1.80    2.40
   5  -5  -2  172.08    9.80
  -5  -5   2  178.78   10.20
   5  -5  -2  170.08    8.40
  -5  -5   2  161.98   10.60
   5  -5  -2  154.18    8.80
   5   5  -2  163.68    9.20
  -5   5   2  157.58    8.90
   5   5  -2  203.18    7.40
   5   5  -2  170.88    7.50
  -5   5   2  179.18   10.60
  -5   5   2  167.58    7.70
   5   5  -2  180.68    8.00
  -5   5   2  176.38    9.10
  -5   5   2  159.28    7.50
   5   5  -2  175.28    9.10
  -5   5   2  148.39    7.00
   4  -5  -2  215.18   10.90
  -4  -5   2  240.28   12.10
   4  -5  -2  225.88   10.30
  -4  -5   2  219.38   11.40
   4   5  -2  237.38    8.50
   4   5  -2  230.68    8.20
   4   5  -2  238.38   10.60
  -4   5   2  224.18    8.50
  -4   5   2  234.58   11.60
  -4   5   2  224.18    9.90
  -4   5   2  230.78    9.20
  -4   5   2  223.68   10.50
   4   5  -2  214.38   10.30
  -3  -5   2    5.50    3.70
  -3  -5   2    7.90    4.70
   3  -5  -2    7.20    3.90
  -3  -5   2    4.70    4.90
   3  -5  -2    4.80    4.40
   3  -5  -2    9.40    4.00
   3   5  -2    0.30    3.80
  -3   5   2    3.00    1.80
   3   5  -2    6.30    3.50
  -3   5   2    6.30    4.00
  -3   5   2    7.10    4.40
   3   5  -2    4.50    4.70
  -3   5   2    5.40    3.50
   3   5  -2    3.70    1.60
  -3   5   2    2.90    2.90
  -3   5   2    3.70    1.70
  -3   5   2    8.70    3.40
   3   5  -2    9.80    2.00
  -2  -5   2  790.22   26.80
  -2  -5   2  870.71   29.50
  -2  -5   2  802.32   26.80
  -2  -5   2  812.12   25.40
   2  -5  -2  812.92   25.80
   2  -5  -2  796.42   26.10
   2  -5  -2  791.12   26.10
   2   5  -2  823.92   25.20
   2   5  -2  781.32   22.80
   2   5  -2  818.72   26.20
  -2   5   2  783.62   25.90
   2   5  -2  774.22   25.50
  -2   5   2  817.72   26.50
  -2   5   2  753.42   25.10
  -2   5   2  819.22   26.50
  -2   5   2  790.42   24.60
  -2   5   2  788.02   22.70
  -2   5   2  793.72   22.70
  -1  -5   2  856.41   26.70
  -1  -5   2  865.61   28.00
  -1  -5   2  843.52   26.80
  -1  -5   2  821.82   27.90
   1  -5  -2  840.22   27.50
   1  -5  -2  854.11   27.10
   1  -5  -2  818.32   27.20
   1  -5  -2  848.52   27.60
   1   5  -2  835.02   23.80
   1   5  -2  833.12   27.00
  -1   5   2  800.72   27.00
   1   5  -2  854.31   27.30
   1   5  -2  830.82   26.90
  -1   5   2  842.42   26.10
  -1   5   2  867.51   26.20
  -1   5   2  830.52   28.40
  -1   5   2  861.71   29.90
   1   5  -2  856.81   26.00
   1   5  -2  867.41   27.30
   1   5  -2  867.41   23.80
  -1   5   2  843.12   27.40
  -1   5   2  855.61   26.50
   0  -5  -2  634.84   21.90
   0  -5  -2  641.64   22.50
   0  -5   2  656.73   22.60
   0  -5  -2  669.93   25.50
   0  -5   2  651.13   21.50
   0  -5   2  647.84   21.40
   0  -5  -2  626.74   22.30
   0  -5   2  680.93   24.70
   0   5   2  664.53   21.60
   0   5   2  668.23   20.90
   0   5  -2  643.34   18.60
   0   5  -2  657.43   21.70
   0   5  -2  651.93   22.30
   0   5   2  654.13   21.00
   0   5  -2  654.03   18.60
   0   5  -2  627.34   21.40
   0   5   2  639.04   23.40
   0   5  -2  648.94   20.40
   0   5  -2  647.44   21.50
   0   5   2  614.94   22.00
   0   5  -2  679.13   21.90
  -1  -5  -2   13.90    4.40
   1  -5   2   15.70    4.80
   1  -5   2   10.30    3.50
   1  -5   2   17.50    4.40
  -1  -5  -2   10.90    4.30
   1   5   2   10.40    4.30
  -1   5  -2   12.60    4.10
   1   5   2   13.20    3.40
  -1   5  -2   12.30    4.20
  -1   5  -2   16.90    3.00
  -1   5  -2    9.70    1.80
  -1   5  -2    3.70    4.50
   1   5   2   11.40    3.80
   1   5   2   15.30    4.20
  -1   5  -2   12.40    3.50
  -1   5  -2   11.80    1.80
  -1   5  -2   12.90    4.20
   1   5   2   13.60    3.90
   2  -5   2  368.36   15.10
  -2  -5  -2  353.36   15.10
  -2  -5  -2  364.96   14.70
   2  -5   2  369.86   14.20
  -2  -5  -2  378.56   14.40
   2  -5   2  354.66   13.30
  -2  -5  -2  375.06   14.80
  -2   5  -2  384.16   16.10
  -2   5  -2  391.06   14.90
   2   5   2  391.76   13.30
  -2   5  -2  401.16   14.40
   2   5   2  368.26   11.00
  -2   5  -2  365.76   12.00
   2   5   2  364.46   14.40
  -2   5  -2  367.76   12.20
  -2   5  -2  382.36   12.00
   2   5   2  368.96   11.20
  -2   5  -2  346.47   13.40
   2   5   2  373.46   13.20
   2   5   2  382.56   14.40
   3  -5   2  336.67   12.70
  -3  -5  -2  344.57   14.90
  -3  -5  -2  327.47   13.70
  -3  -5  -2  340.17   14.10
   3  -5   2  365.56   14.90
  -3   5  -2  327.27   13.20
  -3   5  -2  352.46   11.80
  -3   5  -2  349.96   11.20
   3   5   2  351.66   12.00
  -3   5  -2  301.27   14.60
   3   5   2  328.77   13.30
  -3   5  -2  356.96   15.70
   3   5   2  367.56   12.70
  -3   5  -2  351.16   14.00
   3   5   2  350.26   11.20
  -3   5  -2  337.47   11.80
   3   5   2  371.76   14.10
   3   5   2  344.87   10.90
  -4  -5  -2   15.00    4.80
   4  -5   2   11.30    3.40
   4  -5   2    8.60    4.40
  -4  -5  -2   12.60    4.50
  -4  -5  -2    5.90    5.80
   4  -5   2   10.40    4.10
   4   5   2   12.50    2.40
  -4   5  -2   13.10    4.60
  -4   5  -2   14.70    2.20
  -4   5  -2   11.60    2.80
  -4   5  -2   10.70    5.70
  -4   5  -2   12.50    1.90
   4   5   2   10.70    2.60
   4   5   2   12.60    2.70
   4   5   2   12.30    5.10
  -4   5  -2   11.80    4.00
  -4   5  -2    8.20    3.10
  -5  -5  -2  376.36   16.40
  -5  -5  -2  383.46   15.10
   5  -5   2  369.26   13.30
  -5  -5  -2  383.16   15.40
   5  -5   2  380.06   15.10
   5  -5   2  371.56   14.40
  -5   5  -2  386.96   14.50
   5   5   2  366.56   12.70
  -5   5  -2  365.66   11.30
  -5   5  -2  358.26   11.10
   5   5   2  363.36   11.70
   5   5   2  394.66   15.60
  -5   5  -2  394.56   15.30
   5   5   2  386.86   13.50
  -5   5  -2  381.06   13.90
  -5   5  -2  374.26   16.90
  -5   5  -2  385.46   13.80
  -6  -5  -2  701.43   24.60
  -6  -5  -2  639.64   22.90
  -6  -5  -2  660.23   26.50
   6  -5   2  613.64   21.50
   6  -5   2  639.64   22.60
   6  -5   2  631.74   20.20
  -6   5  -2  651.33   21.40
   6   5   2  659.93   21.20
   6   5   2  681.33   23.50
  -6   5  -2  608.04   21.40
   6   5   2  627.34   19.90
  -6   5  -2  679.23   23.00
   6   5   2  626.74   20.50
  -6   5  -2  641.94   21.70
  -6   5  -2  618.04   24.40
  -7  -5  -2   16.90    5.60
  -7  -5  -2   13.20    5.50
   7  -5   2   20.40    5.50
   7  -5   2   14.20    4.20
  -7  -5  -2   10.10    6.20
   7  -5   2   10.70    3.20
   7   5   2    5.10    4.10
  -7   5  -2   11.00    7.00
  -7   5  -2   14.40    5.30
  -7   5  -2   10.50    4.20
   7   5   2    8.30    3.60
  -7   5  -2    3.90    4.10
   7   5   2   10.20    5.80
  -7   5  -2   12.90    4.70
  -8  -5  -2   73.39    8.90
   8  -5   2   73.09    5.80
  -8  -5  -2   72.79    7.70
   8  -5   2   75.39    8.30
   8  -5   2   59.29    7.40
  -8   5  -2   55.79    9.00
  -8   5  -2   60.89    7.20
   8   5   2   53.59    6.10
  -8   5  -2   54.29    6.10
   8   5   2   73.89    8.30
  -8   5  -2   55.19    6.50
  -8   5  -2   54.69    6.10
   9  -5   2   65.69    7.30
  -9  -5  -2   74.89    8.50
   9  -5   2   65.79    8.00
  -9  -5  -2   75.59    9.30
  -9   5  -2   59.09    6.60
  -9   5  -2   75.39    7.80
  -9   5  -2   58.89    6.50
  -9   5  -2   66.69    7.60
  -9   5  -2   60.59    9.30
   9   5   2   81.39    8.70
   9   5   2   57.99    6.80
 -10  -5  -2  105.39   11.10
  10  -5   2  118.49   10.00
 -10  -5  -2  125.69   10.10
  10   5   2  108.99   10.10
 -10   5  -2   89.89   11.70
 -10   5  -2  108.89   15.60
 -10   5  -2  122.09    9.00
 -10   5  -2  108.89   13.90
 -10   5  -2  103.99    9.00
 -11  -5  -2    9.10    8.50
 -11  -5  -2   14.20    6.10
  11  -5   2   11.90    6.20
 -11   5  -2   13.10    6.60
 -11   5  -2   16.80    5.70
 -11   5  -2    5.10    7.60
 -11   5  -2    5.20    5.50
  11   5   2    6.60    5.80
  11   5   2   18.70    6.90
  12  -5   2   93.29   10.20
 -12  -5  -2   86.39    9.90
 -12  -5  -2   61.09   10.10
  12   5   2   56.69    8.10
 -12   5  -2   77.29    8.80
 -12   5  -2   62.39    8.30
  12   5   2   81.89   10.10
 -12   5  -2   61.49   10.50
 -12   5  -2  109.39   10.60
  13  -5   2  119.79   13.70
 -13  -5  -2  103.99    9.70
 -13   5  -2  116.39   13.20
 -13   5  -2  111.79   11.30
  13   5   2  105.69   11.60
 -13   5  -2  103.19    9.10
  13   5   2  110.79   11.50
 -13   5  -2   82.39   10.50
  14  -5   2    4.70    7.50
 -14  -5  -2    3.80    8.40
 -14  -5  -2    7.40    7.00
 -14   5  -2    8.60    6.30
  14   5   2   -1.50    6.90
 -14   5  -2   -6.30    6.70
 -14   5  -2    1.10    5.90
 -14   5  -2    7.70    8.60
  14   5   2    4.40    8.10
  15  -5   2   48.10   10.30
 -15  -5  -2   61.59   11.30
 -15   5  -2   65.69    9.60
 -15   5  -2   52.79    9.40
 -15   5  -2   58.79    8.20
  15   5   2   73.49   11.20
 -15   5  -2   38.90   10.60
  15   5   2   47.40    9.60
 -16  -5  -2  101.39   14.10
  16  -5   2   96.49   12.40
 -16   5  -2   92.69   13.30
  16   5   2   72.59   10.90
 -16   5  -2   72.99   10.80
  16   5   2  101.99   13.20
 -17  -5  -2   11.10   10.00
  17  -5   2    3.50   10.30
  17   5   2   11.70    8.80
  17   5   2    8.90    9.30
 -17   5  -2   11.30   10.90
 -17   5  -2   11.50    8.70
 -17   5  -2   -6.80    7.40
 -16  -6   2   44.70   10.20
  16  -6  -2   58.29   11.30
 -16  -6   2   79.89   13.30
 -16   6   2   67.99   11.80
  16   6  -2   58.49   10.60
 -16   6   2   36.00    8.50
 -16   6   2   46.70   11.70
  15  -6  -2   59.79   10.60
 -15  -6   2   67.19   11.20
 -15  -6   2   75.49   12.40
 -15   6   2   57.99    9.00
 -15   6   2   62.39   12.10
 -15   6   2   78.59   10.50
  15   6  -2   59.79   10.10
 -14  -6   2    7.70    9.70
 -14  -6   2   12.00    9.30
  14  -6  -2   15.60    8.60
 -14   6   2   20.60    7.60
 -14   6   2    7.10    8.40
  14   6  -2   11.60    7.70
 -14   6   2    0.90    6.60
  13  -6  -2   80.79   10.80
 -13  -6   2   80.89   10.80
 -13  -6   2   78.49   11.40
  13   6  -2   95.89   10.60
 -13   6   2   78.09   10.00
 -13   6   2   74.09    9.00
 -13   6   2   98.59   12.10
 -12  -6   2  159.88   14.10
  12  -6  -2  179.18   13.50
 -12  -6   2  187.98   14.40
 -12   6   2  182.48   15.30
 -12   6   2  205.18   12.90
  12   6  -2  201.98   13.60
 -12   6   2  180.98   12.80
  11  -6  -2    7.70    7.30
 -11  -6   2    3.40    6.90
 -11  -6   2   -7.70    9.20
 -11   6   2    5.80    6.60
  11   6  -2    7.70    6.40
 -11   6   2   -5.30    5.00
 -11   6   2    0.10    7.30
 -10  -6   2   84.29   11.10
  10  -6  -2   76.89    9.50
 -10  -6   2   80.89   10.00
 -10   6   2   84.89   10.60
  10   6  -2  101.09   10.00
 -10   6   2   99.89    9.60
 -10   6   2   79.99    8.90
  -9  -6   2  237.58   14.70
  -9  -6   2  223.88   14.60
   9  -6  -2  241.58   13.90
   9   6  -2  244.78   16.10
  -9   6   2  247.28   15.60
  -9   6   2  253.77   13.00
  -9   6   2  236.58   12.30
  -8  -6   2  385.96   18.00
  -8  -6   2  374.36   18.50
   8  -6  -2  397.66   15.80
   8  -6  -2  398.96   17.70
  -8   6   2  415.86   17.00
   8   6  -2  414.26   17.20
  -8   6   2  377.56   15.80
   7  -6  -2   20.80    6.50
  -7  -6   2   14.50    6.60
   7  -6  -2   12.50    4.80
  -7  -6   2   25.60    6.90
  -7   6   2    9.70    6.80
   7   6  -2    7.60    5.70
  -7   6   2   11.20    4.10
   6  -6  -2  497.15   20.00
  -6  -6   2  548.65   22.10
   6  -6  -2  494.35   18.50
  -6  -6   2  482.95   20.50
  -6   6   2  529.25   21.90
  -6   6   2  520.55   18.80
  -6   6   2  499.45   19.70
   6   6  -2  521.45   19.80
  -5  -6   2   84.49    9.50
  -5  -6   2   99.99   10.30
   5  -6  -2   96.49    8.20
   5  -6  -2  100.09    9.20
  -5   6   2   99.39    7.90
  -5   6   2   89.79   10.90
   5   6  -2  103.49    9.00
   5   6  -2   87.89    7.20
   5   6  -2   97.79    9.30
   4  -6  -2    6.40    4.30
   4  -6  -2    0.90    5.20
  -4  -6   2    5.70    6.30
  -4  -6   2   -2.10    5.60
   4   6  -2   -8.00    4.00
   4   6  -2   -4.10    4.70
  -4   6   2  -13.20    5.60
  -4   6   2    1.50    4.30
  -4   6   2   -3.20    4.50
   4   6  -2   -5.40    4.80
  -4   6   2   -8.70    3.70
  -3  -6   2  545.35   21.00
  -3  -6   2  545.55   21.80
   3  -6  -2  531.25   19.60
   3  -6  -2  507.95   19.90
   3  -6  -2  541.15   19.90
  -3  -6   2  531.75   19.10
  -3   6   2  513.85   19.00
   3   6  -2  526.25   20.10
  -3   6   2  526.05   19.90
   3   6  -2  542.45   19.20
   3   6  -2  543.45   20.20
  -3   6   2  546.15   21.00
   3   6  -2  554.24   19.40
   2  -6  -2  830.32   27.70
  -2  -6   2  823.42   29.00
  -2  -6   2  872.51   29.80
  -2  -6   2  845.62   27.50
   2  -6  -2  834.92   28.20
   2  -6  -2  867.11   28.70
  -2   6   2  839.02   28.40
  -2   6   2  831.22   27.10
  -2   6   2  833.42   27.10
   2   6  -2  840.02   28.10
   2   6  -2  876.01   27.30
   2   6  -2  833.32   28.20
   2   6  -2  847.52   28.20
   1  -6  -2  304.57   13.90
   1  -6  -2  299.17   14.40
  -1  -6   2  289.67   14.40
   1  -6  -2  316.77   13.70
   1  -6  -2  293.07   13.80
  -1  -6   2  286.37   12.80
  -1  -6   2  301.37   13.30
  -1  -6   2  316.37   14.60
   1   6  -2  288.27   13.40
  -1   6   2  283.07   12.70
  -1   6   2  304.57   12.90
  -1   6   2  296.77   13.90
  -1   6   2  307.17   13.90
   1   6  -2  308.67   12.50
   1   6  -2  292.47   13.30
   1   6  -2  284.07   14.10
   0  -6   2   75.99    8.90
   0  -6  -2   52.89    6.70
   0  -6   2   66.39    7.20
   0  -6  -2   84.89    7.90
   0  -6  -2   83.59    8.60
   0  -6   2   80.39    9.00
   0  -6  -2   79.89    9.00
   0  -6   2   71.49    7.30
   0   6   2   58.59    7.10
   0   6  -2   51.79    7.70
   0   6  -2   47.10    7.00
   0   6  -2   62.89    6.00
   0   6  -2   63.89    7.40
   0   6   2   62.59    7.00
   0   6   2   61.49    7.80
   0   6   2   63.59    6.80
  -1  -6  -2  744.03   25.60
   1  -6   2  766.22   25.60
  -1  -6  -2  718.33   25.60
  -1  -6  -2  799.52   27.20
   1  -6   2  741.03   26.40
   1  -6   2  735.43   24.70
  -1  -6  -2  749.23   25.50
  -1   6  -2  742.63   26.40
  -1   6  -2  746.53   23.30
   1   6   2  747.93   24.30
  -1   6  -2  731.63   25.10
   1   6   2  727.53   24.80
   1   6   2  772.02   25.00
   1   6   2  744.53   24.90
  -1   6  -2  758.32   25.80
   2  -6   2  314.87   13.60
  -2  -6  -2  293.77   13.70
   2  -6   2  309.57   12.60
  -2  -6  -2  294.17   13.70
   2  -6   2  304.17   14.60
  -2  -6  -2  306.47   15.50
  -2  -6  -2  303.47   13.50
   2   6   2  307.27   13.80
  -2   6  -2  311.87   11.10
   2   6   2  274.27   13.10
  -2   6  -2  283.77   13.60
   2   6   2  294.07   13.60
  -2   6  -2  293.07   15.30
  -2   6  -2  283.47   12.90
  -3  -6  -2  191.48   11.10
  -3  -6  -2  183.98   12.00
   3  -6   2  166.78   11.30
   3  -6   2  168.08   10.30
  -3  -6  -2  186.38   11.40
   3   6   2  180.88   11.20
   3   6   2  160.08   10.50
  -3   6  -2  163.08   10.10
   3   6   2  188.08    8.80
  -3   6  -2  171.58    9.70
  -3   6  -2  177.78   12.20
  -3   6  -2  190.88   10.90
  -4  -6  -2  662.13   25.10
  -4  -6  -2  645.44   23.30
   4  -6   2  626.24   21.70
   4  -6   2  669.73   23.30
  -4  -6  -2  645.64   23.50
  -4   6  -2  613.04   22.10
  -4   6  -2  665.63   25.60
   4   6   2  675.23   23.90
  -4   6  -2  672.93   23.70
  -4   6  -2  647.94   22.60
   4   6   2  643.24   23.80
  -5  -6  -2  107.09   10.60
   5  -6   2  120.19    8.10
  -5  -6  -2  116.09    9.80
  -5  -6  -2  116.79    9.30
   5  -6   2  110.59   10.10
  -5   6  -2  109.89    8.70
   5   6   2  123.09   10.60
  -5   6  -2   97.79   11.30
  -5   6  -2  125.79    9.70
  -5   6  -2  102.79    7.70
   6  -6   2  121.69    8.00
  -6  -6  -2  122.39   11.10
  -6  -6  -2  128.79   10.20
   6  -6   2  135.09    9.80
  -6  -6  -2  130.59   10.40
  -6   6  -2  115.09   12.20
   6   6   2  133.69   11.20
  -6   6  -2  150.28   10.50
  -6   6  -2  122.39    8.90
  -7  -6  -2   75.09    8.80
  -7  -6  -2   63.19    9.40
  -7  -6  -2   75.09    9.00
   7  -6   2   70.09    8.60
  -7   6  -2   53.49    5.80
   7   6   2   62.09    8.20
  -7   6  -2   78.29    9.00
  -7   6  -2   65.09    7.80
   8  -6   2   52.49    7.90
  -8  -6  -2   58.99    9.30
  -8  -6  -2   43.60    7.30
  -8   6  -2   46.80    6.40
  -8   6  -2   39.20    9.90
   8   6   2   33.40    8.90
  -8   6  -2   35.00    5.60
  -9  -6  -2    1.80    6.20
   9  -6   2    3.10    5.90
  -9  -6  -2    7.80    7.20
  -9   6  -2    1.00    6.20
  -9   6  -2    3.60    4.90
  -9   6  -2    7.80    8.10
  -9   6  -2   11.20    5.10
   9   6   2   11.40    7.20
  10  -6   2   26.30    7.50
 -10  -6  -2   29.90   10.20
 -10  -6  -2   20.40    7.20
  10   6   2   21.90    8.10
 -10   6  -2   25.90    7.20
 -10   6  -2   15.50    8.90
 -10   6  -2   14.80    5.50
 -10   6  -2   17.10    5.90
 -11  -6  -2  174.88   15.40
 -11  -6  -2  184.68   12.60
  11  -6   2  182.48   15.80
  11   6   2  171.18   14.70
 -11   6  -2  192.78   14.30
 -11   6  -2  180.68   11.30
 -11   6  -2  166.58   12.40
 -11   6  -2  190.68   16.40
  12  -6   2   24.00    8.00
 -12  -6  -2   21.50    7.70
 -12  -6  -2   14.90    9.10
  12   6   2   24.50    8.20
 -12   6  -2   22.80    7.90
 -12   6  -2   13.20    6.70
 -12   6  -2   26.30    9.70
 -13  -6  -2   20.20    9.70
  13  -6   2   29.80    8.70
 -13   6  -2   19.10   10.00
 -13   6  -2   36.80    8.20
  13   6   2   30.00    8.80
 -13   6  -2   33.10    8.20
  14  -6   2  105.49   12.20
 -14  -6  -2  108.79   14.60
 -14   6  -2  111.89   12.80
  14   6   2   97.69   12.20
 -14   6  -2   91.29   10.40
 -14   6  -2  106.59   14.20
  15  -6   2   52.29   10.70
 -15  -6  -2   49.50   12.50
  15   6   2   31.50    9.20
 -15   6  -2   44.00   12.00
 -15   6  -2   24.90    8.80
 -15   6  -2   46.10   10.70
 -16   6  -2    5.20    9.70
  14  -7  -2   53.29   10.90
 -14  -7   2   74.79   13.60
 -14  -7   2   69.39   11.40
  14   7  -2   78.19   11.60
 -14   7   2   71.99   12.10
 -13  -7   2   13.50    9.80
 -13  -7   2   22.10    9.20
  13  -7  -2   13.50    8.60
 -13   7   2   18.50    7.60
  13   7  -2   23.20    8.30
  12  -7  -2   10.50    7.90
 -12  -7   2    9.90   10.10
 -12  -7   2   20.30    9.40
  12   7  -2   -1.80    7.00
 -12   7   2   22.40    9.60
 -12   7   2   25.70    7.50
 -11  -7   2   40.70   10.50
  11  -7  -2   71.49   10.30
 -11  -7   2   55.29   11.00
  11   7  -2   63.09    9.80
 -11   7   2   67.69    9.40
 -11   7   2   66.29   10.90
  10  -7  -2   40.10    8.80
 -10  -7   2   24.60    9.40
 -10  -7   2   34.80    9.80
  10   7  -2   36.50    8.70
 -10   7   2   42.80    8.40
 -10   7   2   39.40    9.40
   9  -7  -2    4.20    7.30
  -9  -7   2   11.50    8.20
  -9  -7   2    0.30    7.50
   9   7  -2   -3.40    6.50
  -9   7   2    8.50    6.10
  -9   7   2    1.10    7.60
  -8  -7   2   11.50    7.80
   8  -7  -2   -5.20    9.80
  -8  -7   2   11.30    7.20
  -8   7   2    0.70    7.00
  -8   7   2   11.40    6.00
   8   7  -2    5.10    6.00
   7  -7  -2   10.40    6.70
   7  -7  -2   26.10    5.90
  -7  -7   2   13.10    7.10
  -7   7   2   23.30    7.60
  -7   7   2   10.10    7.80
   7   7  -2   17.70   10.00
   7   7  -2   13.80    6.80
   6  -7  -2   18.30    7.50
  -6  -7   2   16.50    7.60
   6  -7  -2   15.40    5.10
  -6  -7   2   11.40    7.90
   6   7  -2   14.40    6.40
  -6   7   2    2.10    7.00
   6   7  -2   16.40    7.30
  -6   7   2   23.00    5.90
   5  -7  -2   19.80    6.90
  -5  -7   2   34.10    7.90
  -5  -7   2   28.50    8.00
   5  -7  -2   34.10    6.40
   5   7  -2   21.50    6.10
   5   7  -2   32.10    6.50
  -5   7   2   23.50    8.90
   5   7  -2   28.30    6.80
  -5   7   2   34.90    6.20
  -4  -7   2  109.89   10.80
   4  -7  -2   99.09    9.60
   4  -7  -2   95.59   10.80
  -4  -7   2  104.59   11.50
   4   7  -2   95.39    8.90
   4   7  -2   89.99    9.30
  -4   7   2  107.49    9.10
  -4   7   2   92.79   10.40
   4   7  -2  104.59   10.50
   3  -7  -2    7.30    6.10
  -3  -7   2    1.50    6.90
  -3  -7   2    8.80    6.70
   3  -7  -2   -2.60    5.20
  -3   7   2    1.70    6.10
   3   7  -2   -2.30    4.60
   3   7  -2   -2.90    5.80
  -3   7   2    4.90    4.90
   3   7  -2   -1.20    5.10
   2  -7  -2    6.40    6.00
  -2  -7   2    5.00    5.90
  -2  -7   2    4.70    6.70
   2  -7  -2   12.90    5.50
   2  -7  -2   12.40    6.00
  -2  -7   2    4.20    6.40
   2   7  -2   10.20    5.50
   2   7  -2    1.80    4.80
   2   7  -2   15.50    5.80
   2   7  -2   -3.20    5.30
  -2   7   2    6.80    5.90
  -2   7   2    3.10    4.70
  -2   7   2    6.90    4.60
  -1  -7   2   19.00    7.70
   1  -7  -2   10.80    5.60
  -1  -7   2    8.50    6.10
   1  -7  -2   15.70    7.20
   1  -7  -2   17.90    6.30
  -1  -7   2   23.50    7.40
   1  -7  -2   16.40    6.70
  -1   7   2    7.80    4.70
  -1   7   2    2.10    4.40
  -1   7   2    2.80    4.70
   1   7  -2   13.30    5.70
   1   7  -2    7.50    4.60
   1   7  -2   16.40    5.90
   1   7  -2    5.20    5.70
  -1   7   2    4.00    5.30
   0  -7  -2   34.60    6.80
   0  -7  -2   25.20    6.60
   0  -7   2   23.50    6.10
   0  -7  -2   34.80    7.10
   0  -7  -2   17.20    6.80
   0   7   2   31.90    5.90
   0   7  -2   30.30    6.20
   0   7   2   22.10    5.40
   0   7   2   24.00    6.10
   0   7   2   22.30    5.20
   0   7  -2   25.20    6.40
   0   7  -2   26.20    6.70
   1  -7   2   35.00    7.80
  -1  -7  -2   39.40    7.90
  -1  -7  -2   37.80    6.80
  -1  -7  -2   36.10    7.60
   1  -7   2   27.20    5.90
   1  -7   2   32.70    6.50
  -1  -7  -2   29.00    6.60
   1   7   2   24.50    5.80
   1   7   2   29.90    5.70
  -1   7  -2   18.10    5.70
  -1   7  -2   29.50    6.90
   1   7   2   27.10    5.90
   1   7   2   24.20    5.00
  -1   7  -2   28.30    6.20
  -2  -7  -2   30.90    8.40
   2  -7   2   32.50    6.00
  -2  -7  -2   29.30    7.70
  -2  -7  -2   24.90    6.40
   2  -7   2   28.00    6.50
   2  -7   2   44.40    8.20
  -2   7  -2   29.20    7.00
   2   7   2   26.80    6.30
  -2   7  -2   26.60    7.00
   2   7   2   27.70    6.00
  -2   7  -2   27.30    6.30
  -3  -7  -2   33.20    8.20
   3  -7   2   16.10    6.60
  -3  -7  -2   19.90    6.80
  -3  -7  -2   36.20    8.00
   3  -7   2   21.60    5.60
   3   7   2   38.50    7.10
   3   7   2   11.50    5.60
  -3   7  -2   17.90    7.00
  -3   7  -2   19.40    6.30
  -3   7  -2   20.00    5.80
   4  -7   2   22.90    6.50
  -4  -7  -2   26.90    7.40
   4  -7   2   23.50    5.40
  -4  -7  -2   20.20    6.70
  -4  -7  -2   21.60    8.00
  -4   7  -2   23.90    5.90
   4   7   2   19.30    6.30
  -4   7  -2   20.50    6.70
   4   7   2   16.80    6.20
  -5  -7  -2   20.70    8.10
   5  -7   2   26.80    5.40
  -5  -7  -2   15.10    6.40
  -5  -7  -2   18.60    6.90
   5  -7   2   17.50    6.60
  -5   7  -2   30.30   12.40
  -5   7  -2   23.10    5.60
   5   7   2    8.10    6.30
  -5   7  -2   24.40    8.00
   5   7   2   16.00    5.90
  -6  -7  -2   21.00    7.00
   6  -7   2   25.70    6.90
  -6  -7  -2   18.50    8.90
  -6  -7  -2   30.10    8.80
  -6   7  -2   19.80    8.20
  -6   7  -2   17.80    7.20
   6   7   2   15.50    7.80
  -6   7  -2   25.40    5.90
  -7  -7  -2   -0.30    8.80
  -7  -7  -2   11.00    6.90
   7  -7   2    7.00    7.10
   7   7   2    6.00    6.90
  -7   7  -2   16.50    7.10
  -7   7  -2    2.30    7.40
   8  -7   2    0.10    7.10
  -8  -7  -2    5.00    7.50
  -8  -7  -2   -2.80    8.30
   8   7   2    9.70    7.10
  -8   7  -2    6.60    6.60
  -8   7  -2    2.60    7.30
  -9  -7  -2   19.60   10.00
  -9  -7  -2   31.90    7.80
   9  -7   2   24.90    7.90
   9   7   2   25.90    8.30
  -9   7  -2   13.80    7.60
  -9   7  -2   20.40    8.40
 -10  -7  -2   10.20    8.50
  10  -7   2    7.20    7.30
 -10  -7  -2   19.20    7.80
 -10   7  -2   20.20    9.40
  10   7   2    7.40    7.80
 -10   7  -2   11.30    8.20
  11  -7   2   -2.40    8.10
 -11  -7  -2   -5.50    9.00
 -11   7  -2    7.40    7.70
  11   7   2    1.30    7.70
 -11   7  -2    5.20    8.80
 -12  -7  -2   19.50   11.20
  12  -7   2   25.90    9.20
  12   7   2   12.90    8.30
 -12   7  -2   15.30    7.80
 -13  -7  -2   14.70   10.00
  13  -7   2    4.90    8.70
  13   7   2   -6.10    8.60
 -13   7  -2   20.60   10.40
 -13   7  -2    6.70    8.00
  11  -8  -2   10.80    9.20
 -11  -8   2    6.60    8.40
 -11  -8   2    7.90   10.00
  11   8  -2    3.60    8.10
 -11   8   2    1.10    8.50
 -11   8   2    6.20    8.20
 -10  -8   2   -6.00    8.70
  10  -8  -2   11.30    8.30
 -10  -8   2    0.90    9.20
 -10   8   2    3.70    7.70
  10   8  -2    2.50    7.80
  10   8  -2   25.70    8.40
  -9  -8   2   -7.50    8.70
   9  -8  -2   -4.70    7.80
  -9  -8   2    3.70    8.10
  -9   8   2   22.80    8.60
  -9   8   2   10.70    7.30
   9   8  -2   13.20    7.90
   9   8  -2    9.80    7.50
   8  -8  -2   -0.50    7.90
  -8  -8   2   -6.90    7.90
  -8  -8   2   -1.80    8.90
   8   8  -2    8.30    7.20
   8   8  -2   -5.30    7.30
  -8   8   2    9.00    6.90
  -8   8   2   15.40    8.40
  -7  -8   2   -3.10    7.90
   7  -8  -2   -5.50    6.90
  -7  -8   2    9.50    9.60
   7   8  -2   15.40    7.10
   7   8  -2   -6.50    6.30
  -7   8   2   -3.00    5.50
  -7   8   2   10.90    7.30
  -6  -8   2   17.30    9.00
  -6  -8   2    6.50    8.60
   6  -8  -2    8.00    7.90
  -6   8   2    7.30    6.80
   6   8  -2    5.60    6.60
  -6   8   2    0.70    7.00
   6   8  -2    8.40    7.50
  -5  -8   2   13.60    8.50
   5  -8  -2   -0.20    7.90
   5  -8  -2    0.30    5.80
  -5  -8   2    6.70    8.30
  -5   8   2   11.00    7.30
   5   8  -2  -11.00    5.60
   4  -8  -2    2.20    6.90
  -4  -8   2   12.60    8.20
  -4  -8   2    7.80    7.70
   4  -8  -2    6.50    5.70
   4   8  -2    6.90    6.70
  -4   8   2   20.60    7.40
  -3  -8   2   30.40    9.70
  -3  -8   2   45.40    9.60
   3  -8  -2   39.10    7.80
   3  -8  -2   29.40    7.60
   3   8  -2   36.60    8.60
  -3   8   2   36.70    7.30
   2  -8  -2   22.90    7.50
  -2  -8   2   25.30    8.20
   2  -8  -2   20.00    7.60
  -2  -8   2   22.80    8.30
  -2   8   2   35.80    8.70
   2   8  -2   27.10    8.20
   1  -8  -2   21.50    7.50
   1  -8  -2   33.00    8.80
  -1  -8   2   34.20    7.40
   1  -8  -2   22.10   11.60
  -1  -8   2   29.30    8.50
   1   8  -2   34.30    6.70
   1   8  -2   24.80    7.10
   0  -8  -2   84.39   11.60
   0  -8   2   71.89   10.70
   0  -8   2   60.09    8.50
   0  -8  -2   65.39    9.40
   0  -8  -2   68.79   14.20
   0  -8  -2   58.49   10.10
  -1  -8  -2   35.00   13.30
  -1  -8  -2   37.90    9.60
   1  -8   2   53.99    9.70
  -1  -8  -2   35.60    9.00
   1  -8   2   39.00    8.10
  -1   8  -2   33.10    8.80
   2  -8   2   -5.10    6.10
  -2  -8  -2    8.40    7.90
  -2  -8  -2   -2.10    6.60
  -2  -8  -2   14.80    7.80
  -2   8  -2   -1.50    5.80
  -2   8  -2    8.70    7.00
  -3  -8  -2    6.10    7.00
  -3  -8  -2    7.80    8.20
   3  -8   2    0.80    6.70
  -3  -8  -2    4.30    7.00
   3   8   2   10.90    6.50
  -3   8  -2    6.00    7.30
  -3   8  -2   -9.20    6.20
  -4  -8  -2    4.40    7.70
  -4  -8  -2   14.40    8.40
   4  -8   2    1.00   12.30
  -4  -8  -2    5.40    7.50
  -4   8  -2   -0.50    6.60
  -4   8  -2   12.90    7.00
   4   8   2   11.70    6.70
  -5  -8  -2   11.20    7.80
  -5  -8  -2   13.20    9.30
   5  -8   2   -2.60    6.90
  -5   8  -2   18.20    7.30
   5   8   2   13.80    7.40
  -5   8  -2   18.10    7.60
  -6  -8  -2   11.50    9.90
  -6  -8  -2   23.50    8.10
   6  -8   2   15.60    7.60
  -6   8  -2   34.00    8.60
  -6   8  -2   18.10    7.30
   6   8   2   22.20    7.20
  -7  -8  -2   10.90    9.40
   7  -8   2    1.40    7.00
  -7   8  -2   17.00    8.60
   7   8   2    2.70    7.20
  -7   8  -2   14.70    8.20
  -8  -8  -2    1.80    8.90
   8  -8   2    4.30    8.00
  -8  -8  -2    1.30    8.00
   8   8   2    2.90    6.80
  -8   8  -2    8.00    8.20
  -8   8  -2   -4.10    6.90
  -9  -8  -2   11.40    9.90
   9  -8   2    2.20    8.10
   9   8   2    7.40    7.80
  -9   8  -2    8.80    8.20
  10  -8   2   -1.00    7.60
 -10  -8  -2    6.90    9.90
  10   8   2    7.50   12.90
 -10   8  -2   13.50    9.10
  -6   9   2   26.90    8.70
   5  -9  -2   10.90    7.90
  -5  -9   2    5.70    8.80
  -5  -9   2    2.60    9.20
   4  -9  -2    4.10    7.60
  -4  -9   2    6.70    8.70
  -4  -9   2    5.60    9.60
  -3  -9   2    7.90    9.00
   3  -9  -2   10.50    7.80
   3  -9  -2    2.70    7.90
   2  -9  -2   17.00    9.00
   2  -9  -2   21.50    7.60
  -2  -9   2   29.40    9.60
  -1  -9   2   59.69   11.00
   1  -9  -2   45.90    9.20
   1  -9  -2   54.09    9.40
   0  -9  -2   50.89    9.90
   0  -9  -2   49.60    9.00
   0  -9   2   72.39   11.60
   0  -9   2   59.19    9.30
  -1  -9  -2   11.90    8.40
  -1  -9  -2    6.20    9.10
   1  -9   2    5.70    7.40
   2  -9   2  -10.90    6.60
  -2  -9  -2    6.10    8.30
  -2  -9  -2   12.80    9.30
  -3  -9  -2   27.60   10.80
   3  -9   2   24.20    8.20
  -3  -9  -2   16.60    9.10
  -4  -9  -2   -1.80    9.10
   4  -9   2    9.10    7.80
  -4  -9  -2   11.10    9.30
  -4   9  -2   14.60    8.30
  -5   9  -2   56.99   10.80
 -21   0   3   16.80   10.10
  21   0  -3    3.30    8.00
 -21   0   3   12.70    8.90
  20   0  -3    0.10    7.70
 -20   0   3    5.40    7.10
 -20   0   3    7.10    7.50
  20   0  -3    2.50    6.70
 -19   0   3   -0.20    6.90
  19   0  -3   19.90    7.70
 -19   0   3   20.30    7.70
  19   0  -3    4.50    6.40
  18   0  -3    4.90    6.90
  18   0  -3    7.80    6.80
 -18   0   3   -4.10    6.50
 -18   0   3   13.90    7.80
 -17   0   3   -3.10    5.90
 -17   0   3    2.00    6.80
  17   0  -3   -3.40    6.00
 -17   0   3   -5.00    5.10
 -17   0   3   -6.20    4.80
  17   0  -3   -8.50    5.80
  16   0  -3    5.70    5.20
 -16   0   3  -10.70    4.80
 -16   0   3    3.10    4.60
 -16   0   3   -1.80    6.00
 -15   0   3   -2.60    4.30
 -15   0   3    4.20    5.00
 -15   0   3   -4.60    4.60
 -15   0   3   -0.10    4.50
  15   0  -3   -0.70    4.70
 -14   0   3  -10.60    4.30
 -14   0   3   -1.30    3.70
 -14   0   3   -5.10    4.40
  14   0  -3   -1.40    4.20
 -14   0   3   -1.50    3.90
 -14   0   3   -2.70    4.00
  14   0  -3   -2.00    4.40
 -13   0   3    0.30    4.30
  13   0  -3   -3.00    3.90
 -13   0   3   -2.70    3.40
  13   0  -3    0.10    3.50
  13   0  -3    3.10    3.40
 -13   0   3    1.60    3.40
 -13   0   3    0.70    3.70
 -12   0   3   -1.70    3.00
  12   0  -3   -2.70    3.10
 -12   0   3   -4.10    3.10
 -12   0   3   -1.50    3.80
  12   0  -3   -8.70    3.20
  12   0  -3   -3.60    3.10
  12   0  -3   -7.40    3.90
  11   0  -3   -0.30    2.90
 -11   0   3   -7.10    2.70
  11   0  -3   -6.50    3.00
 -11   0   3   -1.50    3.20
  11   0  -3   -3.00    2.90
 -11   0   3   -0.10    2.70
  11   0  -3   -2.50    2.60
 -11   0   3   -5.50    3.40
 -11   0   3    1.40    2.80
  11   0  -3   -1.80    3.40
 -10   0   3   -3.00    2.20
  10   0  -3    6.30    3.00
  10   0  -3   -8.30    4.10
 -10   0   3   -4.40    2.70
  10   0  -3   -6.40    2.40
 -10   0   3   -4.10    3.00
 -10   0   3   -4.80    2.70
  10   0  -3   -4.70    2.40
 -10   0   3   -4.30    2.90
  10   0  -3   -0.60    2.40
 -10   0   3   -5.20    2.60
  -9   0   3   -0.50    2.50
  -9   0   3   -2.10    2.40
   9   0  -3   -5.20    2.20
   9   0  -3   -0.50    2.30
  -9   0   3   -1.80    2.60
   9   0  -3   -3.70    2.30
  -9   0   3    1.00    2.00
   9   0  -3   -5.70    2.90
   9   0  -3   -3.70    2.20
   8   0  -3   -1.90    2.20
  -8   0   3   -0.80    2.10
  -8   0   3   -0.60    1.90
  -8   0   3   -3.10    2.40
  -8   0   3   -3.20    2.60
  -8   0   3   -4.40    2.40
   8   0  -3   -3.40    2.10
   8   0  -3    0.40    2.20
  -8   0   3    1.80    2.60
   8   0  -3   -2.50    2.50
   7   0  -3   -2.70    2.30
   7   0  -3   -1.50    1.80
  -7   0   3    0.20    2.00
  -7   0   3   -3.90    2.00
  -7   0   3   -1.70    2.00
  -7   0   3   -1.30    1.80
  -7   0   3   -0.10    1.40
   7   0  -3   -3.90    1.90
   7   0  -3   -2.20    1.70
   6   0  -3    0.50    1.90
   6   0  -3   -1.20    1.50
   6   0  -3   -1.30    1.70
  -6   0   3    1.60    1.20
   6   0  -3   -1.20    1.60
  -6   0   3    1.50    2.10
  -6   0   3    0.00    1.60
  -6   0   3   -2.30    1.60
  -6   0   3   -2.80    1.50
  -6   0   3   -4.20    1.40
   6   0  -3   -0.40    1.60
   6   0  -3   -1.80    1.70
   5   0  -3   -1.20    1.40
  -5   0   3    1.30    1.00
  -5   0   3    1.50    1.50
   5   0  -3    1.30    1.40
  -5   0   3    4.60    1.50
  -5   0   3   -1.10    1.50
   5   0  -3    2.30    1.50
  -5   0   3   -2.10    1.40
   5   0  -3   -2.40    1.50
   5   0  -3    2.90    1.10
  -5   0   3    3.20    1.40
   4   0  -3    0.70    1.30
   4   0  -3   -1.00    1.20
  -4   0   3    0.10    1.30
  -4   0   3    0.30    0.80
  -4   0   3   -2.30    1.20
   4   0  -3   -0.20    1.40
   4   0  -3    1.30    1.20
   4   0  -3    0.20    1.30
  -4   0   3    0.90    1.20
  -4   0   3    2.50    1.40
   3   0  -3    3.30    0.70
   3   0  -3    0.50    1.00
  -3   0   3    3.00    1.00
  -3   0   3    3.40    1.10
  -3   0   3    0.00    1.20
  -3   0   3    2.30    1.10
   3   0  -3    5.00    1.00
  -3   0   3    2.50    0.70
   3   0  -3    1.40    0.90
   3   0  -3    3.30    1.10
   3   0  -3    1.70    1.30
  -2   0   3    1.70    0.80
   2   0  -3    2.90    0.90
  -2   0   3    3.70    1.00
   2   0  -3    4.20    0.80
  -2   0   3    2.10    0.80
   2   0  -3    2.10    0.80
  -1   0   3    8.20    0.90
   1   0  -3   10.40    1.10
   1   0  -3   11.20    1.10
   0   0  -3    1.50    0.70
   0   0   3    2.60    0.70
   0   0  -3    1.80    0.70
   0   0   3    0.30    0.60
   0   0   3    3.10    0.50
   0   0  -3    2.00    0.30
  -1   0  -3    1.00    0.90
  -1   0  -3    0.70    0.90
   1   0   3   -0.20    0.70
  -1   0  -3    1.10    0.70
   2   0   3    3.50    1.30
  -2   0  -3    4.40    0.80
   2   0   3    6.60    0.90
  -2   0  -3    7.50    1.20
  -2   0  -3    2.40    1.20
   2   0   3    2.40    1.00
   2   0   3    2.20    1.40
  -2   0  -3    3.20    1.30
  -2   0  -3   -0.60    1.10
   2   0   3    3.70    1.20
   3   0   3    4.80    1.90
   3   0   3    8.50    1.70
  -3   0  -3    3.40    1.60
  -3   0  -3    6.50    1.40
   3   0   3    9.70    1.10
  -3   0  -3    5.90    1.60
   3   0   3    6.50    1.60
  -3   0  -3    4.50    1.70
  -4   0  -3    3.50    1.80
   4   0   3    5.50    2.10
   4   0   3    0.70    1.00
   4   0   3    1.10    1.70
   4   0   3    1.70    1.60
  -4   0  -3    3.70    1.50
  -4   0  -3   -0.30    1.00
   4   0   3    2.80    1.70
  -4   0  -3    4.90    1.90
  -4   0  -3    2.90    1.90
   4   0   3   -0.50    1.40
  -5   0  -3   -2.50    1.80
   5   0   3    0.70    2.10
   5   0   3   -1.60    1.90
  -5   0  -3    2.80    1.90
   5   0   3    0.50    1.90
   5   0   3   -1.10    2.10
  -5   0  -3   -0.90    1.90
   5   0   3    4.30    1.90
  -5   0  -3   -0.50    2.20
  -5   0  -3   -1.20    1.50
   6   0   3    1.30    1.70
   6   0   3   -1.60    2.70
  -6   0  -3    0.40    2.00
   6   0   3   -0.70    2.20
  -6   0  -3   -1.10    1.90
  -6   0  -3    0.20    2.40
   6   0   3   -3.30    2.00
   6   0   3   -2.90    1.30
  -6   0  -3   -0.80    2.30
  -6   0  -3   -0.60    2.40
   7   0   3   -1.90    2.20
   7   0   3   -1.40    2.60
  -7   0  -3   -6.50    2.20
  -7   0  -3    4.70    3.00
  -7   0  -3    1.30    2.90
   7   0   3   -4.30    2.20
   7   0   3   -3.20    3.00
   7   0   3    0.00    2.60
  -7   0  -3   -1.30    2.50
  -7   0  -3   -3.20    2.60
   7   0   3   -2.70    2.50
  -8   0  -3   -0.40    3.00
   8   0   3   -5.00    2.10
   8   0   3    1.50    2.60
  -8   0  -3   -2.90    2.70
  -8   0  -3    0.70    2.40
  -8   0  -3   -0.30    2.70
  -8   0  -3   -1.70    2.70
   8   0   3   -1.80    2.60
   8   0   3   -1.20    3.20
   8   0   3   -3.60    1.60
   8   0   3   -7.10    2.80
  -8   0  -3   -0.10    3.00
   9   0   3    0.10    1.80
   9   0   3   -2.10    2.60
  -9   0  -3    4.40    3.50
  -9   0  -3    1.70    3.40
   9   0   3    0.40    3.60
   9   0   3    4.10    2.90
  -9   0  -3   -7.50    2.90
   9   0   3   -0.50    3.10
   9   0   3    2.30    2.50
  -9   0  -3    1.50    3.20
  -9   0  -3    1.70    3.00
  -9   0  -3   10.10    3.00
 -10   0  -3    2.50    3.80
  10   0   3   -0.10    2.00
  10   0   3   -2.30    3.60
 -10   0  -3   -2.50    2.80
 -10   0  -3    5.10    3.30
 -10   0  -3   -1.30    3.30
  10   0   3   -2.70    3.40
  10   0   3    0.50    2.70
  10   0   3    3.90    3.30
 -10   0  -3   -5.00    3.00
  10   0   3    2.70    4.20
 -10   0  -3    0.40    3.50
  11   0   3   -2.10    3.70
 -11   0  -3   -1.90    3.70
 -11   0  -3   -0.50    3.80
  11   0   3    1.80    3.00
 -11   0  -3   -0.20    3.40
  11   0   3    3.30    2.30
 -11   0  -3   -2.40    3.30
  11   0   3    1.90    3.30
 -11   0  -3   -6.60    3.80
  11   0   3   -5.50    3.40
  11   0   3   -1.20    4.30
 -11   0  -3   -0.80    3.90
 -12   0  -3    3.20    4.30
  12   0   3   -1.30    5.20
 -12   0  -3   -6.10    4.50
  12   0   3   -3.90    4.00
 -12   0  -3   -7.10    4.30
  12   0   3    4.00    3.70
 -12   0  -3   -0.60    3.80
  12   0   3   -3.40    3.70
 -12   0  -3   -0.50    3.70
  13   0   3   -3.30    4.90
 -13   0  -3    6.70    5.00
  13   0   3   -7.30    5.30
 -13   0  -3   -4.30    4.50
 -13   0  -3    4.40    5.00
 -13   0  -3   -6.00    5.10
  13   0   3    0.50    3.80
 -13   0  -3    3.80    3.80
  14   0   3    0.40    5.20
 -14   0  -3    5.10    4.30
  14   0   3  -12.60    5.70
 -14   0  -3  -11.10    4.60
 -14   0  -3   -1.70    5.50
 -14   0  -3   -3.90    5.00
 -14   0  -3   -0.80    5.00
 -15   0  -3    1.20    5.70
  15   0   3   -2.00    4.80
 -15   0  -3    2.80    6.70
 -15   0  -3   -1.10    5.00
  15   0   3   -7.00    6.20
  16   0   3   -5.00    5.10
 -16   0  -3   -0.60    6.50
  16   0   3  -12.80    6.40
 -16   0  -3   -0.20    6.20
  17   0   3   -4.20    6.30
 -17   0  -3   -2.00    6.00
  17   0   3   -3.30    7.90
 -17   0  -3   -0.20    6.60
  18   0   3    6.80    6.70
 -18   0  -3    2.20    6.50
 -18   0  -3    0.90    7.00
  18   0   3   -6.50    7.90
  19   0   3    4.80    7.80
 -19   0  -3    7.40    7.60
 -19   0  -3   13.40    7.70
 -20   0  -3    6.10    8.60
  20   0   3    2.60    8.30
 -20   0  -3   -9.60    7.70
 -21  -1   3    1.50    8.50
  21  -1  -3    6.70    9.00
 -21  -1   3    1.60    7.90
  21   1  -3    5.40    8.00
 -21   1   3   17.30   10.10
  21   1  -3    1.80    8.90
 -20  -1   3   23.40    7.60
  20  -1  -3   10.50   11.10
 -20  -1   3   15.20    7.70
  20  -1  -3   15.50    8.30
  20   1  -3   26.60    8.20
 -20   1   3   22.80    8.50
 -20   1   3   24.40    8.10
  20   1  -3   20.30    8.00
 -19  -1   3   17.00    7.90
  19  -1  -3    7.70    7.50
  19  -1  -3   12.20    6.70
 -19  -1   3   15.40    7.40
  19   1  -3   -0.90    7.50
 -19   1   3   10.80    8.30
  19   1  -3    8.30    9.00
 -19   1   3   15.10    7.30
 -18  -1   3   31.30    8.10
 -18  -1   3   19.80    7.20
  18  -1  -3   27.20    7.90
  18  -1  -3   18.90    6.70
 -18  -1   3   27.70    6.80
  18   1  -3   32.10    7.50
 -18   1   3   29.40    6.90
 -18   1   3    7.60    6.80
 -18   1   3   22.90    7.40
  17  -1  -3  105.89    9.90
 -17  -1   3  112.39   11.80
 -17  -1   3  102.29   10.30
  17  -1  -3  102.29   12.30
 -17  -1   3  101.89    9.60
  17   1  -3  106.49   10.00
 -17   1   3  107.39   12.20
 -17   1   3   93.89   10.40
 -17   1   3  102.09    9.80
  16  -1  -3   70.49    9.70
 -16  -1   3   81.59    8.40
 -16  -1   3   67.69    8.20
  16  -1  -3   75.79    8.60
 -16  -1   3   98.39    9.30
 -16   1   3   78.09    9.50
 -16   1   3   70.19    9.30
  16   1  -3   77.49    8.70
 -16   1   3   85.79   10.50
 -15  -1   3  112.79   10.30
  15  -1  -3  112.19   10.70
  15  -1  -3  117.19    8.30
 -15  -1   3  108.59    8.50
 -15  -1   3  119.69   10.10
 -15  -1   3  120.89    7.90
 -15   1   3  108.29   10.40
  15   1  -3  125.49    9.50
 -15   1   3  114.79    9.30
 -15   1   3  101.79    7.60
 -15   1   3  113.59    8.90
  14  -1  -3  145.69    8.40
 -14  -1   3  135.09   10.50
 -14  -1   3  151.68    9.20
 -14  -1   3  154.78    9.70
  14  -1  -3  142.49    9.20
  14  -1  -3  131.69   11.00
 -14  -1   3  174.28    9.30
  14   1  -3  152.58    9.70
  14   1  -3  134.99   11.10
 -14   1   3  157.68   10.30
 -14   1   3  138.69   10.80
 -14   1   3  155.18    8.90
 -14   1   3  153.98    9.50
 -13  -1   3  133.29    7.50
  13  -1  -3  144.89    8.30
  13  -1  -3  132.19    8.80
  13  -1  -3  121.29    8.90
 -13  -1   3  130.39    7.60
 -13  -1   3  135.19    8.40
  13  -1  -3  111.29    8.60
 -13  -1   3  107.69    9.10
  13  -1  -3  118.19    9.90
 -13  -1   3  112.79    9.80
 -13  -1   3  126.29    8.10
  13   1  -3  124.29   10.00
 -13   1   3  114.69   10.90
 -13   1   3  115.49    9.50
  13   1  -3  132.69    8.30
  13   1  -3  139.69    9.40
  13   1  -3  132.69    7.40
 -13   1   3  122.99    7.70
  13   1  -3  108.99    9.80
 -13   1   3  132.19    8.30
 -13   1   3  129.49    9.10
 -12  -1   3   89.79    6.10
  12  -1  -3   82.19    6.40
 -12  -1   3   94.19    6.80
 -12  -1   3   63.69    7.70
  12  -1  -3  102.29    6.50
  12  -1  -3   75.59    7.80
 -12  -1   3  105.89    6.80
  12  -1  -3   98.79    6.30
 -12  -1   3   93.19    7.00
  12   1  -3   93.59    7.90
 -12   1   3  103.79    7.30
  12   1  -3   92.29    8.50
  12   1  -3   70.99    7.40
 -12   1   3   96.69    7.20
  12   1  -3  101.89    6.10
 -12   1   3   67.59    8.10
  12   1  -3   94.49    6.70
 -12   1   3  103.09    6.60
  12   1  -3   88.69    6.90
  11  -1  -3   10.90    3.60
  11  -1  -3   11.00    3.80
  11  -1  -3   10.60    3.60
 -11  -1   3    5.70    4.00
 -11  -1   3   16.30    3.90
 -11  -1   3   10.10    4.00
  11  -1  -3   13.50    3.20
 -11  -1   3    9.80    3.80
  11  -1  -3   14.20    4.00
 -11  -1   3   12.80    3.50
  11  -1  -3    6.80    4.00
 -11  -1   3   13.70    3.10
  11   1  -3   17.40    3.70
 -11   1   3   12.20    3.70
 -11   1   3   14.40    4.00
  11   1  -3   14.80    3.20
 -11   1   3    4.50    4.00
  11   1  -3   14.00    3.30
  11   1  -3    7.80    3.60
 -11   1   3   14.40    3.30
  11   1  -3    6.00    4.00
  11   1  -3   14.60    4.30
 -10  -1   3  652.53   21.20
  10  -1  -3  657.93   21.20
 -10  -1   3  633.04   21.30
 -10  -1   3  640.74   21.90
  10  -1  -3  660.83   20.90
 -10  -1   3  692.33   22.10
  10  -1  -3  668.73   20.90
 -10  -1   3  654.63   20.40
  10  -1  -3  638.84   21.70
  10  -1  -3  682.83   22.50
  10  -1  -3  649.43   21.70
 -10  -1   3  669.73   21.10
 -10   1   3  642.34   22.20
  10   1  -3  688.93   21.80
 -10   1   3  688.63   22.40
 -10   1   3  667.73   21.20
  10   1  -3  668.23   22.70
  10   1  -3  666.33   20.80
  10   1  -3  672.23   22.00
  10   1  -3  651.23   21.20
 -10   1   3  651.83   20.90
  -9  -1   3  288.97    9.90
   9  -1  -3  273.27   12.80
   9  -1  -3  292.17   11.20
  -9  -1   3  289.67   11.50
   9  -1  -3  292.47   10.50
   9  -1  -3  286.37   11.20
  -9  -1   3  276.17   11.40
   9  -1  -3  273.17   10.60
   9  -1  -3  296.17   10.50
  -9  -1   3  290.57   10.70
  -9  -1   3  275.47   10.90
  -9  -1   3  295.47   11.90
  -9   1   3  287.07   10.40
  -9   1   3  271.57   12.70
   9   1  -3  283.07   10.10
   9   1  -3  285.87   10.40
   9   1  -3  289.37   11.30
  -9   1   3  285.87   10.90
  -9   1   3  275.67   11.60
   9   1  -3  300.77   12.80
  -9   1   3  282.57   11.50
   9   1  -3  275.87   10.60
   8  -1  -3 2214.28   61.09
  -8  -1   3 2179.38   61.29
   8  -1  -3 2114.79   61.79
   8  -1  -3 2206.78   62.19
  -8  -1   3 2222.98   62.09
  -8  -1   3 2120.49   61.09
  -8  -1   3 2107.79   60.49
  -8  -1   3 2166.68   61.79
   8  -1  -3 2128.89   61.69
  -8  -1   3 2117.09   61.49
   8  -1  -3 2143.79   60.89
   8  -1  -3 2164.18   61.29
  -8   1   3 2116.69   60.89
   8   1  -3 2200.08   61.89
   8   1  -3 2154.58   60.69
   8   1  -3 2152.58   62.29
   8   1  -3 2132.69   60.89
  -8   1   3 2156.38   62.19
  -8   1   3 2163.38   60.89
  -8   1   3 2108.69   61.79
  -8   1   3 2149.19   61.19
   8   1  -3 2164.28   61.39
   8   1  -3 2165.78   61.59
  -8   1   3 2195.38   62.09
  -7  -1   3  275.57    9.70
   7  -1  -3  275.47   10.30
   7  -1  -3  267.87    9.60
  -7  -1   3  279.97   10.30
  -7  -1   3  264.47   10.00
  -7  -1   3  254.27    9.70
  -7  -1   3  264.37    8.90
   7  -1  -3  276.97    9.20
  -7  -1   3  260.47    9.50
   7  -1  -3  263.87    9.90
   7  -1  -3  262.57    9.20
   7  -1  -3  271.57   10.30
   7   1  -3  266.27   10.00
  -7   1   3  261.87    9.40
   7   1  -3  264.97    8.90
  -7   1   3  249.38    9.00
   7   1  -3  272.17    9.90
   7   1  -3  270.07    9.40
   7   1  -3  271.87   10.70
  -7   1   3  258.17    9.50
  -7   1   3  255.07   10.20
  -7   1   3  262.27   10.10
  -7   1   3  254.57   10.00
   6  -1  -3   92.19    4.70
   6  -1  -3   90.89    4.00
   6  -1  -3   99.49    5.10
  -6  -1   3   94.09    4.90
   6  -1  -3   90.39    5.30
  -6  -1   3   95.29    4.10
  -6  -1   3   90.89    4.60
  -6  -1   3   84.89    5.00
  -6  -1   3   92.99    4.80
  -6  -1   3   96.39    4.60
   6  -1  -3   92.29    4.30
  -6   1   3   89.29    4.40
  -6   1   3   90.39    4.30
  -6   1   3   94.59    4.10
   6   1  -3   99.29    5.50
   6   1  -3   96.19    4.40
   6   1  -3   91.39    4.80
  -6   1   3   91.49    5.00
  -6   1   3   87.99    5.00
   6   1  -3   92.19    4.10
   5  -1  -3  543.75   16.60
   5  -1  -3  536.75   16.10
   5  -1  -3  549.45   16.80
   5  -1  -3  566.14   17.10
  -5  -1   3  552.04   16.70
   5  -1  -3  552.14   17.20
  -5  -1   3  564.94   17.00
  -5  -1   3  555.24   16.70
   5  -1  -3  545.85   16.40
  -5  -1   3  547.55   16.80
  -5  -1   3  538.75   16.20
  -5  -1   3  537.45   16.80
   5   1  -3  542.25   16.20
   5   1  -3  545.65   16.50
  -5   1   3  543.05   16.40
   5   1  -3  570.74   16.90
   5   1  -3  557.74   16.50
  -5   1   3  540.85   16.40
  -5   1   3  546.65   17.10
  -5   1   3  543.45   16.00
   5   1  -3  546.25   16.90
  -5   1   3  563.04   17.00
   4  -1  -3   33.00    2.90
   4  -1  -3   38.20    2.40
   4  -1  -3   31.50    2.30
  -4  -1   3   40.10    2.40
  -4  -1   3   39.80    2.70
   4  -1  -3   35.60    2.70
   4  -1  -3   40.30    2.00
  -4  -1   3   33.00    2.60
  -4  -1   3   41.60    2.80
   4  -1  -3   39.80    3.00
  -4  -1   3   40.80    2.80
  -4   1   3   37.00    3.00
   4   1  -3   35.70    2.70
   4   1  -3   38.00    2.50
  -4   1   3   35.60    2.50
  -4   1   3   37.50    2.00
  -4   1   3   35.80    2.90
   4   1  -3   40.20    2.70
  -4   1   3   37.70    2.40
  -4   1   3   38.00    2.90
   4   1  -3   38.30    2.20
  -3  -1   3  756.42   21.60
   3  -1  -3  764.82   21.50
   3  -1  -3  752.62   22.00
   3  -1  -3  737.03   20.80
   3  -1  -3  734.13   21.30
  -3  -1   3  764.02   21.60
  -3  -1   3  746.13   21.50
   3  -1  -3  759.22   21.60
  -3  -1   3  742.53   21.60
   3  -1  -3  752.22   21.40
  -3  -1   3  711.73   22.30
  -3   1   3  743.83   21.40
   3   1  -3  763.92   21.70
  -3   1   3  729.73   21.20
  -3   1   3  752.22   21.90
   3   1  -3  730.53   21.30
   3   1  -3  757.82   21.60
   3   1  -3  762.92   21.60
   3   1  -3  725.93   21.70
  -3   1   3  741.83   21.70
  -3   1   3  724.83   20.60
   3   1  -3  736.93   21.60
  -3   1   3  749.62   21.60
  -2  -1   3 2086.09   58.69
   2  -1  -3 2114.19   57.99
   2  -1  -3 2034.10   58.79
   2  -1  -3 2154.98   58.39
  -2  -1   3 2136.19   58.49
  -2  -1   3 2116.49   58.49
   2  -1  -3 2057.19   58.19
   2   1  -3 2185.48   58.59
  -2   1   3 2033.60   59.59
   2   1  -3 2137.09   58.79
  -2   1   3 2110.99   58.59
   2   1  -3 2192.58   58.59
  -2   1   3 2132.19   58.49
  -2   1   3 2210.48   58.49
   2   1  -3 2048.99   58.49
  -2   1   3 2079.09   58.09
   2   1  -3 2145.89   57.99
   2   1  -3 2049.40   58.49
  -2   1   3 2029.80   58.49
   1  -1  -3 1698.53   47.00
  -1  -1   3 1709.23   47.40
   1  -1  -3 1668.93   47.20
  -1  -1   3 1706.63   47.30
  -1  -1   3 1718.33   47.80
   1  -1  -3 1639.14   47.60
   1  -1  -3 1707.83   47.30
  -1  -1   3 1633.34   46.90
   1   1  -3 1876.81   49.50
   1   1  -3 1680.43   47.50
   1   1  -3 1752.62   47.90
   1   1  -3 1694.03   46.90
   1   1  -3 1755.32   47.50
  -1   1   3 1676.53   46.90
  -1   1   3 1767.92   47.40
   1   1  -3 1724.53   47.30
  -1   1   3 1726.23   47.60
   1   1  -3 1651.53   47.70
  -1   1   3 1685.23   46.70
   1   1  -3 1676.03   47.70
  -1   1   3 1723.13   47.40
  -1  -1  -3    1.80    0.80
   1  -1   3    0.60    0.90
   1  -1   3    2.60    1.30
  -1  -1  -3    0.60    1.00
  -1  -1  -3    2.00    1.00
   1  -1   3    0.40    1.30
   1  -1   3    1.70    0.50
   1   1   3    1.40    0.80
  -1   1  -3   -0.20    1.20
   1   1   3    3.30    0.90
   1   1   3    1.50    1.10
  -1   1  -3    0.90    1.20
  -1   1  -3   -2.00    1.20
   1   1   3    1.80    0.90
   1   1   3   -0.30    1.00
   1   1   3    0.80    1.00
  -1   1  -3    4.20    1.20
   1   1   3   -0.20    1.20
  -2  -1  -3  679.03   19.70
   2  -1   3  690.03   20.50
   2  -1   3  656.63   20.00
  -2  -1  -3  695.83   19.50
   2  -1   3  702.23   20.60
  -2  -1  -3  711.93   20.20
   2  -1   3  712.13   20.60
  -2  -1  -3  709.53   20.40
  -2  -1  -3  709.03   20.40
   2  -1   3  701.43   20.60
  -2  -1  -3  717.83   20.30
  -2   1  -3  696.13   20.60
   2   1   3  721.13   20.60
  -2   1  -3  717.13   21.20
  -2   1  -3  695.13   20.60
   2   1   3  690.03   20.10
   2   1   3  703.23   20.40
   2   1   3  691.33   19.50
   2   1   3  698.13   19.80
  -2   1  -3  698.93   20.60
   2   1   3  694.33   21.30
  -2   1  -3  705.43   20.60
   3  -1   3 1656.43   48.70
   3  -1   3 1725.73   48.70
  -3  -1  -3 1763.52   48.60
  -3  -1  -3 1752.82   48.70
   3  -1   3 1722.03   48.70
   3  -1   3 1696.03   47.70
  -3  -1  -3 1714.13   48.40
   3  -1   3 1784.92   48.90
  -3  -1  -3 1715.73   48.40
  -3  -1  -3 1678.03   47.70
  -3   1  -3 1719.03   48.80
  -3   1  -3 1728.63   48.90
  -3   1  -3 1724.33   48.60
   3   1   3 1693.73   47.70
   3   1   3 1716.53   48.30
   3   1   3 1710.23   48.30
  -3   1  -3 1711.13   48.60
  -3   1  -3 1693.23   48.60
   3   1   3 1793.12   48.90
   3   1   3 1752.82   48.70
   3   1   3 1737.73   48.60
  -4  -1  -3 2663.53   75.19
   4  -1   3 2717.73   76.29
   4  -1   3 2694.53   76.19
   4  -1   3 2671.23   75.19
  -4  -1  -3 2685.53   75.79
  -4  -1  -3 2762.82   75.09
  -4  -1  -3 2767.62   76.19
  -4  -1  -3 2736.33   76.29
   4  -1   3 2666.43   76.09
  -4  -1  -3 2640.44   75.99
   4  -1   3 2770.72   76.49
   4   1   3 2638.24   75.19
  -4   1  -3 2690.43   76.09
   4   1   3 2862.01   76.59
  -4   1  -3 2714.93   76.49
  -4   1  -3 2772.12   76.49
   4   1   3 2785.12   76.29
   4   1   3 2697.63   75.89
   4   1   3 2738.83   76.19
  -4   1  -3 2744.83   76.19
   4   1   3 2765.02   75.69
   5  -1   3   16.40    1.90
  -5  -1  -3   16.30    2.70
  -5  -1  -3   16.90    2.70
   5  -1   3   17.40    2.80
   5  -1   3   19.50    2.70
   5  -1   3   21.40    2.80
  -5  -1  -3   15.70    1.90
   5   1   3   17.70    2.00
   5   1   3   18.00    2.20
  -5   1  -3   19.90    2.20
  -5   1  -3   20.70    2.80
   5   1   3   14.20    3.00
   5   1   3   18.00    2.50
   5   1   3   16.30    2.90
  -5   1  -3   13.70    2.60
  -5   1  -3   18.70    2.70
  -5   1  -3   17.90    2.80
  -6  -1  -3 3917.01  110.69
  -6  -1  -3 3870.81  110.99
   6  -1   3 4061.29  111.39
   6  -1   3 4002.70  110.89
   6  -1   3 3982.20  110.69
  -6  -1  -3 3854.21  110.49
  -6  -1  -3 4133.19  110.29
  -6  -1  -3 3890.31  109.79
   6  -1   3 4045.60  109.69
   6  -1   3 3945.11  108.59
   6  -1   3 3906.51  111.09
  -6  -1  -3 3986.60  110.99
   6   1   3 4049.99  111.09
  -6   1  -3 4015.50  111.39
  -6   1  -3 3976.30  111.29
   6   1   3 4039.10  110.79
  -6   1  -3 3901.51  110.49
   6   1   3 3886.01  109.79
  -6   1  -3 3936.01  109.69
   6   1   3 4108.89  111.49
  -6   1  -3 3941.31  110.69
   6   1   3 4007.80  110.09
   6   1   3 3876.61  110.49
   7  -1   3  259.87   11.40
  -7  -1  -3  245.98   10.10
   7  -1   3  259.77    9.80
   7  -1   3  251.87    7.50
  -7  -1  -3  256.77    9.10
  -7  -1  -3  232.78   10.20
   7  -1   3  248.98    9.80
  -7  -1  -3  264.47    8.70
   7  -1   3  247.28   10.30
   7  -1   3  261.87    8.90
  -7  -1  -3  253.67    9.70
  -7  -1  -3  257.77   10.30
  -7   1  -3  258.47    8.90
  -7   1  -3  263.47    9.80
   7   1   3  242.98    9.60
   7   1   3  251.47    9.00
   7   1   3  243.18   11.00
   7   1   3  270.17   10.40
  -7   1  -3  257.37    9.90
  -7   1  -3  259.67   10.70
   7   1   3  245.08    9.00
   7   1   3  242.28   10.20
  -7   1  -3  229.58   10.40
   8  -1   3    7.60    1.30
   8  -1   3    2.70    2.90
   8  -1   3   20.00    3.80
  -8  -1  -3    2.20    3.40
  -8  -1  -3    5.10    3.40
  -8  -1  -3   13.20    3.50
  -8  -1  -3    6.50    3.10
   8  -1   3    4.20    4.10
   8  -1   3    5.90    2.50
   8  -1   3    6.90    3.10
  -8  -1  -3   11.90    2.40
  -8  -1  -3    1.80    2.60
   8   1   3    7.00    2.90
  -8   1  -3    7.50    3.60
  -8   1  -3   -1.00    3.00
  -8   1  -3   -0.30    3.30
  -8   1  -3    4.10    3.20
   8   1   3   -0.90    3.50
   8   1   3    1.00    2.20
   8   1   3    2.90    2.30
   8   1   3    3.80    3.00
  -8   1  -3    6.10    2.90
  -8   1  -3    4.00    3.20
   8   1   3    7.40    3.50
  -9  -1  -3  461.55   16.50
   9  -1   3  520.15   16.00
   9  -1   3  484.25   14.30
   9  -1   3  471.35   16.80
   9  -1   3  482.85   17.30
  -9  -1  -3  500.45   17.10
  -9  -1  -3  502.75   16.20
  -9  -1  -3  492.35   15.60
  -9  -1  -3  483.95   17.40
   9  -1   3  507.85   18.20
  -9  -1  -3  495.45   17.50
   9  -1   3  486.25   16.70
   9   1   3  480.75   15.90
  -9   1  -3  488.55   16.80
  -9   1  -3  507.35   19.30
   9   1   3  496.95   18.20
  -9   1  -3  498.05   17.80
   9   1   3  489.85   17.60
  -9   1  -3  464.45   15.70
  -9   1  -3  494.05   16.80
   9   1   3  483.95   16.70
  -9   1  -3  473.15   17.70
   9   1   3  472.75   15.70
   9   1   3  507.45   17.20
  10  -1   3  186.78    9.30
 -10  -1  -3  169.18    9.70
  10  -1   3  197.08    9.30
  10  -1   3  174.58    9.60
 -10  -1  -3  184.08    8.40
  10  -1   3  193.48    6.50
  10  -1   3  200.08    8.50
  10  -1   3  198.98   10.90
 -10  -1  -3  184.78    7.90
 -10  -1  -3  186.38   10.00
 -10  -1  -3  170.68    8.70
 -10   1  -3  195.18    9.40
 -10   1  -3  182.08    8.00
  10   1   3  198.28    9.80
 -10   1  -3  174.58   10.10
  10   1   3  201.58    8.10
  10   1   3  177.88    8.40
 -10   1  -3  198.98    9.50
  10   1   3  199.88   10.90
 -10   1  -3  198.18   10.20
  11  -1   3   10.50    4.10
 -11  -1  -3    1.50    3.90
 -11  -1  -3    9.80    3.30
  11  -1   3    1.50    4.70
  11  -1   3    9.40    3.70
 -11  -1  -3   12.80    3.70
 -11  -1  -3    1.30    5.80
  11  -1   3    5.40    3.60
 -11  -1  -3   -4.00    3.90
  11  -1   3   -0.60    3.50
  11   1   3    5.80    3.60
  11   1   3   16.30    3.40
 -11   1  -3    6.20    3.90
  11   1   3    8.60    4.80
  11   1   3    9.30    5.00
 -11   1  -3    0.90    4.10
 -11   1  -3    8.40    3.40
  11   1   3    2.00    3.80
  11   1   3    5.70    2.90
 -11   1  -3    0.30    4.40
 -11   1  -3    8.20    4.40
 -11   1  -3    7.00    4.90
 -12  -1  -3  105.39    6.70
  12  -1   3  114.29    7.60
 -12  -1  -3  106.79    8.10
 -12  -1  -3  107.39    8.90
  12  -1   3  107.19    7.50
 -12  -1  -3  119.39    8.00
  12  -1   3  103.59    9.80
  12  -1   3  106.19    8.30
  12  -1   3  109.99    8.30
 -12  -1  -3   97.39    8.50
 -12   1  -3  101.19    8.90
 -12   1  -3  112.29    8.30
  12   1   3  118.19    8.30
 -12   1  -3  107.59    7.00
  12   1   3  114.09    6.70
 -12   1  -3  111.49    9.60
 -12   1  -3  116.69    8.10
  12   1   3  125.19   10.10
 -13  -1  -3   -2.40    4.20
  13  -1   3   -4.30    4.10
 -13  -1  -3   -2.80    3.60
 -13  -1  -3   -2.10    5.30
  13  -1   3   -4.90    5.10
 -13  -1  -3   -3.80    4.10
 -13   1  -3   -5.60    4.30
  13   1   3   -3.80    5.20
  13   1   3    1.00    4.00
 -13   1  -3    1.20    4.70
  13   1   3  -10.20    5.00
 -13   1  -3    1.40    5.10
 -13   1  -3   -4.20    4.60
 -13   1  -3    6.00    3.90
  14  -1   3   47.30    7.80
 -14  -1  -3   55.79    7.30
  14  -1   3   57.59    6.60
 -14  -1  -3   60.09    6.70
 -14   1  -3   56.49    7.40
 -14   1  -3   56.99    7.30
  14   1   3   59.89    8.20
 -14   1  -3   67.19    7.70
  14   1   3   63.99    7.50
 -14   1  -3   55.99    8.10
  15  -1   3   11.50    5.40
  15  -1   3   16.80    8.80
 -15  -1  -3   22.90    6.30
 -15  -1  -3   16.70    7.20
 -15   1  -3   19.40    6.60
  15   1   3   17.00    7.20
  15   1   3   19.70    6.50
 -15   1  -3   17.60    6.50
 -15   1  -3   23.80   11.50
 -15   1  -3   11.10    7.30
 -16  -1  -3  108.69    9.80
  16  -1   3  121.39   13.00
  16  -1   3  129.29    9.90
 -16  -1  -3  105.99   13.20
 -16   1  -3  120.69   10.60
 -16   1  -3   99.29   10.80
 -16   1  -3  127.49   12.90
  16   1   3  103.59   13.10
  16   1   3  111.99   16.50
 -16   1  -3  111.39   11.00
  17  -1   3   53.09    9.40
 -17  -1  -3   57.19    8.70
 -17  -1  -3   56.69    8.80
 -17  -1  -3   51.39    9.00
 -17   1  -3   50.49    8.00
 -17   1  -3   47.40    8.60
 -17   1  -3   52.89    8.00
  17   1   3   57.29    8.30
  17   1   3   42.50    9.20
 -17   1  -3   44.10    8.70
  18  -1   3   -1.80    7.20
 -18  -1  -3   10.30    7.40
 -18  -1  -3    2.80    6.50
 -18  -1  -3    8.40    8.50
 -18   1  -3    7.60    6.80
 -18   1  -3   -0.70    7.20
  18   1   3   -4.70    7.40
  18   1   3    4.00    6.60
 -19  -1  -3   38.20    8.40
 -19  -1  -3   21.90    8.40
  19  -1   3   35.50    9.80
 -19  -1  -3   15.40   10.40
  19   1   3   39.70    9.00
 -19   1  -3   25.20    8.70
  19   1   3   15.90    8.30
 -19   1  -3    9.20    7.40
 -20  -1  -3   29.20   11.60
 -20  -1  -3   15.90   10.10
 -20  -1  -3   22.30    8.50
  20   1   3   22.80    9.60
 -20   1  -3   27.00    9.30
  20   1   3   35.20    9.70
 -20   1  -3   32.80   15.70
 -21  -2   3   20.90    8.50
  21  -2  -3   22.70    9.10
 -21  -2   3   27.10    8.10
 -21   2   3   25.90    9.00
 -21   2   3   20.00    9.40
  21   2  -3   12.90    8.90
 -20  -2   3    9.00    7.30
  20  -2  -3    1.60    7.80
 -20  -2   3    3.80    7.30
 -20   2   3    7.00    7.90
 -20   2   3    6.40    7.80
  20   2  -3   -3.10    8.10
 -20   2   3    6.50    7.50
  20   2  -3   -0.60    7.20
 -19  -2   3  106.29   13.60
 -19  -2   3   84.59    9.90
  19  -2  -3   74.09   10.40
 -19  -2   3  103.39   11.20
 -19   2   3   74.99    9.90
 -19   2   3   77.89   10.00
 -19   2   3   79.69   10.50
  19   2  -3   96.69   10.50
 -18  -2   3  194.38   13.20
 -18  -2   3  221.78   15.70
  18  -2  -3  212.58   16.60
 -18  -2   3  190.78   13.30
 -18   2   3  223.48   15.40
 -18   2   3  216.98   14.90
 -18   2   3  200.98   15.50
  18   2  -3  198.68   13.60
  17  -2  -3   42.20    6.90
 -17  -2   3   45.70    8.00
 -17  -2   3   36.00    8.00
 -17  -2   3   33.20    8.10
  17  -2  -3   28.30    7.30
  17   2  -3   41.40    8.60
 -17   2   3   39.60    7.80
 -17   2   3   37.50    7.60
 -16  -2   3   46.20    7.30
  16  -2  -3   61.09    6.70
 -16  -2   3   47.60    7.20
 -16  -2   3   60.89    8.00
  16  -2  -3   53.19    7.90
 -16   2   3   58.29    8.00
 -16   2   3   51.09    7.30
  16   2  -3   56.99    8.30
 -16   2   3   45.30    7.80
  16   2  -3   40.50    7.90
  15  -2  -3  278.17   14.70
 -15  -2   3  291.87   13.90
  15  -2  -3  262.87   12.30
 -15  -2   3  292.57   14.20
 -15  -2   3  267.47   13.30
 -15   2   3  286.97   15.30
 -15   2   3  277.27   14.10
  15   2  -3  287.67   15.60
 -15   2   3  273.17   15.30
  15   2  -3  271.07   13.80
  14  -2  -3  225.28   10.60
 -14  -2   3  229.98   12.10
  14  -2  -3  201.38   10.30
 -14  -2   3  222.58   11.40
 -14  -2   3  200.48   12.00
 -14  -2   3  202.98   11.20
  14  -2  -3  226.88   13.50
  14   2  -3  223.58   12.10
 -14   2   3  230.78   11.60
 -14   2   3  226.98   13.10
  14   2  -3  216.28   13.40
 -14   2   3  227.38   10.70
 -14   2   3  225.78   12.90
 -13  -2   3   52.29    6.40
  13  -2  -3   64.99    6.30
  13  -2  -3   54.79    6.30
 -13  -2   3   75.89    7.00
 -13  -2   3   53.79    6.40
 -13  -2   3   66.89    5.30
 -13  -2   3   72.69    7.10
  13  -2  -3   43.50    7.10
  13   2  -3   73.39    6.00
 -13   2   3   60.89    5.90
  13   2  -3   57.99    7.30
 -13   2   3   74.49    7.00
 -13   2   3   54.79    7.00
 -13   2   3   77.49    7.40
 -13   2   3   62.89    7.90
  13   2  -3   67.39    7.70
 -12  -2   3  196.18   10.00
  12  -2  -3  192.68   11.00
  12  -2  -3  206.48    9.30
 -12  -2   3  191.98   10.90
 -12  -2   3  219.48    8.20
  12  -2  -3  197.58    9.90
 -12  -2   3  195.48   10.50
 -12  -2   3  221.08   10.10
 -12  -2   3  180.58   10.60
  12  -2  -3  206.88    9.20
 -12   2   3  161.08   11.50
 -12   2   3  198.18    9.00
 -12   2   3  191.68   11.80
 -12   2   3  198.88    9.50
  12   2  -3  220.08   11.20
  12   2  -3  201.28    9.90
  12   2  -3  199.78   11.60
  12   2  -3  208.88    9.20
  12   2  -3  216.68    8.30
 -12   2   3  216.78   11.10
  12   2  -3  192.68   10.40
 -12   2   3  208.98   10.10
 -11  -2   3  362.46   14.40
 -11  -2   3  357.26   12.00
 -11  -2   3  337.47   13.90
 -11  -2   3  359.76   14.10
  11  -2  -3  356.26   13.80
  11  -2  -3  356.46   15.00
  11  -2  -3  371.46   14.30
  11  -2  -3  363.56   13.00
 -11  -2   3  359.16   13.80
 -11  -2   3  371.06   14.10
  11  -2  -3  351.36   13.10
  11   2  -3  351.06   15.10
 -11   2   3  347.67   12.80
  11   2  -3  357.86   14.30
  11   2  -3  366.66   13.80
  11   2  -3  360.56   13.00
  11   2  -3  357.86   13.70
 -11   2   3  373.26   14.80
 -11   2   3  367.76   13.70
  11   2  -3  366.36   12.10
 -11   2   3  365.16   15.20
 -11   2   3  365.46   13.10
 -10  -2   3    2.10    3.10
 -10  -2   3    8.80    3.80
 -10  -2   3    8.80    3.80
 -10  -2   3    2.00    3.30
 -10  -2   3    3.30    3.80
  10  -2  -3    6.10    2.90
  10  -2  -3    1.90    3.70
  10  -2  -3    6.00    2.80
  10  -2  -3    6.40    3.20
  10  -2  -3   -0.70    3.20
 -10  -2   3    6.70    2.30
  10   2  -3   13.00    3.60
  10   2  -3    4.40    2.70
 -10   2   3    8.00    3.70
  10   2  -3    8.50    2.30
  10   2  -3   11.50    3.50
 -10   2   3    7.50    2.80
 -10   2   3   -2.50    3.70
 -10   2   3   -3.00    3.20
  10   2  -3    1.50    3.00
  10   2  -3    1.20    3.90
 -10   2   3    5.70    3.00
 -10   2   3    1.80    3.90
  10   2  -3    5.70    4.00
  -9  -2   3 1329.37   39.80
  -9  -2   3 1310.27   38.00
   9  -2  -3 1302.07   38.90
  -9  -2   3 1279.37   39.70
   9  -2  -3 1322.87   39.60
  -9  -2   3 1334.07   39.70
   9  -2  -3 1380.16   40.20
  -9  -2   3 1285.87   39.60
   9  -2  -3 1293.17   40.40
   9  -2  -3 1334.37   38.70
   9  -2  -3 1320.87   39.70
  -9   2   3 1328.37   39.30
   9   2  -3 1374.76   42.20
  -9   2   3 1336.47   40.50
   9   2  -3 1342.87   38.90
  -9   2   3 1319.27   38.60
  -9   2   3 1400.76   40.30
   9   2  -3 1361.36   40.00
   9   2  -3 1347.67   38.00
   9   2  -3 1368.36   40.00
  -9   2   3 1327.07   38.70
   9   2  -3 1358.06   39.90
  -9   2   3 1311.07   40.20
   8  -2  -3  540.25   17.90
  -8  -2   3  521.55   16.00
   8  -2  -3  521.55   18.20
   8  -2  -3  542.25   17.50
   8  -2  -3  516.95   16.60
  -8  -2   3  540.65   17.80
   8  -2  -3  519.65   17.40
   8  -2  -3  542.35   17.60
  -8  -2   3  539.95   17.50
  -8  -2   3  534.75   17.30
  -8  -2   3  501.15   17.60
  -8  -2   3  525.45   17.50
  -8   2   3  539.75   16.50
  -8   2   3  513.55   17.70
   8   2  -3  537.95   17.90
   8   2  -3  532.65   17.60
   8   2  -3  538.65   17.70
   8   2  -3  539.45   18.10
  -8   2   3  535.15   18.20
   8   2  -3  520.05   16.80
   8   2  -3  528.15   15.90
  -8   2   3  508.65   19.70
  -8   2   3  518.15   16.60
   7  -2  -3  321.47   11.00
  -7  -2   3  326.17   12.30
   7  -2  -3  332.57   11.00
  -7  -2   3  322.37   10.60
   7  -2  -3  332.47   12.00
   7  -2  -3  326.87   12.50
  -7  -2   3  338.37   12.00
   7  -2  -3  328.47   12.60
   7  -2  -3  333.17   11.70
  -7  -2   3  342.57   11.70
  -7   2   3  321.87   11.50
  -7   2   3  336.47   12.20
   7   2  -3  330.47   12.20
  -7   2   3  325.87   11.90
  -7   2   3  323.67   11.00
   7   2  -3  336.07   12.10
   7   2  -3  342.77   11.70
   7   2  -3  321.77   11.20
   7   2  -3  323.27   10.30
  -7   2   3  331.47   10.70
  -7   2   3  335.17   12.70
   7   2  -3  311.37   11.90
   7   2  -3  341.47   12.00
   6  -2  -3  622.34   18.40
   6  -2  -3  617.74   18.80
   6  -2  -3  639.84   20.00
  -6  -2   3  629.24   18.80
   6  -2  -3  603.94   18.20
  -6  -2   3  594.54   19.10
   6  -2  -3  604.54   18.90
  -6  -2   3  588.24   19.40
  -6  -2   3  596.54   18.10
  -6  -2   3  608.84   18.80
   6  -2  -3  619.04   19.30
   6  -2  -3  627.34   19.00
  -6   2   3  618.04   19.10
  -6   2   3  618.24   19.90
   6   2  -3  603.14   19.10
   6   2  -3  594.34   17.80
   6   2  -3  605.04   19.20
  -6   2   3  629.24   17.90
  -6   2   3  591.94   18.30
   6   2  -3  611.64   19.40
  -6   2   3  599.64   18.70
   6   2  -3  640.64   19.50
   6   2  -3  598.74   18.60
  -6   2   3  591.14   17.90
   5  -2  -3  634.14   20.50
   5  -2  -3  648.94   20.10
   5  -2  -3  650.83   19.30
  -5  -2   3  666.53   19.50
   5  -2  -3  653.13   19.40
  -5  -2   3  654.93   19.20
   5  -2  -3  639.14   19.00
   5  -2  -3  669.73   19.60
  -5  -2   3  654.73   19.40
  -5  -2   3  630.44   20.20
  -5  -2   3  632.54   19.90
   5   2  -3  646.84   20.10
   5   2  -3  642.84   18.90
  -5   2   3  647.54   19.90
  -5   2   3  662.83   18.90
   5   2  -3  686.53   20.10
  -5   2   3  658.33   19.70
  -5   2   3  633.14   19.50
  -5   2   3  643.64   20.50
   5   2  -3  650.63   20.10
  -5   2   3  637.64   19.20
   5   2  -3  674.23   19.70
   5   2  -3  663.43   20.30
  -5   2   3  632.34   18.80
   4  -2  -3  342.87   11.70
  -4  -2   3  357.76   10.90
  -4  -2   3  355.66   12.10
   4  -2  -3  349.07   10.50
   4  -2  -3  342.87   11.30
  -4  -2   3  352.96   12.00
   4  -2  -3  351.26   10.90
  -4  -2   3  361.66   10.90
   4  -2  -3  348.77   10.80
  -4  -2   3  343.67   11.50
  -4   2   3  352.96   10.70
   4   2  -3  350.66   11.90
  -4   2   3  346.47   11.30
  -4   2   3  346.17   12.10
  -4   2   3  372.06   10.40
   4   2  -3  352.06   11.90
   4   2  -3  346.27   11.20
  -4   2   3  356.96   11.20
   4   2  -3  345.77   10.80
   4   2  -3  342.87   11.50
  -4   2   3  351.16   11.20
   4   2  -3  356.26   11.40
  -4   2   3  342.37   11.00
  -3  -2   3   26.00    3.10
  -3  -2   3   26.80    2.60
   3  -2  -3   25.30    1.70
  -3  -2   3   27.60    1.90
   3  -2  -3   24.00    2.50
   3  -2  -3   25.80    2.80
   3  -2  -3   23.80    1.80
  -3  -2   3   25.30    3.00
   3  -2  -3   23.00    2.80
   3  -2  -3   30.00    2.90
   3   2  -3   23.90    2.50
  -3   2   3   26.80    1.60
   3   2  -3   24.10    2.70
  -3   2   3   22.00    2.10
  -3   2   3   24.90    2.30
  -3   2   3   29.30    2.40
   3   2  -3   25.50    2.40
  -3   2   3   23.50    2.10
   3   2  -3   28.90    3.00
  -3   2   3   24.40    2.70
  -3   2   3   23.40    3.00
   3   2  -3   24.90    2.60
   3   2  -3   26.50    2.40
  -3   2   3   20.10    2.30
   2  -2  -3  449.46   13.80
  -2  -2   3  436.36   14.10
  -2  -2   3  431.16   14.00
   2  -2  -3  447.86   13.60
   2  -2  -3  435.96   13.10
   2  -2  -3  443.06   13.90
  -2  -2   3  429.86   13.30
  -2  -2   3  438.66   13.70
  -2  -2   3  435.06   12.30
   2  -2  -3  427.86   13.80
   2   2  -3  449.16   13.00
  -2   2   3  438.26   13.20
   2   2  -3  442.86   13.10
   2   2  -3  408.06   13.80
   2   2  -3  436.26   14.10
   2   2  -3  430.96   13.30
  -2   2   3  439.86   13.80
  -2   2   3  428.46   13.70
  -2   2   3  434.46   13.00
  -2   2   3  446.36   12.90
  -2   2   3  427.86   12.50
  -2   2   3  446.36   12.80
   2   2  -3  442.46   13.00
   2   2  -3  433.16   13.80
  -2   2   3  421.96   13.80
   1  -2  -3   34.90    2.80
  -1  -2   3   31.40    3.30
   1  -2  -3   37.90    3.00
   1  -2  -3   34.30    2.20
   1  -2  -3   41.50    2.90
  -1  -2   3   33.40    2.30
  -1  -2   3   43.20    3.30
   1  -2  -3   42.40    2.80
   1  -2  -3   33.70    3.00
   1   2  -3   27.20    2.40
  -1   2   3   33.90    2.90
  -1   2   3   35.10    2.70
   1   2  -3   35.20    2.20
  -1   2   3   37.20    2.00
   1   2  -3   42.50    3.20
  -1   2   3   38.20    2.00
  -1   2   3   34.30    2.90
  -1   2   3   26.70    2.70
   1   2  -3   38.80    2.30
   1   2  -3   30.90    3.20
  -1   2   3   31.20    2.70
  -1   2   3   35.60    2.10
   1   2  -3   35.30    2.20
   1   2  -3   35.60    3.10
   1   2  -3   34.70    2.80
   0  -2   3  247.68    7.50
   0  -2   3  245.18    8.80
   0  -2  -3  247.98    8.20
   0  -2   3  247.98    8.00
   0  -2  -3  244.48    8.50
   0  -2  -3  254.67    8.50
   0  -2  -3  241.48    8.40
   0  -2   3  236.28    8.50
   0  -2  -3  247.08    8.20
   0   2   3  245.58    7.40
   0   2  -3  247.18    8.90
   0   2  -3  244.48    8.90
   0   2  -3  242.08    8.50
   0   2   3  244.28    8.30
   0   2  -3  242.08    7.90
   0   2   3  250.97    7.40
   0   2  -3  236.48    7.40
   0   2  -3  242.48    8.70
   0   2  -3  246.48    7.70
   0   2   3  252.57    8.60
   0   2  -3  242.08    7.70
   0   2   3  246.28    9.00
   0   2   3  233.88    8.00
   0   2   3  243.58    8.40
   0   2   3  254.07    7.40
   1  -2   3   77.29    4.10
   1  -2   3   82.09    4.40
  -1  -2  -3   73.89    3.40
  -1  -2  -3   78.09    4.20
  -1  -2  -3   79.99    3.80
  -1  -2  -3   77.79    4.10
   1  -2   3   80.09    3.60
   1   2   3   86.99    4.10
  -1   2  -3   80.39    3.60
   1   2   3   80.89    3.30
   1   2   3   81.79    3.40
   1   2   3   76.09    3.60
  -1   2  -3   83.49    3.50
  -1   2  -3   83.69    4.40
  -1   2  -3   82.39    3.70
   1   2   3   72.29    3.30
  -1   2  -3   73.49    2.70
  -1   2  -3   77.59    4.30
  -1   2  -3   79.99    4.20
  -1   2  -3   79.89    4.50
   2  -2   3  150.98    6.30
  -2  -2  -3  155.68    6.20
  -2  -2  -3  142.69    5.60
   2  -2   3  151.28    6.40
  -2  -2  -3  151.88    6.30
  -2  -2  -3  151.38    5.00
  -2  -2  -3  145.99    4.90
   2  -2   3  148.39    6.10
   2  -2   3  151.38    5.40
   2  -2   3  150.98    5.40
   2  -2   3  149.09    5.80
  -2   2  -3  149.39    6.40
   2   2   3  150.88    5.70
  -2   2  -3  141.99    6.00
   2   2   3  153.98    6.00
  -2   2  -3  160.18    6.50
  -2   2  -3  148.49    5.80
   2   2   3  149.19    5.50
   2   2   3  147.89    5.40
   2   2   3  149.69    5.60
   2   2   3  151.58    6.20
   2   2   3  141.39    4.90
  -2   2  -3  151.28    5.10
  -2   2  -3  148.19    5.80
   2   2   3  152.28    4.70
   3  -2   3   96.39    4.50
   3  -2   3   95.79    4.90
  -3  -2  -3  101.49    4.30
  -3  -2  -3   91.29    5.20
  -3  -2  -3  103.29    3.40
   3  -2   3   95.29    5.00
  -3  -2  -3   95.09    4.30
  -3  -2  -3   96.49    4.00
   3  -2   3   93.69    4.50
  -3  -2  -3   88.79    4.80
  -3   2  -3  105.19    5.20
  -3   2  -3   93.29    5.10
   3   2   3   96.19    3.30
  -3   2  -3   96.59    3.50
   3   2   3   95.89    4.40
  -3   2  -3  104.89    5.00
   3   2   3   97.59    3.50
   3   2   3   91.39    4.80
   3   2   3  121.49    5.60
  -3   2  -3   87.89    4.80
   3   2   3  105.39    4.80
  -3   2  -3   94.59    4.80
   3   2   3   99.19    4.80
   3   2   3  102.39    4.30
  -4  -2  -3  947.41   27.50
   4  -2   3  984.30   29.70
   4  -2   3 1021.20   29.30
  -4  -2  -3 1011.70   28.80
   4  -2   3 1011.50   29.30
  -4  -2  -3  993.20   29.50
  -4  -2  -3  976.60   28.30
  -4  -2  -3  989.20   28.90
  -4  -2  -3 1007.10   29.00
  -4  -2  -3  991.70   29.90
   4  -2   3 1004.90   29.80
  -4   2  -3  996.70   29.60
   4   2   3 1032.40   29.60
  -4   2  -3  992.80   29.50
  -4   2  -3  963.00   29.80
  -4   2  -3 1027.30   29.70
   4   2   3 1014.60   29.90
  -4   2  -3 1014.30   29.70
   4   2   3 1000.20   29.40
   4   2   3  978.20   28.00
   4   2   3  993.80   29.10
  -5  -2  -3  345.67   11.40
   5  -2   3  326.97   11.50
  -5  -2  -3  334.67   10.50
   5  -2   3  315.37   11.70
   5  -2   3  327.17   11.80
   5  -2   3  326.47   11.90
  -5  -2  -3  336.97   12.20
  -5  -2  -3  335.87   11.60
  -5  -2  -3  340.57   11.50
  -5   2  -3  319.77   11.90
  -5   2  -3  329.27    9.70
  -5   2  -3  319.47   11.90
   5   2   3  336.87   12.20
  -5   2  -3  338.47   12.20
   5   2   3  330.47   11.30
   5   2   3  326.17   11.40
   5   2   3  332.37   10.30
  -5   2  -3  327.37   11.60
   5   2   3  346.37   12.20
  -5   2  -3  336.47   11.90
  -6  -2  -3   -1.90    1.90
  -6  -2  -3   -1.40    2.20
  -6  -2  -3    4.70    2.70
   6  -2   3   -3.90    2.40
   6  -2   3   -5.30    2.80
  -6  -2  -3   -0.80    3.10
   6  -2   3   -2.00    1.30
   6  -2   3   -2.50    2.30
   6  -2   3    1.50    2.50
   6   2   3   -1.50    2.20
  -6   2  -3   -4.70    2.50
  -6   2  -3    0.90    1.40
  -6   2  -3   -3.20    2.80
  -6   2  -3    1.30    3.10
  -6   2  -3    3.30    2.70
   6   2   3    0.70    1.70
   6   2   3   -1.30    2.40
   6   2   3   -3.70    2.70
   6   2   3   -4.50    2.40
   6   2   3   -5.00    3.20
   7  -2   3  147.29    7.40
   7  -2   3  148.79    5.50
  -7  -2  -3  142.69    6.20
   7  -2   3  132.29    8.00
  -7  -2  -3  146.59    7.30
  -7  -2  -3  135.19    4.40
   7  -2   3  139.79    7.20
  -7  -2  -3  149.29    7.10
   7  -2   3  135.29    7.20
  -7  -2  -3  136.29    7.80
  -7  -2  -3  139.99    7.30
  -7   2  -3  141.89    7.50
   7   2   3  137.99    7.20
   7   2   3  138.89    6.80
  -7   2  -3  144.49    8.20
   7   2   3  142.49    8.20
  -7   2  -3  133.19    7.70
   7   2   3  149.69    6.90
  -7   2  -3  141.19    5.50
  -7   2  -3  157.38    8.00
   7   2   3  141.29    8.00
   8  -2   3 1260.37   38.90
   8  -2   3 1274.97   38.80
   8  -2   3 1314.47   37.00
  -8  -2  -3 1321.17   38.80
   8  -2   3 1313.47   39.10
  -8  -2  -3 1283.97   37.70
  -8  -2  -3 1261.97   36.10
  -8  -2  -3 1300.47   39.40
  -8  -2  -3 1233.08   38.70
  -8   2  -3 1330.57   40.10
   8   2   3 1345.47   39.30
   8   2   3 1277.47   38.20
   8   2   3 1280.67   38.90
   8   2   3 1273.67   37.30
   8   2   3 1335.57   38.50
  -8   2  -3 1319.87   38.80
  -8   2  -3 1320.87   39.40
  -8   2  -3 1259.67   39.40
   8   2   3 1349.77   39.80
  -8   2  -3 1332.87   38.80
  -8   2  -3 1262.07   36.90
   9  -2   3  324.87   13.30
   9  -2   3  363.46   14.50
  -9  -2  -3  339.37   12.30
   9  -2   3  334.87   13.40
   9  -2   3  345.27   13.40
  -9  -2  -3  362.46   13.80
   9  -2   3  358.46   11.60
  -9  -2  -3  332.07   13.50
  -9  -2  -3  345.87   13.90
  -9   2  -3  357.56   14.60
   9   2   3  337.57   13.00
  -9   2  -3  363.56   13.20
   9   2   3  369.86   15.00
  -9   2  -3  340.07   13.30
   9   2   3  324.97   11.60
   9   2   3  319.47   15.20
  -9   2  -3  343.57   11.50
  -9   2  -3  343.47   14.10
   9   2   3  350.46   13.80
  -9   2  -3  334.37   14.00
   9   2   3  349.17   13.50
 -10  -2  -3  134.59    8.60
 -10  -2  -3  138.09    8.00
  10  -2   3  151.88    9.30
  10  -2   3  129.29    8.10
  10  -2   3  147.19    6.60
 -10  -2  -3  146.79    9.00
 -10  -2  -3  140.09    8.70
 -10  -2  -3  134.29    5.30
  10  -2   3  132.79    8.20
 -10   2  -3  142.09    8.40
  10   2   3  150.58    9.80
  10   2   3  129.59    7.60
 -10   2  -3  132.89    9.20
  10   2   3  136.79    7.90
  10   2   3  140.89    8.90
 -10   2  -3  133.89    9.00
 -10   2  -3  149.59    8.30
 -10   2  -3  137.49    6.50
 -10   2  -3  138.39    9.40
  10   2   3  137.09    6.90
  11  -2   3  361.86   12.20
  11  -2   3  301.87   13.50
 -11  -2  -3  330.87   12.70
 -11  -2  -3  354.76   14.70
 -11  -2  -3  357.56   14.80
 -11  -2  -3  343.57   10.90
  11  -2   3  320.67   14.30
 -11  -2  -3  325.67   13.50
  11  -2   3  328.07   13.80
 -11  -2  -3  322.17   13.90
  11  -2   3  366.76   15.60
  11   2   3  329.87   13.50
  11   2   3  322.57   12.80
  11   2   3  327.97   14.20
 -11   2  -3  340.97   15.00
 -11   2  -3  348.77   14.20
  11   2   3  350.66   16.20
 -11   2  -3  336.47   15.10
 -11   2  -3  329.47   11.90
 -11   2  -3  346.07   13.90
  11   2   3  327.57   14.20
 -11   2  -3  325.57   14.70
  11   2   3  337.87   12.40
  12  -2   3  208.48    9.00
 -12  -2  -3  188.38   11.00
 -12  -2  -3  165.68   10.90
 -12  -2  -3  191.28    9.90
  12  -2   3  201.18   12.20
  12  -2   3  172.28   11.00
 -12  -2  -3  203.28   11.30
  12  -2   3  210.08   12.00
 -12   2  -3  188.58   10.60
  12   2   3  201.38    9.30
  12   2   3  182.28   12.30
 -12   2  -3  197.38   11.90
 -12   2  -3  198.18   12.00
  12   2   3  201.08   11.40
 -12   2  -3  210.48   11.10
  12   2   3  211.28   11.90
 -12   2  -3  186.48    8.60
 -13  -2  -3   39.00    6.00
 -13  -2  -3   52.89    7.50
 -13  -2  -3   46.40    6.20
 -13  -2  -3   41.10    6.90
  13  -2   3   53.59    5.40
  13  -2   3   46.80    7.10
  13   2   3   51.29    5.50
 -13   2  -3   45.20    6.50
 -13   2  -3   49.60    7.70
 -13   2  -3   43.60    7.40
 -13   2  -3   67.49    7.00
  13   2   3   37.10    7.20
  13   2   3   41.00    7.00
 -14  -2  -3   19.70    5.50
 -14  -2  -3   22.70    6.20
  14  -2   3   18.50    4.50
 -14  -2  -3   24.10    6.80
  14  -2   3   13.90    6.00
  14   2   3   21.00    6.70
 -14   2  -3   14.20    6.80
 -14   2  -3   10.90    5.60
  14   2   3   20.70    5.60
 -14   2  -3   12.90    6.80
  14   2   3   13.80    6.50
 -15  -2  -3  180.18   10.50
 -15  -2  -3  183.88   12.40
 -15  -2  -3  187.48   12.70
  15   2   3  183.38   12.60
 -15   2  -3  165.08   11.50
 -15   2  -3  183.88   13.60
 -15   2  -3  174.78   13.50
  15   2   3  181.88   15.40
 -15   2  -3  154.78   12.30
  16  -2   3    7.90    6.80
 -16  -2  -3   11.50    7.60
 -16  -2  -3    6.50    5.50
 -16  -2  -3   17.40    7.10
 -16   2  -3    7.80    6.50
 -16   2  -3    6.60    7.60
 -16   2  -3    5.10    6.30
  16   2   3    6.80    6.70
  16   2   3    6.20    8.10
 -17  -2  -3   30.50    7.20
 -17  -2  -3   35.60    9.10
 -17  -2  -3   29.10    7.30
 -17   2  -3   20.50    7.30
 -17   2  -3   25.30    7.80
 -17   2  -3   24.70    7.30
  17   2   3   35.50    8.90
  17   2   3   24.60    8.40
 -17   2  -3   32.30    9.00
 -18  -2  -3   89.09   13.50
 -18  -2  -3   58.49    8.40
 -18  -2  -3   70.69   10.20
 -18   2  -3   82.49   10.50
 -18   2  -3   74.69   10.10
 -18   2  -3   66.29   10.00
 -18   2  -3   71.29   10.60
  18   2   3   75.09   10.40
  18   2   3   76.79   10.60
 -19  -2  -3   50.29   10.20
 -19  -2  -3   49.00    9.20
 -19   2  -3   30.90    9.30
  19   2   3   31.10    8.90
 -20  -2  -3   17.80    9.80
 -20  -2  -3   12.30   10.50
 -20   2  -3   -0.80    8.10
  20   2   3   -0.80    9.80
  20   2   3    1.80    8.60
 -20   2  -3   -2.20    7.50
 -20  -3   3   59.69   12.20
  20  -3  -3   59.59   10.80
 -20   3   3   80.29   11.30
 -20   3   3   59.99   12.90
 -20   3   3   54.09   10.00
  19  -3  -3   11.60    7.60
  19   3  -3   11.80    7.90
 -19   3   3    4.50    8.70
 -19   3   3   22.00    8.30
 -19   3   3    8.90    7.70
  18  -3  -3   29.60    7.90
 -18  -3   3   25.00    7.70
 -18  -3   3   32.90    7.40
 -18  -3   3   30.80    8.30
 -18   3   3   31.10    7.90
 -18   3   3   28.40    8.60
 -18   3   3   32.00    8.90
  18   3  -3   27.80    8.20
  17  -3  -3  209.68   14.90
 -17  -3   3  219.28   13.70
 -17  -3   3  206.68   13.30
 -17  -3   3  224.98   14.70
 -17   3   3  233.88   14.00
 -17   3   3  232.48   15.00
  17   3  -3  208.88   13.90
 -17   3   3  230.48   15.80
 -16  -3   3  184.28   12.10
 -16  -3   3  166.18   12.10
 -16  -3   3  165.78   13.20
  16  -3  -3  189.38   13.60
 -16   3   3  177.88   13.30
  16   3  -3  181.18   12.60
 -16   3   3  179.48   12.00
 -16   3   3  183.28   13.60
  16   3  -3  159.98   14.70
 -15  -3   3   -3.40    5.60
  15  -3  -3    3.40    4.20
 -15  -3   3    0.60    4.80
  15  -3  -3    3.30    5.50
 -15   3   3    7.20    5.50
 -15   3   3   -8.90   12.40
 -15   3   3    5.80    4.80
  15   3  -3    3.40    5.80
  14  -3  -3  161.38   11.60
 -14  -3   3  146.59   10.30
 -14  -3   3  154.38   10.60
  14  -3  -3  158.38    8.40
  14  -3  -3  144.79    9.90
  14   3  -3  151.68   10.90
 -14   3   3  169.78   10.60
 -14   3   3  143.29    8.80
  14   3  -3  161.38   12.60
 -14   3   3  164.98   11.90
 -14   3   3  144.29   11.40
  13  -3  -3  312.17   14.00
 -13  -3   3  316.67   15.70
  13  -3  -3  334.07   12.70
  13  -3  -3  334.27   15.10
 -13  -3   3  338.27   14.40
 -13  -3   3  338.87   15.00
  13   3  -3  351.06   16.00
 -13   3   3  323.77   15.30
 -13   3   3  330.27   13.30
  13   3  -3  331.17   13.20
 -13   3   3  335.57   14.80
  13   3  -3  321.27   14.80
 -13   3   3  344.77   16.00
  12  -3  -3   67.09    6.70
 -12  -3   3   57.09    7.00
 -12  -3   3   69.59    7.80
 -12  -3   3   51.29    5.60
  12  -3  -3   54.69    5.90
  12  -3  -3   76.09    8.70
  12  -3  -3   57.09    6.20
  12   3  -3   67.59    7.30
 -12   3   3   73.99    7.00
  12   3  -3   52.39    5.90
  12   3  -3   54.29    6.70
 -12   3   3   59.79    5.50
 -12   3   3   55.09    7.00
 -12   3   3   54.79    6.80
  12   3  -3   54.79    5.60
 -12   3   3   50.49    5.50
 -12   3   3   68.39    8.10
  11  -3  -3   62.59    6.40
 -11  -3   3   84.89    8.40
 -11  -3   3   76.89    6.80
  11  -3  -3   65.59    6.60
  11  -3  -3   79.39    6.00
 -11  -3   3   60.59    6.40
  11  -3  -3   78.59    7.50
  11  -3  -3   75.79    5.40
 -11  -3   3   76.89    6.70
 -11   3   3   89.09    7.80
  11   3  -3   75.29    4.00
  11   3  -3   66.39    8.40
  11   3  -3   67.09    7.00
  11   3  -3   67.29    6.50
 -11   3   3   75.49    5.50
  11   3  -3   81.09    8.70
 -11   3   3   82.19    8.40
 -11   3   3   69.49    7.50
 -11   3   3   72.99    5.80
  11   3  -3   81.29    6.70
 -11   3   3   64.89    8.00
 -10  -3   3  589.14   20.70
 -10  -3   3  616.34   20.00
  10  -3  -3  604.54   19.10
  10  -3  -3  600.44   20.10
 -10  -3   3  593.84   19.90
  10  -3  -3  593.14   19.70
  10  -3  -3  568.94   20.50
  10   3  -3  599.84   19.60
  10   3  -3  632.64   21.70
 -10   3   3  634.34   22.20
  10   3  -3  620.64   21.10
 -10   3   3  599.84   21.10
  10   3  -3  602.54   17.80
 -10   3   3  611.54   19.20
 -10   3   3  592.84   20.20
  10   3  -3  604.84   20.50
 -10   3   3  589.54   19.00
 -10   3   3  622.94   21.00
   9  -3  -3  205.68   10.50
   9  -3  -3  217.08    8.30
   9  -3  -3  205.68    9.50
  -9  -3   3  194.08    8.70
  -9  -3   3  188.68   11.00
   9  -3  -3  205.88    9.30
  -9  -3   3  202.58   10.20
   9  -3  -3  194.28    8.40
  -9  -3   3  190.68    8.90
   9  -3  -3  202.98    9.10
  -9   3   3  199.08    7.90
  -9   3   3  189.68    9.50
   9   3  -3  203.68    9.90
   9   3  -3  213.48    7.00
  -9   3   3  209.98   11.40
   9   3  -3  213.08    8.80
  -9   3   3  206.38    9.30
   9   3  -3  195.98    9.60
  -9   3   3  187.18   10.00
  -9   3   3  200.28    8.10
   9   3  -3  204.28   10.00
  -9   3   3  208.58    8.20
  -8  -3   3   84.99    6.80
  -8  -3   3   84.19    6.20
   8  -3  -3   94.49    6.60
   8  -3  -3   89.69    5.20
   8  -3  -3   87.49    4.90
  -8  -3   3   90.89    5.40
   8  -3  -3   85.09    5.60
   8  -3  -3   78.49    5.50
   8  -3  -3   88.49    5.10
   8  -3  -3   85.29    6.00
  -8  -3   3   78.49    6.10
  -8   3   3   67.49    6.30
   8   3  -3   79.99    5.10
   8   3  -3   94.49    6.60
  -8   3   3   93.09    6.00
  -8   3   3   89.69    7.50
   8   3  -3   67.99    6.70
   8   3  -3   78.99    6.00
  -8   3   3   85.09    4.90
  -8   3   3   66.49    6.50
  -8   3   3   87.49    4.70
  -8   3   3   85.59    4.70
   8   3  -3   80.99    6.20
   8   3  -3   85.89    3.90
   8   3  -3   90.59    6.50
  -7  -3   3 1038.60   30.60
   7  -3  -3 1009.90   31.60
   7  -3  -3 1026.70   30.70
   7  -3  -3 1080.99   30.90
   7  -3  -3 1066.99   30.80
   7  -3  -3 1071.19   30.90
   7  -3  -3 1068.09   32.20
  -7  -3   3 1066.89   30.60
  -7  -3   3 1067.29   32.60
  -7  -3   3 1033.90   31.80
  -7  -3   3 1046.10   32.50
   7   3  -3 1027.70   31.00
  -7   3   3 1056.69   31.60
   7   3  -3 1009.40   32.10
   7   3  -3 1053.39   32.00
  -7   3   3 1035.70   30.30
  -7   3   3 1039.80   31.40
   7   3  -3 1075.59   31.90
  -7   3   3 1046.40   32.90
  -7   3   3 1030.60   32.00
  -7   3   3 1061.59   31.90
   7   3  -3 1011.60   31.90
   7   3  -3 1038.60   31.40
  -7   3   3 1079.29   30.70
   7   3  -3 1049.09   29.80
  -6  -3   3 1278.17   38.20
  -6  -3   3 1297.77   36.70
  -6  -3   3 1281.07   38.90
   6  -3  -3 1282.57   38.10
  -6  -3   3 1303.67   39.00
   6  -3  -3 1298.47   36.90
   6  -3  -3 1305.47   36.90
  -6  -3   3 1327.97   36.70
   6  -3  -3 1316.87   38.60
   6  -3  -3 1314.37   37.40
   6  -3  -3 1271.67   37.00
   6   3  -3 1264.47   36.40
   6   3  -3 1217.08   37.50
   6   3  -3 1281.27   38.30
  -6   3   3 1263.17   36.90
   6   3  -3 1315.67   40.00
   6   3  -3 1283.67   40.10
  -6   3   3 1297.07   39.40
  -6   3   3 1283.07   37.70
  -6   3   3 1261.67   36.70
  -6   3   3 1321.77   37.70
   6   3  -3 1337.67   38.00
  -6   3   3 1300.87   37.20
   6   3  -3 1272.67   37.50
  -5  -3   3   96.79    6.50
  -5  -3   3  109.59    6.60
   5  -3  -3  107.89    6.50
   5  -3  -3  102.99    4.10
   5  -3  -3  108.29    6.10
  -5  -3   3  101.49    3.90
   5  -3  -3  102.79    4.60
   5  -3  -3  106.09    5.40
   5  -3  -3   95.59    5.50
   5  -3  -3  101.09    4.50
  -5  -3   3   99.89    5.60
   5   3  -3  110.99    6.20
   5   3  -3  101.99    6.20
  -5   3   3  100.99    5.10
  -5   3   3   97.79    4.70
  -5   3   3  100.09    4.40
   5   3  -3  101.59    4.70
  -5   3   3  102.99    5.30
   5   3  -3  107.99    5.90
  -5   3   3  119.79    5.50
  -5   3   3  109.79    5.50
   5   3  -3   96.49    5.00
   5   3  -3  104.19    5.40
   5   3  -3   91.69    5.00
  -5   3   3  101.09    6.60
  -5   3   3   88.79    5.80
  -4  -3   3 1346.07   40.30
  -4  -3   3 1376.66   40.40
  -4  -3   3 1357.46   39.40
   4  -3  -3 1309.47   39.20
   4  -3  -3 1366.86   39.30
   4  -3  -3 1354.16   38.30
   4  -3  -3 1387.36   40.40
   4  -3  -3 1356.66   39.90
  -4   3   3 1393.16   38.70
   4   3  -3 1431.36   38.90
  -4   3   3 1365.56   39.00
  -4   3   3 1330.47   38.20
   4   3  -3 1365.86   39.50
   4   3  -3 1329.67   39.10
  -4   3   3 1383.36   40.30
   4   3  -3 1343.37   40.20
  -4   3   3 1355.96   39.80
  -4   3   3 1331.07   38.70
  -4   3   3 1342.77   39.00
  -4   3   3 1321.67   40.00
   4   3  -3 1362.96   40.00
   4   3  -3 1318.77   38.70
  -4   3   3 1361.96   38.80
   4   3  -3 1386.26   38.70
  -3  -3   3 2376.36   68.49
   3  -3  -3 2374.96   68.29
   3  -3  -3 2399.96   67.59
  -3  -3   3 2406.76   68.49
  -3  -3   3 2399.96   69.49
   3  -3  -3 2357.56   67.29
   3  -3  -3 2437.46   68.09
   3  -3  -3 2387.96   67.39
   3   3  -3 2453.55   66.59
   3   3  -3 2263.47   67.89
  -3   3   3 2465.45   68.39
  -3   3   3 2360.06   66.49
  -3   3   3 2384.36   67.99
   3   3  -3 2400.26   67.29
   3   3  -3 2431.06   67.49
   3   3  -3 2398.06   68.09
   3   3  -3 2404.86   68.49
  -3   3   3 2344.07   68.09
  -3   3   3 2443.76   66.59
  -3   3   3 2408.66   67.39
  -3   3   3 2374.66   67.09
  -3   3   3 2445.76   66.69
   2  -3  -3   97.69    5.30
   2  -3  -3   94.89    5.10
   2  -3  -3   91.49    5.20
  -2  -3   3   89.39    5.70
   2  -3  -3   91.59    4.50
  -2  -3   3   82.09    4.60
  -2  -3   3   88.39    4.70
   2  -3  -3   78.39    5.20
  -2  -3   3   82.99    5.70
   2   3  -3   98.39    5.90
   2   3  -3   79.69    5.40
  -2   3   3   74.89    5.50
  -2   3   3   78.59    4.30
  -2   3   3   77.29    5.20
   2   3  -3   84.19    5.20
  -2   3   3   89.59    3.50
  -2   3   3   83.89    3.60
  -2   3   3   81.19    5.10
  -2   3   3   83.29    3.90
  -2   3   3   82.49    4.80
   2   3  -3   83.09    4.70
   2   3  -3   86.39    3.90
  -2   3   3   73.69    5.70
   2   3  -3   77.49    3.80
   2   3  -3  102.49    5.80
   2   3  -3   73.39    4.60
  -1  -3   3 4118.29  114.39
  -1  -3   3 4119.79  114.69
   1  -3  -3 4074.89  115.19
   1  -3  -3 4194.38  115.49
  -1  -3   3 4034.50  115.79
   1  -3  -3 4135.79  115.29
   1  -3  -3 4166.78  115.29
  -1  -3   3 3988.40  115.79
   1  -3  -3 4115.69  115.19
  -1   3   3 4159.18  115.09
   1   3  -3 4039.90  115.69
  -1   3   3 4146.19  114.29
  -1   3   3 4171.58  115.19
   1   3  -3 4218.48  115.19
  -1   3   3 4237.98  114.29
  -1   3   3 4156.08  113.49
   1   3  -3 4111.29  114.79
   1   3  -3 4186.48  113.79
   1   3  -3 4258.17  113.79
  -1   3   3 3990.80  114.99
   1   3  -3 4116.59  114.39
   1   3  -3 4200.08  115.59
  -1   3   3 4207.68  115.49
  -1   3   3 4173.08  113.49
   1   3  -3 4232.68  115.99
  -1   3   3 4095.49  115.49
   0  -3   3 3508.55   99.29
   0  -3   3 3520.65  100.29
   0  -3  -3 3586.14   99.99
   0  -3   3 3597.24   99.39
   0  -3  -3 3566.44   99.49
   0  -3  -3 3518.85   99.99
   0  -3  -3 3554.14   99.59
   0  -3  -3 3639.44   99.99
   0  -3   3 3542.95  100.29
   0   3  -3 3623.44   98.39
   0   3  -3 3590.04   99.99
   0   3  -3 3557.94   99.29
   0   3  -3 3555.34   98.59
   0   3   3 3559.84  100.09
   0   3  -3 3651.53   98.39
   0   3  -3 3630.54   99.59
   0   3  -3 3511.35  100.29
   0   3   3 3478.65   99.69
   0   3   3 3576.14   98.69
   0   3   3 3515.15   99.69
   0   3  -3 3538.25  100.39
   0   3  -3 3678.73  100.19
   0   3   3 3598.24   99.79
   0   3   3 3653.23   97.89
   0   3   3 3568.64   99.39
   1  -3   3   12.30    2.90
  -1  -3  -3   17.10    3.20
  -1  -3  -3   17.00    3.10
  -1  -3  -3    7.30    2.50
  -1  -3  -3   14.90    2.60
   1  -3   3   12.40    2.40
   1  -3   3   14.50    3.00
   1  -3   3   18.10    2.90
   1   3   3   13.40    1.40
   1   3   3   12.20    3.00
  -1   3  -3   10.50    1.60
   1   3   3   11.40    1.30
  -1   3  -3   12.60    3.20
  -1   3  -3    7.00    3.00
   1   3   3   11.20    2.80
  -1   3  -3   12.50    1.80
  -1   3  -3   10.10    1.70
  -1   3  -3    6.40    3.10
   1   3   3    9.50    2.20
  -1   3  -3   14.30    3.40
   1   3   3   10.10    1.80
   1   3   3   10.90    2.60
   1   3   3   14.90    3.20
  -2  -3  -3 1469.05   43.10
  -2  -3  -3 1461.75   42.90
   2  -3   3 1463.75   42.40
   2  -3   3 1506.85   43.30
  -2  -3  -3 1479.55   42.40
   2  -3   3 1512.95   41.70
   2  -3   3 1452.15   42.70
   2   3   3 1480.55   41.40
   2   3   3 1433.86   41.30
  -2   3  -3 1451.25   43.30
  -2   3  -3 1468.45   41.70
   2   3   3 1493.45   41.20
   2   3   3 1472.85   42.90
  -2   3  -3 1489.25   41.80
  -2   3  -3 1487.25   43.00
   2   3   3 1503.85   42.90
   2   3   3 1432.26   42.60
  -2   3  -3 1478.95   42.70
  -2   3  -3 1444.06   43.10
  -2   3  -3 1449.46   40.60
   2   3   3 1429.86   42.10
  -2   3  -3 1483.25   41.70
   3  -3   3 2207.18   62.59
   3  -3   3 2187.28   61.89
  -3  -3  -3 2152.48   61.69
   3  -3   3 2173.18   60.79
   3  -3   3 2185.88   60.19
   3  -3   3 2130.39   61.99
  -3  -3  -3 2206.38   62.39
  -3  -3  -3 2247.68   62.79
  -3   3  -3 2135.09   60.79
   3   3   3 2137.29   62.09
   3   3   3 2187.88   60.79
  -3   3  -3 2211.88   62.39
  -3   3  -3 2144.99   62.79
   3   3   3 2126.09   60.29
   3   3   3 2220.18   61.19
  -3   3  -3 2214.68   61.49
  -3   3  -3 2124.79   62.39
   3   3   3 2109.89   60.29
  -3   3  -3 2253.77   61.49
   3   3   3 2248.58   62.49
  -3   3  -3 2102.49   61.89
   3   3   3 2197.58   62.39
   4  -3   3  227.38    9.20
  -4  -3  -3  213.58    9.80
  -4  -3  -3  228.78    9.00
   4  -3   3  229.98    7.70
  -4  -3  -3  230.58    6.90
  -4  -3  -3  240.38    9.60
   4  -3   3  230.78    9.20
   4  -3   3  226.78    8.00
   4  -3   3  222.08    9.50
  -4   3  -3  226.68    9.30
   4   3   3  225.58    9.20
   4   3   3  233.88    8.90
  -4   3  -3  233.08   10.80
  -4   3  -3  220.68    9.00
  -4   3  -3  220.78    9.70
  -4   3  -3  232.38    9.00
   4   3   3  233.88    9.50
   4   3   3  233.48    9.90
   4   3   3  228.18    7.50
   4   3   3  225.18    6.80
   4   3   3  235.58    8.40
   4   3   3  227.08    8.60
  -4   3  -3  230.98   10.10
  -5  -3  -3  569.34   18.90
   5  -3   3  557.24   19.00
   5  -3   3  559.24   18.70
  -5  -3  -3  568.84   17.00
   5  -3   3  565.24   17.80
  -5  -3  -3  550.44   19.40
  -5  -3  -3  572.64   18.40
  -5  -3  -3  571.04   17.10
   5   3   3  570.14   18.20
  -5   3  -3  577.84   18.70
  -5   3  -3  597.14   18.70
  -5   3  -3  580.54   18.60
   5   3   3  579.34   19.30
   5   3   3  572.24   16.90
  -5   3  -3  563.64   19.80
   5   3   3  586.04   19.00
   5   3   3  546.85   21.30
   5   3   3  579.24   18.50
   5   3   3  569.34   20.60
  -5   3  -3  581.54   19.00
  -6  -3  -3 1404.76   39.90
  -6  -3  -3 1396.66   40.90
   6  -3   3 1409.96   40.60
   6  -3   3 1339.47   41.50
  -6  -3  -3 1373.26   41.40
   6  -3   3 1391.06   41.40
  -6  -3  -3 1409.06   40.10
  -6  -3  -3 1432.16   42.30
   6  -3   3 1358.96   41.30
   6   3   3 1382.66   40.70
  -6   3  -3 1397.56   41.40
  -6   3  -3 1316.77   41.80
   6   3   3 1389.36   40.70
   6   3   3 1426.06   41.90
   6   3   3 1463.45   41.50
  -6   3  -3 1441.76   41.40
   6   3   3 1380.66   41.20
  -6   3  -3 1406.86   41.50
   6   3   3 1368.16   39.40
  -6   3  -3 1352.36   42.30
   7  -3   3 1119.99   33.40
  -7  -3  -3 1119.79   32.80
   7  -3   3 1087.19   31.00
  -7  -3  -3 1114.69   34.10
  -7  -3  -3 1158.08   35.10
   7  -3   3 1077.39   34.20
  -7  -3  -3 1149.29   34.00
   7  -3   3 1101.69   34.10
   7  -3   3 1145.59   33.60
  -7  -3  -3 1120.09   33.60
  -7   3  -3 1091.29   34.20
  -7   3  -3 1141.59   33.70
   7   3   3 1121.69   34.20
   7   3   3 1099.99   33.30
  -7   3  -3  997.60   34.20
   7   3   3 1165.58   34.80
  -7   3  -3 1088.49   31.00
   7   3   3 1131.29   33.70
  -7   3  -3 1129.69   34.20
   7   3   3 1104.69   33.80
  -8  -3  -3    8.40    3.00
  -8  -3  -3    8.90    3.70
  -8  -3  -3    7.70    4.80
  -8  -3  -3    7.60    3.00
   8  -3   3    9.80    4.20
   8  -3   3   10.20    3.50
   8  -3   3   13.30    3.80
   8  -3   3    7.60    3.00
   8  -3   3   11.30    1.70
  -8  -3  -3   13.90    4.10
  -8   3  -3    6.70    3.50
  -8   3  -3    4.90    3.50
  -8   3  -3   10.90    5.30
  -8   3  -3   12.80    1.80
   8   3   3    9.80    4.60
   8   3   3    4.60    3.30
   8   3   3    8.40    2.50
  -8   3  -3   14.50    4.40
  -8   3  -3   10.40    3.80
   8   3   3    5.80    4.10
   8   3   3    5.60    3.50
   8   3   3   13.10    3.80
  -9  -3  -3  732.63   23.20
  -9  -3  -3  722.13   22.60
   9  -3   3  704.43   24.10
  -9  -3  -3  722.63   23.40
   9  -3   3  746.13   24.20
   9  -3   3  689.93   23.80
  -9  -3  -3  750.02   25.40
   9  -3   3  709.83   23.60
   9  -3   3  695.13   21.00
  -9   3  -3  678.13   26.30
   9   3   3  714.03   21.90
   9   3   3  707.13   23.30
  -9   3  -3  717.33   24.00
  -9   3  -3  747.73   24.60
   9   3   3  723.13   24.70
  -9   3  -3  739.03   25.80
  -9   3  -3  722.53   21.10
   9   3   3  747.13   25.00
  -9   3  -3  737.53   23.80
   9   3   3  704.63   23.80
 -10  -3  -3  717.63   23.20
  10  -3   3  688.83   20.70
 -10  -3  -3  671.63   23.10
  10  -3   3  709.13   23.60
  10  -3   3  727.23   24.20
 -10  -3  -3  711.63   24.80
  10  -3   3  674.63   23.80
  10   3   3  709.43   24.40
  10   3   3  679.43   23.50
  10   3   3  674.73   21.50
 -10   3  -3  681.83   24.50
 -10   3  -3  676.83   23.70
 -10   3  -3  717.03   23.60
 -10   3  -3  694.93   20.80
  10   3   3  680.73   23.00
 -10   3  -3  703.13   24.30
 -10   3  -3  716.23   25.60
  10   3   3  745.43   25.20
 -11  -3  -3   15.90    4.40
 -11  -3  -3   15.80    4.30
 -11  -3  -3   10.60    4.10
 -11  -3  -3   30.40    7.00
  11  -3   3   19.10    2.90
  11  -3   3   10.60    4.80
  11  -3   3   15.90    4.70
  11   3   3   17.60    3.60
 -11   3  -3   19.10    5.10
 -11   3  -3   21.20    5.00
 -11   3  -3   14.70    5.30
 -11   3  -3   11.60    6.30
  11   3   3   11.50    5.80
  11   3   3    9.50    4.10
  11   3   3   24.20    6.40
  12  -3   3   74.19    7.90
 -12  -3  -3   75.09    7.00
 -12  -3  -3   82.79    9.40
 -12  -3  -3   79.59    7.90
 -12   3  -3   90.19   10.20
  12   3   3   72.69    8.60
  12   3   3   83.29    8.60
 -12   3  -3   79.69    8.70
 -12   3  -3   90.79    9.30
 -12   3  -3   80.89    7.80
  12   3   3   74.79    6.80
 -13  -3  -3  175.18   11.00
 -13  -3  -3  150.48    9.40
 -13  -3  -3  177.98   12.20
 -13   3  -3  184.28   10.60
 -13   3  -3  181.18   12.10
  13   3   3  167.48   12.50
  13   3   3  173.98   12.30
 -13   3  -3  184.18   13.20
 -14  -3  -3  113.59   10.10
 -14  -3  -3  111.49   10.80
 -14  -3  -3   97.19    8.50
 -14   3  -3   92.79   10.10
  14   3   3   95.39   10.40
 -14   3  -3  105.29   11.20
 -14   3  -3   96.99    9.20
 -15  -3  -3   79.89   11.10
 -15  -3  -3   86.69   10.00
 -15  -3  -3   63.59    7.30
 -15   3  -3   76.59    8.90
 -15   3  -3   67.09    8.70
 -15   3  -3   57.09    9.50
 -15   3  -3   61.39    8.50
  15   3   3   53.29    9.00
  15   3   3   64.49    9.70
 -16  -3  -3  218.18   15.30
 -16  -3  -3  247.98   14.70
  16   3   3  221.48   16.40
 -16   3  -3  221.08   13.90
 -16   3  -3  254.07   17.20
 -16   3  -3  222.78   16.00
 -16   3  -3  204.28   13.30
  16   3   3  193.88   14.00
 -17  -3  -3   80.69   11.80
  17  -3   3   83.09   10.10
  17   3   3   83.19   10.30
 -17   3  -3   75.29    9.50
 -17   3  -3  111.99   13.70
  17   3   3   74.69   10.80
 -17   3  -3  124.29   15.00
 -17   3  -3   97.69   10.70
 -18  -3  -3   -4.30    8.50
  18  -3   3    2.50    7.30
 -18   3  -3    1.40    8.00
  18   3   3    1.70    7.80
  18   3   3    0.60    7.80
 -18   3  -3   -1.50    7.10
 -18   3  -3   -0.90    8.20
 -18   3  -3   -4.70    7.20
 -19  -3  -3   80.89   13.20
  19  -3   3   70.89   12.00
 -19   3  -3   79.49   11.90
 -19   3  -3   61.79   11.90
  19   3   3   52.19   10.90
 -19   3  -3   62.59    9.90
 -19   3  -3   79.09    9.90
 -20   4   3    0.10   10.00
  19  -4  -3   44.20   10.90
 -19  -4   3   37.30   10.20
 -19   4   3   44.20   14.50
 -19   4   3   43.30   10.50
  19   4  -3   31.90   10.00
 -19   4   3   48.80    9.30
  18  -4  -3   21.50    9.40
 -18  -4   3   31.50    9.90
 -18   4   3   34.30    8.60
  18   4  -3   39.80   10.30
 -18   4   3   29.70   10.30
 -18   4   3   20.40    7.90
  17  -4  -3   -0.40    9.00
 -17   4   3   -4.00    6.70
 -17   4   3    9.80    7.70
 -17   4   3    3.20    7.70
  17   4  -3   17.60    8.10
  16  -4  -3   46.20    9.20
 -16  -4   3   24.50    8.50
 -16   4   3   42.50    7.90
  16   4  -3   36.80    8.00
  16   4  -3   45.70    8.60
 -16   4   3   44.30    8.90
 -16   4   3   54.29    8.70
 -16   4   3   40.40    7.70
 -15  -4   3   14.50    7.60
  15  -4  -3   24.10    7.60
 -15   4   3   37.50    7.10
 -15   4   3   30.20    8.20
 -15   4   3   28.80    5.70
 -15   4   3   32.20    7.20
  15   4  -3   32.80    7.90
  15   4  -3   22.90    7.20
  14  -4  -3   24.80    7.40
 -14  -4   3   15.30    6.80
  14  -4  -3   15.00    5.60
  14   4  -3   21.80    7.00
 -14   4   3   12.20    6.10
 -14   4   3   13.10    7.40
  14   4  -3   23.00    6.80
 -14   4   3   11.60    4.70
 -14   4   3    7.10    6.60
 -13  -4   3    0.40    6.50
 -13  -4   3   -1.70    6.20
  13  -4  -3   -5.20    5.90
  13  -4  -3   -3.50    4.10
 -13   4   3    5.10    4.20
  13   4  -3   -0.30   10.20
  13   4  -3   -0.30    5.70
 -13   4   3   -4.60    4.90
 -12  -4   3  133.49   10.50
  12  -4  -3  139.09    7.20
  12  -4  -3  116.19   10.10
  12  -4  -3  128.19    8.90
 -12  -4   3   97.69   11.10
 -12  -4   3  134.19    9.10
 -12   4   3  127.49    7.80
  12   4  -3  109.79    8.60
  12   4  -3  122.99   11.10
 -12   4   3  128.89   10.70
  12   4  -3  125.39    8.00
 -12   4   3  130.29   11.20
 -12   4   3  140.39    9.60
  12   4  -3  136.79   10.00
 -11  -4   3  217.08    9.70
 -11  -4   3  213.48   12.40
  11  -4  -3  220.68    9.30
  11  -4  -3  238.98   11.60
 -11  -4   3  206.68   12.30
  11  -4  -3  211.08   12.00
 -11   4   3  219.08   13.10
  11   4  -3  207.18    9.50
 -11   4   3  189.78   11.30
  11   4  -3  214.78   11.90
  11   4  -3  229.88   12.70
  11   4  -3  198.28   11.00
 -11   4   3  229.68   11.30
 -11   4   3  227.68   12.20
 -11   4   3  216.48    9.70
  10  -4  -3   30.20    4.70
 -10  -4   3   43.10    7.30
  10  -4  -3   41.00    6.10
 -10  -4   3   48.60    7.10
  10  -4  -3   35.50    4.10
 -10  -4   3   45.00    4.80
  10  -4  -3   43.90    6.70
  10  -4  -3   43.20    4.90
 -10   4   3   33.10    4.90
 -10   4   3   51.59    6.20
 -10   4   3   36.80    7.00
  10   4  -3   36.00    4.80
 -10   4   3   41.70    4.70
  10   4  -3   49.50    7.00
  10   4  -3   34.10    5.30
 -10   4   3   25.20    6.50
 -10   4   3   28.80    4.80
  -9  -4   3  839.62   24.90
   9  -4  -3  886.71   27.90
  -9  -4   3  844.92   24.60
   9  -4  -3  810.72   27.00
  -9  -4   3  800.52   27.10
   9  -4  -3  810.12   25.60
  -9  -4   3  818.12   28.00
   9  -4  -3  874.11   25.20
   9  -4  -3  844.92   25.80
   9  -4  -3  853.21   25.60
  -9  -4   3  845.52   28.40
   9   4  -3  870.41   27.40
  -9   4   3  788.82   25.50
   9   4  -3  795.32   25.70
  -9   4   3  868.71   28.80
   9   4  -3  828.32   27.30
  -9   4   3  852.51   26.80
  -9   4   3  829.82   26.50
   9   4  -3  829.22   26.40
  -9   4   3  827.92   25.10
   9   4  -3  699.93   25.90
   9   4  -3  789.82   23.40
  -9   4   3  778.72   24.80
  -9   4   3  808.82   26.80
   8  -4  -3  450.45   14.20
   8  -4  -3  466.25   17.20
  -8  -4   3  445.76   17.50
  -8  -4   3  422.16   16.30
  -8  -4   3  443.76   17.40
   8  -4  -3  458.95   14.20
  -8  -4   3  445.46   13.40
   8  -4  -3  467.05   15.30
   8  -4  -3  443.66   15.00
   8   4  -3  452.45   15.40
   8   4  -3  401.36   15.70
  -8   4   3  449.06   15.30
   8   4  -3  427.16   13.40
  -8   4   3  439.76   16.30
   8   4  -3  465.75   16.80
   8   4  -3  431.06   15.60
  -8   4   3  430.36   14.40
  -8   4   3  464.85   16.30
  -8   4   3  439.96   14.50
   8   4  -3  470.55   16.70
  -8   4   3  459.25   18.10
   7  -4  -3   75.89    5.40
  -7  -4   3   61.29    5.90
  -7  -4   3   80.89    7.40
   7  -4  -3   66.09    3.10
   7  -4  -3   74.69    7.00
   7  -4  -3   66.59    6.20
  -7  -4   3   74.79    7.30
   7  -4  -3   72.69    6.70
   7   4  -3   64.69    5.30
  -7   4   3   73.39    7.60
  -7   4   3   57.29    5.60
   7   4  -3   57.49    5.00
   7   4  -3   58.99    6.20
   7   4  -3   80.59    7.10
  -7   4   3   69.29    4.50
   7   4  -3   71.69    4.00
  -7   4   3   75.39    4.60
  -7   4   3   67.89    5.70
  -7   4   3   59.39    6.00
  -7   4   3   67.29    5.20
   7   4  -3   61.49    5.40
   6  -4  -3   44.20    3.90
   6  -4  -3   57.39    5.40
  -6  -4   3   50.99    5.10
  -6  -4   3   50.89    6.00
   6  -4  -3   46.30    4.30
   6  -4  -3   50.29    8.30
  -6   4   3   48.00    5.50
   6   4  -3   56.39    5.50
  -6   4   3   42.90    4.70
   6   4  -3   47.50    3.60
   6   4  -3   47.20    4.30
   6   4  -3   49.50    5.00
  -6   4   3   41.30    3.70
   6   4  -3   35.90    3.90
  -6   4   3   40.30    4.40
  -6   4   3   44.30    5.70
  -6   4   3   49.00    3.80
   6   4  -3   45.10    4.80
  -6   4   3   43.50    4.80
  -5  -4   3   63.49    6.20
   5  -4  -3   62.29    4.10
  -5  -4   3   55.89    6.40
   5  -4  -3   61.49    5.10
   5  -4  -3   59.39    5.80
  -5  -4   3   58.29    5.40
   5  -4  -3   65.99    5.20
  -5   4   3   62.79    4.00
   5   4  -3   61.39    4.30
  -5   4   3   56.49    5.00
   5   4  -3   66.79    5.30
   5   4  -3   66.39    5.90
  -5   4   3   54.79    4.50
  -5   4   3   67.69    4.20
   5   4  -3   51.69    4.50
  -5   4   3   52.79    5.60
   5   4  -3   68.09    5.60
  -5   4   3   60.39    6.50
  -5   4   3   53.09    4.50
   5   4  -3   63.59    4.30
   5   4  -3   57.99    4.80
  -5   4   3   60.59    6.10
   4  -4  -3   52.89    4.70
   4  -4  -3   50.79    4.40
   4  -4  -3   49.99    4.50
  -4  -4   3   44.60    5.40
  -4  -4   3   51.19    6.00
  -4  -4   3   47.90    4.90
   4  -4  -3   46.60    5.10
   4   4  -3   40.90    4.40
  -4   4   3   42.00    4.80
  -4   4   3   40.10    4.30
  -4   4   3   38.90    3.70
   4   4  -3   45.20    3.80
  -4   4   3   38.80    3.50
  -4   4   3   45.80    5.60
   4   4  -3   42.40    5.20
  -4   4   3   42.40    3.50
   4   4  -3   43.30    4.70
   4   4  -3   42.30    4.10
  -4   4   3   40.80    3.60
   4   4  -3   39.60    3.40
  -4   4   3   43.90    5.00
  -4   4   3   39.30    4.50
  -3  -4   3  287.27   12.20
   3  -4  -3  308.37   11.10
  -3  -4   3  299.97   12.10
   3  -4  -3  281.97   11.00
  -3  -4   3  279.27   10.70
  -3  -4   3  291.27   10.60
   3  -4  -3  286.57   11.50
   3  -4  -3  289.17   10.50
  -3   4   3  280.47   15.30
   3   4  -3  276.67   11.40
   3   4  -3  300.87   13.30
   3   4  -3  294.97   12.00
  -3   4   3  287.07    9.30
  -3   4   3  265.47   10.50
  -3   4   3  291.67    9.40
   3   4  -3  261.67   11.40
  -3   4   3  285.47   11.30
   3   4  -3  291.27    9.40
  -3   4   3  295.37   10.60
  -3   4   3  275.97   10.80
  -3   4   3  283.77    9.80
   3   4  -3  295.37   10.90
   3   4  -3  283.77   10.70
   2  -4  -3 1256.27   37.30
  -2  -4   3 1205.68   37.60
   2  -4  -3 1232.68   36.90
   2  -4  -3 1220.18   36.90
  -2  -4   3 1248.58   37.80
  -2  -4   3 1272.17   36.40
   2   4  -3 1230.78   34.90
  -2   4   3 1224.98   35.90
   2   4  -3 1224.58   36.40
  -2   4   3 1211.58   37.10
   2   4  -3 1267.77   37.70
  -2   4   3 1221.18   36.70
   2   4  -3 1235.68   38.80
   2   4  -3 1170.78   37.30
   2   4  -3 1226.88   36.10
   2   4  -3 1291.07   34.90
  -2   4   3 1251.07   37.50
  -2   4   3 1202.58   36.60
  -2   4   3 1229.08   34.60
   2   4  -3 1296.87   38.00
  -2   4   3 1261.07   37.30
  -2   4   3 1229.78   35.60
  -2   4   3 1233.28   34.70
   1  -4  -3  730.03   22.70
   1  -4  -3  711.73   22.60
  -1  -4   3  756.42   23.50
  -1  -4   3  730.53   22.10
   1  -4  -3  703.83   22.60
   1  -4  -3  722.83   22.70
  -1  -4   3  700.53   23.20
   1   4  -3  676.83   23.00
   1   4  -3  685.33   22.40
  -1   4   3  712.23   21.40
  -1   4   3  692.13   22.90
  -1   4   3  685.33   22.50
  -1   4   3  689.43   22.30
  -1   4   3  693.63   22.80
  -1   4   3  707.43   19.80
   1   4  -3  711.93   20.40
   1   4  -3  723.63   20.30
   1   4  -3  721.43   23.00
   1   4  -3  701.33   22.10
   1   4  -3  700.93   21.50
  -1   4   3  702.33   21.50
   1   4  -3  690.93   23.30
   0  -4  -3  156.38    7.90
   0  -4   3  155.68    7.10
   0  -4   3  153.88    8.80
   0  -4   3  148.59    7.10
   0  -4  -3  162.98    7.90
   0  -4   3  165.88    8.50
   0  -4  -3  150.68    7.70
   0  -4  -3  157.38    7.50
   0   4   3  124.99    7.30
   0   4   3  140.59    7.70
   0   4  -3  148.19    8.10
   0   4  -3  147.69    6.20
   0   4  -3  153.98    7.90
   0   4  -3  145.59    8.40
   0   4   3  148.69    4.60
   0   4   3  122.39    7.20
   0   4   3  151.78    7.80
   0   4  -3  148.99    5.60
   0   4  -3  156.98    5.50
   0   4  -3  145.19    7.20
   0   4   3  160.58    6.60
   0   4  -3  154.58    8.20
   0   4   3  143.19    7.00
   0   4   3  147.59    7.40
   0   4  -3  132.19    7.10
   1  -4   3  665.23   20.60
   1  -4   3  655.63   20.10
  -1  -4  -3  646.34   21.40
   1  -4   3  649.34   21.60
  -1  -4  -3  633.14   20.50
  -1  -4  -3  638.74   20.90
  -1  -4  -3  641.14   21.00
   1   4   3  605.94   20.60
   1   4   3  646.34   18.20
  -1   4  -3  610.54   21.40
   1   4   3  672.23   20.90
   1   4   3  616.84   21.00
   1   4   3  633.04   19.90
  -1   4  -3  635.04   20.20
   1   4   3  646.94   19.40
  -1   4  -3  658.13   22.90
   1   4   3  635.54   20.70
  -1   4  -3  647.94   20.80
  -1   4  -3  614.14   20.30
   1   4   3  642.94   18.20
  -1   4  -3  632.34   18.90
  -1   4  -3  650.73   18.90
  -1   4  -3  640.54   18.90
   2  -4   3  351.26   12.70
  -2  -4  -3  354.16   13.70
   2  -4   3  348.37   12.90
   2  -4   3  341.07   13.60
   2  -4   3  367.36   12.10
  -2  -4  -3  343.17   13.20
  -2  -4  -3  349.57   12.80
  -2  -4  -3  350.16   13.00
  -2   4  -3  340.87   13.70
   2   4   3  357.56   11.00
   2   4   3  327.67   12.90
   2   4   3  343.37   12.90
   2   4   3  350.96   11.70
   2   4   3  341.87   12.70
  -2   4  -3  344.87   14.70
  -2   4  -3  368.16   13.70
   2   4   3  371.46   11.70
  -2   4  -3  351.26   11.50
  -2   4  -3  339.47   12.00
  -2   4  -3  348.67   10.70
  -2   4  -3  354.66   11.50
   2   4   3  347.97   13.20
   2   4   3  352.06   10.70
  -2   4  -3  355.36   13.20
   2   4   3  363.16   16.50
   3  -4   3   34.50    3.90
  -3  -4  -3   36.00    4.60
  -3  -4  -3   32.90    5.10
   3  -4   3   31.40    4.20
   3  -4   3   33.00    5.10
  -3  -4  -3   31.10    4.20
   3  -4   3   35.80    4.50
  -3   4  -3   31.30    5.00
  -3   4  -3   31.20    3.90
  -3   4  -3   37.30    4.80
   3   4   3   28.90    3.10
  -3   4  -3   33.10    3.30
   3   4   3   28.20    4.30
   3   4   3   33.00    4.30
  -3   4  -3   27.50    3.10
   3   4   3   30.90    3.20
  -3   4  -3   38.60    5.00
   3   4   3   31.90    4.00
   3   4   3   29.10    5.00
  -3   4  -3   28.40    2.10
   3   4   3   28.00    4.20
   3   4   3   30.80    3.50
  -3   4  -3   25.00    3.90
   4  -4   3  213.28    8.30
  -4  -4  -3  219.28    9.70
   4  -4   3  218.18   10.00
  -4  -4  -3  217.68   10.80
  -4  -4  -3  219.58   10.20
   4  -4   3  235.28    9.90
  -4   4  -3  215.28   10.90
  -4   4  -3  218.78    8.20
   4   4   3  210.08    9.80
   4   4   3  230.78    7.40
   4   4   3  229.88    8.80
   4   4   3  219.58    8.20
  -4   4  -3  224.68    9.10
   4   4   3  217.78    7.70
  -4   4  -3  214.68    9.90
   4   4   3  221.68    9.80
  -4   4  -3  216.58   10.20
  -4   4  -3  240.68   10.40
   4   4   3  226.38   10.50
  -5  -4  -3  695.23   22.60
   5  -4   3  682.83   19.40
[truncated: 1,577,119 more chars]
