# Supplementary material for: Synthesis, crystal structure and Hirshfeld surface analysis of a copper(II) complex involving 3-methyl­benzoate and 2,2′-bi­pyridine ligands
Source: Acta Crystallogr E Crystallogr Commun. 2023 Aug 15;79(Pt 9):804–7. doi: 10.1107/S2056989023006904 (PMC10483552; doi:10.1107/S2056989023006904)
Supplement: Supplementary file 2 [file e-79-00804-Isup2.hkl]

data_I                                                                          
_shelx_title ' necmi13_0m_a.res in P2(1)/c'                                     
_shelx_refln_list_code          4                                               
_shelx_F_calc_maximum      161.77                                               
_exptl_crystal_F_000      1079.20                                               
_reflns_d_resolution_high  0.7458                                               
                                                                                
loop_                                                                           
 _space_group_symop_operation_xyz                                               
 'x, y, z'                                                                      
 '-x, y+1/2, -z+1/2'                                                            
 '-x, -y, -z'                                                                   
 'x, -y-1/2, z-1/2'                                                             
                                                                                
_cell_length_a    16.7541                                                       
_cell_length_b     7.0021                                                       
_cell_length_c    22.1025                                                       
_cell_angle_alpha  90.000                                                       
_cell_angle_beta  106.522                                                       
_cell_angle_gamma  90.000                                                       
                                                                                
_shelx_F_squared_multiplier     1.000                                           
                                                                                
loop_                                                                           
 _refln_index_h                                                                 
 _refln_index_k                                                                 
 _refln_index_l                                                                 
 _refln_F_squared_calc                                                          
 _refln_F_squared_meas                                                          
 _refln_F_squared_sigma                                                         
 _refln_observed_status                                                         
   2   0   0       2461.97       2294.33        61.58 o                         
   4   0   0       1877.24       1997.30        17.53 o                         
   5   0   0       2801.32       3075.93        26.66 o                         
   6   0   0      11652.01      11770.15       123.43 o                         
   7   0   0      11208.93      11966.36       100.45 o                         
   8   0   0       2725.81       3082.94        27.64 o                         
   9   0   0       3138.51       3074.51        29.35 o                         
  10   0   0       3681.38       3630.71        32.85 o                         
  11   0   0        147.21        121.24         4.37 o                         
  12   0   0       2048.77       1969.87        21.38 o                         
  13   0   0        129.25        122.36         5.30 o                         
  14   0   0       1215.12       1292.87        20.56 o                         
  15   0   0        200.79        179.45         9.15 o                         
  16   0   0       1029.52       1018.99        23.32 o                         
  17   0   0        764.24        814.40        19.72 o                         
  18   0   0          5.06         -4.42         7.79 o                         
  19   0   0        641.77        732.27        26.06 o                         
  20   0   0         28.27         45.27        13.05 o                         
  21   0   0          6.41         22.12        16.09 o                         
   2   1   0       4237.45       4516.57        29.48 o                         
   3   1   0       1250.60       1402.54         9.23 o                         
   4   1   0       2006.17       1948.12        11.85 o                         
   5   1   0       1263.90       1199.51         8.01 o                         
   6   1   0        615.04        615.23         4.92 o                         
   7   1   0        459.03        504.69         4.48 o                         
   8   1   0      11392.25      12076.97        71.83 o                         
   9   1   0       3202.77       3330.13        21.79 o                         
  10   1   0        285.87        291.58         3.96 o                         
  11   1   0       2014.99       2016.89        14.45 o                         
  12   1   0        332.45        322.24         4.69 o                         
  13   1   0         68.49         48.46         3.10 o                         
  14   1   0        103.47        100.63         4.69 o                         
  15   1   0        267.30        283.52         7.81 o                         
  16   1   0         69.02         52.08         6.25 o                         
  17   1   0        214.33        201.42         8.23 o                         
  18   1   0        507.19        518.24        12.42 o                         
  19   1   0          3.96          1.30         6.86 o                         
  20   1   0         95.04         74.85        10.22 o                         
  21   1   0          4.93         -9.84         9.84 o                         
   0   2   0       1207.99       1101.85        10.39 o                         
   1   2   0        211.80        272.51         2.88 o                         
   2   2   0         65.30         67.80         1.57 o                         
   3   2   0       1073.37       1180.60         7.45 o                         
   4   2   0       1347.90       1409.17         9.03 o                         
   5   2   0         21.13         20.67         1.29 o                         
   6   2   0       1214.75       1137.69         8.73 o                         
   7   2   0       6422.38       6874.13        43.52 o                         
   8   2   0        181.78        225.82         3.65 o                         
   9   2   0       1512.19       1481.41        11.25 o                         
  10   2   0        587.67        625.12         6.13 o                         
  11   2   0         18.58         13.91         2.09 o                         
  12   2   0        482.14        496.23         6.27 o                         
  13   2   0         84.49         90.83         4.12 o                         
  14   2   0          2.87         -4.11         4.11 o                         
  15   2   0         23.76         16.24         5.07 o                         
  16   2   0         77.66         75.58         6.13 o                         
  17   2   0         73.27         77.63         7.12 o                         
  18   2   0         12.33         -3.52         6.27 o                         
  19   2   0         75.05         87.07         7.90 o                         
  20   2   0          4.91         16.83         9.38 o                         
   1   3   0        615.86        752.16         6.04 o                         
   2   3   0        682.48        684.75         5.09 o                         
   3   3   0        253.67        331.76         3.32 o                         
   4   3   0        264.14        222.79         2.53 o                         
   5   3   0         47.13         52.34         1.54 o                         
   6   3   0         48.47         45.71         2.22 o                         
   7   3   0        355.29        381.89         4.09 o                         
   8   3   0        487.35        552.64         5.43 o                         
   9   3   0        512.51        557.25         5.68 o                         
  10   3   0        123.70        100.00         2.85 o                         
  11   3   0         20.57         12.07         2.28 o                         
  12   3   0        128.88        107.13         4.10 o                         
  13   3   0        163.51        144.78         5.15 o                         
  14   3   0          5.05          0.01         4.78 o                         
  15   3   0         11.28          0.70         5.02 o                         
  16   3   0         23.31         14.56         6.12 o                         
  17   3   0          6.42         -4.31         6.11 o                         
  18   3   0          0.15          4.55         6.94 o                         
  19   3   0          8.16          6.13         8.66 o                         
  20   3   0          1.84          4.72         9.40 o                         
   0   4   0      10042.23       9725.97        79.01 o                         
   1   4   0      12692.98      13053.61        77.63 o                         
   2   4   0       4102.18       4600.30        27.95 o                         
   3   4   0       1086.91       1130.83         8.31 o                         
   4   4   0       2397.56       2398.57        15.37 o                         
   5   4   0          0.13          2.91         1.44 o                         
   6   4   0       3296.74       3352.27        22.35 o                         
   7   4   0       3844.22       3682.87        25.11 o                         
   8   4   0        470.73        492.04         5.18 o                         
   9   4   0         99.95         79.45         2.72 o                         
  10   4   0        291.28        273.79         5.21 o                         
  11   4   0        426.12        403.82         7.18 o                         
  12   4   0         59.40         62.03         5.53 o                         
  13   4   0        653.10        680.14        12.47 o                         
  14   4   0         64.17         64.05         6.54 o                         
  15   4   0        148.50        128.14         8.56 o                         
  16   4   0        215.46        210.78        11.28 o                         
  17   4   0         96.67         89.86         9.14 o                         
  18   4   0          1.88          4.20         9.16 o                         
  19   4   0         33.10         46.74        12.20 o                         
   1   5   0        928.88        874.33         8.96 o                         
   2   5   0       2056.67       1972.09        14.25 o                         
   3   5   0        264.66        298.29         4.23 o                         
   4   5   0        368.84        349.66         4.63 o                         
   5   5   0       1139.64       1122.31         9.93 o                         
   6   5   0         47.76         52.84         2.60 o                         
   7   5   0        171.81        167.77         7.47 o                         
   8   5   0        514.25        461.77         7.24 o                         
   9   5   0        672.56        700.95        10.98 o                         
  10   5   0        317.80        273.69         8.51 o                         
  11   5   0        382.90        406.62        10.53 o                         
  12   5   0        926.98        909.89        17.16 o                         
  13   5   0        148.04        150.66         7.98 o                         
  14   5   0        236.60        245.08         9.81 o                         
  15   5   0        243.05        240.40        10.62 o                         
  16   5   0          7.89          0.33         7.85 o                         
  17   5   0         89.88         57.92         9.78 o                         
  18   5   0        113.72        106.66        11.07 o                         
   0   6   0       1111.60       1014.15        14.91 o                         
   1   6   0         50.08         68.94         5.12 o                         
   2   6   0        506.87        500.44         7.47 o                         
   3   6   0       1271.04       1251.22        13.35 o                         
   4   6   0        152.52        150.03         5.38 o                         
   5   6   0        222.93        199.42         7.16 o                         
   6   6   0       1011.20        991.17        14.47 o                         
   7   6   0         16.99         16.01         5.68 o                         
   8   6   0        125.69        119.76         7.61 o                         
   9   6   0         74.37         79.25         6.93 o                         
  10   6   0        463.59        477.49        12.94 o                         
  11   6   0        155.43        155.95         9.83 o                         
  12   6   0         13.64         16.39         9.19 o                         
  13   6   0        290.37        295.56        12.62 o                         
  14   6   0        194.59        175.45        10.87 o                         
  15   6   0         42.77         36.84         9.98 o                         
  16   6   0        185.94        199.65        15.91 o                         
   1   7   0          7.88         24.80         4.05 o                         
   2   7   0          1.36         13.14         4.09 o                         
   3   7   0          7.22          6.57         4.51 o                         
   4   7   0          4.72         10.13         4.93 o                         
   5   7   0        159.56        149.66         7.78 o                         
   6   7   0        121.32        116.45         9.02 o                         
   7   7   0         12.93         15.53         8.83 o                         
   8   7   0          1.31          1.16         7.98 o                         
   9   7   0          0.50          7.54         8.11 o                         
  10   7   0          1.98          8.83         8.33 o                         
  11   7   0          5.31          1.42         9.35 o                         
  12   7   0         64.03         71.78        10.08 o                         
  13   7   0          0.02          1.26        10.04 o                         
  14   7   0        116.81        131.45        13.07 o                         
   0   8   0        744.47        698.47        28.23 o                         
   1   8   0        387.82        332.59        13.01 o                         
   2   8   0         37.32         39.60         8.91 o                         
   3   8   0          0.03         21.19         9.31 o                         
   4   8   0         47.13         49.67         8.71 o                         
   5   8   0         56.64         59.22         8.89 o                         
   6   8   0         16.82         21.04         7.49 o                         
   7   8   0         39.78         38.25         8.26 o                         
   8   8   0         41.44         45.10         8.55 o                         
   9   8   0          5.01          0.88         8.39 o                         
  10   8   0          5.59         26.30         9.89 o                         
  11   8   0          1.76         38.74        23.90 o                         
   1   9   0         33.67         69.18        17.46 o                         
   2   9   0        103.38        126.18        15.79 o                         
   3   9   0         11.77         36.20        14.13 o                         
   4   9   0         10.87         31.10        14.73 o                         
   5   9   0         71.66         87.16        13.13 o                         
   6   9   0         26.16         59.35        22.53 o                         
 -21   1   1         20.18         11.56        11.17 o                         
 -20   1   1         18.70         12.36         8.63 o                         
 -19   1   1          1.28         -7.05         7.05 o                         
 -18   1   1         66.83         63.53         6.54 o                         
 -17   1   1        216.87        237.97         8.94 o                         
 -16   1   1        274.80        241.39         9.20 o                         
 -15   1   1         36.15         12.46         4.37 o                         
 -14   1   1        424.92        429.06         8.28 o                         
 -13   1   1        271.98        256.56         4.79 o                         
 -12   1   1        557.04        542.93         6.32 o                         
 -11   1   1       2586.43       2587.74        18.62 o                         
 -10   1   1          9.35         17.61         1.85 o                         
  -9   1   1       3928.34       4094.21        25.68 o                         
  -8   1   1       7798.43       8518.51        48.90 o                         
  -7   1   1       4585.91       4437.37        26.01 o                         
  -6   1   1          6.93         10.19         1.07 o                         
  -5   1   1        268.51        248.19         2.51 o                         
  -4   1   1       1816.44       1636.41        10.08 o                         
  -3   1   1       1898.35       1942.99        11.68 o                         
  -1   1   1       3378.10       3416.03        25.35 o                         
   0   1   1       1678.59       1762.36        18.26 o                         
   1   1   1          3.34          8.52         0.60 o                         
   2   1   1       7560.99       7773.03        67.37 o                         
   3   1   1      10579.65      10618.96       290.94 o                         
   4   1   1       3008.05       3326.05        20.18 o                         
   5   1   1       3779.47       3425.73        21.49 o                         
   6   1   1       1688.79       1664.24        11.21 o                         
   7   1   1        159.66        205.75         2.90 o                         
   8   1   1       1962.40       2005.36        13.44 o                         
   9   1   1        438.37        470.57         4.72 o                         
  10   1   1          0.68         -1.77         1.77 o                         
  11   1   1         41.23         32.33         2.21 o                         
  12   1   1       1915.38       1915.42        14.74 o                         
  13   1   1         69.70         58.58         3.37 o                         
  14   1   1        208.06        192.93         5.90 o                         
  15   1   1        202.94        206.57         7.58 o                         
  16   1   1         36.45         36.95         5.63 o                         
  17   1   1          0.21          0.30         5.47 o                         
  18   1   1         28.97         36.29         7.49 o                         
  19   1   1         13.45         25.23         7.80 o                         
  20   1   1          9.02         -9.26        10.22 o                         
  21   1   1          0.71        -10.32        10.32 o                         
 -21   2   1          0.03         -2.33        10.43 o                         
 -20   2   1        150.23        155.85        13.06 o                         
 -19   2   1        124.75        117.94         8.29 o                         
 -18   2   1         75.92         61.62         7.00 o                         
 -17   2   1        112.55        118.97         7.86 o                         
 -16   2   1        646.50        677.67        12.76 o                         
 -15   2   1        212.37        194.52         7.25 o                         
 -14   2   1          1.59         -3.66         3.66 o                         
 -13   2   1       1592.14       1552.95        16.02 o                         
 -12   2   1       1182.30       1184.44         9.98 o                         
 -11   2   1         20.52         14.59         2.37 o                         
 -10   2   1       3006.07       2969.95        19.01 o                         
  -9   2   1         41.93         30.04         1.79 o                         
  -8   2   1        915.02       1026.44         7.80 o                         
  -7   2   1       1029.38        967.27         7.34 o                         
  -6   2   1       9643.72       9704.85        60.45 o                         
  -5   2   1         66.64         70.83         1.57 o                         
  -4   2   1       2432.08       2400.59        14.29 o                         
  -3   2   1        416.04        377.96         3.03 o                         
  -2   2   1       5569.24       6303.62        35.13 o                         
   2   2   1         70.14         77.42         1.52 o                         
   3   2   1       3759.41       3717.15        21.54 o                         
   4   2   1       2741.40       2771.46        17.56 o                         
   5   2   1          9.72          7.80         1.07 o                         
   6   2   1       7856.43       8263.61        48.31 o                         
   7   2   1       6492.75       6869.33        42.54 o                         
   8   2   1       3002.78       3136.21        19.96 o                         
   9   2   1        227.75        190.87         3.39 o                         
  10   2   1        831.65        805.75         6.97 o                         
  11   2   1       1156.48       1170.51         9.09 o                         
  12   2   1        489.89        454.75         5.82 o                         
  13   2   1        987.18        975.15        11.43 o                         
  14   2   1        267.05        249.83         7.44 o                         
  15   2   1          0.39         -4.80         4.80 o                         
  16   2   1        392.87        355.73        10.86 o                         
  17   2   1        435.63        404.71        11.67 o                         
  18   2   1         29.93         17.09         6.76 o                         
  19   2   1         14.80         13.14         7.60 o                         
  20   2   1        161.86        178.56        10.94 o                         
 -20   3   1         62.12         50.65        10.78 o                         
 -19   3   1          3.82          3.76         7.33 o                         
 -18   3   1        335.98        351.55        13.14 o                         
 -17   3   1        551.42        556.20        12.34 o                         
 -16   3   1         60.32         50.34         5.97 o                         
 -15   3   1        281.39        290.66         9.82 o                         
 -14   3   1        399.77        421.55         9.48 o                         
 -13   3   1         63.13         66.68         4.09 o                         
 -12   3   1        281.30        284.75         5.07 o                         
 -11   3   1       1562.48       1525.20        11.98 o                         
 -10   3   1        247.68        213.80         3.78 o                         
  -9   3   1        723.14        774.75         7.17 o                         
  -8   3   1       3798.64       3813.19        24.63 o                         
  -7   3   1       5927.24       5826.99        34.76 o                         
  -6   3   1        806.49        869.11         6.38 o                         
  -5   3   1       3233.49       3369.21        19.26 o                         
  -4   3   1       7639.40       7272.16        43.63 o                         
  -3   3   1        203.84        217.37         3.20 o                         
  -2   3   1      11277.10      11446.13        64.87 o                         
  -1   3   1      21563.99      20966.21       408.35 o                         
   0   3   1       7763.92       7791.28        46.61 o                         
   1   3   1       4602.31       4800.75        29.94 o                         
   2   3   1      10991.87      10846.52        61.51 o                         
   3   3   1        917.76        891.06         6.35 o                         
   4   3   1       1106.41       1139.89         7.82 o                         
   5   3   1       6246.85       6058.44        36.63 o                         
   6   3   1       2176.87       2104.67        13.90 o                         
   7   3   1         34.49         36.92         2.72 o                         
   8   3   1       3269.28       3241.02        20.95 o                         
   9   3   1       1750.45       1689.38        12.24 o                         
  10   3   1         52.11         58.04         3.04 o                         
  11   3   1        475.59        458.34         5.81 o                         
  12   3   1       1247.24       1305.69        12.95 o                         
  13   3   1        375.28        361.74         7.73 o                         
  14   3   1         34.64         28.85         5.25 o                         
  15   3   1        676.12        692.85        12.54 o                         
  16   3   1        275.56        273.81         9.80 o                         
  17   3   1          2.30         -5.80         5.80 o                         
  18   3   1        271.71        283.59        11.57 o                         
  19   3   1        170.70        193.63        13.53 o                         
  20   3   1          0.15          4.35        11.01 o                         
 -19   4   1         88.89        109.41        13.04 o                         
 -18   4   1         18.94         24.08         8.99 o                         
 -17   4   1         51.24         34.32         8.15 o                         
 -16   4   1        243.75        225.62        11.79 o                         
 -15   4   1         54.35         67.42         7.57 o                         
 -14   4   1          8.49          0.33         6.04 o                         
 -13   4   1        104.95        118.28         6.39 o                         
 -12   4   1        601.12        619.81        10.17 o                         
 -11   4   1          3.24          0.86         3.10 o                         
 -10   4   1       1689.74       1700.40        15.15 o                         
  -9   4   1        470.23        447.81         5.89 o                         
  -8   4   1          0.52         -1.05         2.62 o                         
  -7   4   1        366.93        381.57         4.52 o                         
  -6   4   1        893.24        867.87         7.21 o                         
  -5   4   1         40.36         45.38         1.84 o                         
  -4   4   1        121.02        111.60         2.60 o                         
  -3   4   1        302.45        314.85         4.41 o                         
  -2   4   1       3616.56       3947.40        23.80 o                         
  -1   4   1        631.96        734.96         9.46 o                         
   0   4   1       1154.50       1245.28         9.08 o                         
   1   4   1        300.55        243.33         6.67 o                         
   2   4   1         16.91         11.16         2.58 o                         
   3   4   1        431.94        417.39         4.08 o                         
   4   4   1        704.08        747.94         5.99 o                         
   5   4   1         78.09         63.99         2.02 o                         
   6   4   1        131.81        112.70         3.50 o                         
   7   4   1        564.32        589.30         6.06 o                         
   8   4   1        948.24        876.78         8.10 o                         
   9   4   1        216.25        173.78         4.38 o                         
  10   4   1        307.98        279.44         6.16 o                         
  11   4   1        151.08        144.73         5.17 o                         
  12   4   1         39.92         28.41         5.11 o                         
  13   4   1        152.77        172.53         7.45 o                         
  14   4   1        374.66        351.70        11.02 o                         
  15   4   1          7.62          8.20         7.99 o                         
  16   4   1         79.05         88.97         8.74 o                         
  17   4   1        199.69        199.48        10.66 o                         
  18   4   1         28.00         36.72        10.30 o                         
  19   4   1         27.57         30.81        10.70 o                         
 -18   5   1          6.07         16.54         9.43 o                         
 -17   5   1          3.21          5.83         9.34 o                         
 -16   5   1         52.37         43.20         8.29 o                         
 -15   5   1         13.62          3.15         6.98 o                         
 -14   5   1         47.28         70.80         8.76 o                         
 -13   5   1        300.13        342.45        10.57 o                         
 -12   5   1         35.00         63.16         6.17 o                         
 -11   5   1        583.95        585.55        12.80 o                         
 -10   5   1        163.49        178.80         9.96 o                         
  -9   5   1          8.46         12.27         3.73 o                         
  -8   5   1         36.12         40.19         3.69 o                         
  -7   5   1        341.95        335.41         7.67 o                         
  -6   5   1         26.49         17.57         2.16 o                         
  -5   5   1          3.67         -0.73         2.25 o                         
  -4   5   1          0.82         -0.06         1.95 o                         
  -3   5   1        352.27        353.98         4.63 o                         
  -2   5   1         85.39        111.20         3.92 o                         
  -1   5   1         50.23         46.05         2.80 o                         
   0   5   1        164.48        133.36         3.51 o                         
   1   5   1          5.92         -1.24         2.36 o                         
   2   5   1         30.67         20.49         2.09 o                         
   3   5   1          5.15          3.53         1.79 o                         
   4   5   1         27.18         25.10         2.04 o                         
   5   5   1          0.40         -1.19         1.84 o                         
   6   5   1        831.49        773.19         7.49 o                         
   7   5   1        271.14        273.24         7.01 o                         
   8   5   1        699.72        702.58         9.49 o                         
   9   5   1          1.64         -4.45         4.45 o                         
  10   5   1         36.61         32.01         6.22 o                         
  11   5   1         47.93         30.89         5.82 o                         
  12   5   1         69.27         83.17         6.70 o                         
  13   5   1         17.07         30.92         6.79 o                         
  14   5   1        132.41        133.31         8.01 o                         
  15   5   1         29.36         28.46         7.24 o                         
  16   5   1          8.61          6.22         8.30 o                         
  17   5   1         12.27          3.08         9.57 o                         
 -16   6   1         29.44         45.01         9.28 o                         
 -15   6   1         90.87        122.38        10.43 o                         
 -14   6   1          8.25         10.70         9.66 o                         
 -13   6   1        144.92        145.67        10.09 o                         
 -12   6   1          0.87          6.16         8.34 o                         
 -11   6   1         39.17         34.98         7.70 o                         
 -10   6   1          0.73          1.97         6.45 o                         
  -9   6   1         47.18         57.81         6.86 o                         
  -8   6   1         53.07         58.93         5.59 o                         
  -7   6   1        556.09        581.31        11.41 o                         
  -6   6   1        321.88        357.56         9.70 o                         
  -5   6   1         28.64         30.74         4.70 o                         
  -4   6   1         50.94         50.57         4.41 o                         
  -3   6   1         57.39         45.10         4.89 o                         
  -2   6   1        420.31        440.22         8.52 o                         
  -1   6   1       1268.56       1281.29        12.29 o                         
   0   6   1       2077.36       1972.28        17.03 o                         
   1   6   1       1746.30       1571.88        14.21 o                         
   2   6   1        191.18        218.18         6.79 o                         
   3   6   1        418.92        404.08         7.25 o                         
   4   6   1        222.16        247.04         7.07 o                         
   5   6   1        224.37        203.73        10.52 o                         
   6   6   1        322.45        274.18         9.33 o                         
   7   6   1        191.46        207.00         7.56 o                         
   8   6   1        248.29        225.99         8.96 o                         
   9   6   1         86.62         85.88         6.73 o                         
  10   6   1         95.93         86.42         7.09 o                         
  11   6   1        111.02        104.35         8.66 o                         
  12   6   1          2.14         -7.42         8.32 o                         
  13   6   1          1.56         10.60         7.97 o                         
  14   6   1          0.93          4.45         8.19 o                         
  15   6   1          8.37         18.13        11.51 o                         
  16   6   1          8.23         19.24         9.86 o                         
 -14   7   1        160.84        195.53        13.32 o                         
 -13   7   1         19.77         33.05        10.39 o                         
 -12   7   1         79.53         92.01        10.40 o                         
 -11   7   1        203.16        189.20        13.00 o                         
 -10   7   1         19.52         31.39         8.60 o                         
  -9   7   1        130.67        123.18         9.98 o                         
  -8   7   1        548.09        528.16        16.49 o                         
  -7   7   1        180.70        191.65        12.91 o                         
  -6   7   1         14.91         22.98         6.10 o                         
  -5   7   1        193.29        212.49         8.46 o                         
  -4   7   1        111.86        130.73         6.78 o                         
  -3   7   1         15.14          7.35         4.90 o                         
  -2   7   1        453.67        440.19         8.29 o                         
  -1   7   1        964.20        985.37        10.84 o                         
   0   7   1        414.15        403.92         7.24 o                         
   1   7   1         12.58         31.37         4.22 o                         
   2   7   1        572.01        588.39         9.34 o                         
   3   7   1        362.95        347.96         8.66 o                         
   4   7   1        184.45        182.99         7.22 o                         
   5   7   1        530.51        530.34        10.85 o                         
   6   7   1        253.54        270.46        12.77 o                         
   7   7   1          0.42         -1.53         8.49 o                         
   8   7   1        144.88        136.87        10.31 o                         
   9   7   1        248.37        245.41        11.94 o                         
  10   7   1         59.23         57.66         9.30 o                         
  11   7   1         67.81         64.70         9.68 o                         
  12   7   1        200.82        195.61        14.44 o                         
  13   7   1         27.98         24.27        13.18 o                         
  14   7   1         18.90         28.58        27.75 o                         
 -11   8   1         13.25         31.29        10.45 o                         
 -10   8   1         98.40        105.69        11.96 o                         
  -9   8   1        201.05        198.90        11.22 o                         
  -8   8   1         19.23         24.02         8.03 o                         
  -7   8   1        119.09        119.63         9.34 o                         
  -6   8   1        108.52         95.82         8.75 o                         
  -5   8   1         67.43         67.55         7.52 o                         
  -4   8   1         29.21         37.42         7.58 o                         
  -3   8   1        359.49        329.57        15.04 o                         
  -2   8   1        372.06        340.17        21.65 o                         
  -1   8   1         25.80         60.87        11.31 o                         
   0   8   1         35.93         74.98         8.74 o                         
   1   8   1         21.85         34.75         8.50 o                         
   2   8   1         53.25         54.28         9.58 o                         
   3   8   1         64.01         71.73         8.06 o                         
   4   8   1        226.61        224.17        11.85 o                         
   5   8   1          4.73         17.59         9.71 o                         
   6   8   1         54.04         48.35         9.76 o                         
   7   8   1        112.07        107.75        10.03 o                         
   8   8   1         45.40         50.05         9.61 o                         
   9   8   1          1.46          2.14         8.89 o                         
  10   8   1        134.15        158.43        13.57 o                         
  -6   9   1          1.48         56.88        24.18 o                         
  -5   9   1         96.35        119.03        14.81 o                         
  -4   9   1        104.42         99.17        15.68 o                         
  -3   9   1         27.06         38.95        11.81 o                         
  -2   9   1          7.78         39.04        13.01 o                         
  -1   9   1        125.88        152.05        15.97 o                         
   0   9   1         65.36         68.46        17.38 o                         
   1   9   1         39.49         78.99        14.93 o                         
   2   9   1        133.25        147.48        18.69 o                         
   3   9   1         11.01         44.81        14.73 o                         
   4   9   1         65.38         97.66        17.33 o                         
   5   9   1        123.56        130.02        14.20 o                         
 -21   0   2          2.18         -9.19        13.62 o                         
 -20   0   2         37.83         42.93        11.16 o                         
 -19   0   2        228.51        230.83        14.02 o                         
 -18   0   2        487.98        463.80        21.98 o                         
 -17   0   2          5.08         -6.73         6.73 o                         
 -16   0   2        780.18        834.71        18.99 o                         
 -15   0   2        348.65        386.84        11.90 o                         
 -14   0   2          1.99         -4.58         4.58 o                         
 -13   0   2         65.68         62.49         4.58 o                         
 -12   0   2       2611.78       2583.68        27.62 o                         
 -11   0   2       1556.28       1487.38        16.17 o                         
 -10   0   2        100.31         70.13         4.70 o                         
  -9   0   2       4273.81       4125.55        40.20 o                         
  -8   0   2       1118.15       1218.26        12.30 o                         
  -7   0   2       1341.21       1392.58        13.42 o                         
  -6   0   2       5287.54       5348.38        45.69 o                         
  -5   0   2       3867.04       4127.75        35.27 o                         
  -4   0   2       4556.58       5047.78        42.49 o                         
  -3   0   2         72.27         86.96         2.08 o                         
  -2   0   2        556.78        601.08        19.89 o                         
   4   0   2       6273.83       6466.25        54.39 o                         
   5   0   2        481.48        678.74         7.11 o                         
   6   0   2       3190.43       3348.88        30.79 o                         
   7   0   2      12580.93      13051.82       104.65 o                         
   8   0   2       7421.72       7823.57        64.07 o                         
   9   0   2         28.12         31.93         2.69 o                         
  10   0   2       2644.26       2702.28        24.97 o                         
  11   0   2       2357.99       2463.86        22.55 o                         
  12   0   2        248.10        209.72         6.09 o                         
  13   0   2         80.67         55.15         5.65 o                         
  14   0   2       1178.81       1195.51        19.67 o                         
  15   0   2        220.70        237.87        13.48 o                         
  16   0   2        143.51        139.58        12.25 o                         
  17   0   2        741.60        821.10        31.37 o                         
  18   0   2        222.82        240.32        14.12 o                         
  19   0   2         33.52         47.53        10.53 o                         
  20   0   2        129.44        114.15        18.75 o                         
 -21   1   2         40.00         34.93        10.52 o                         
 -20   1   2         88.72        104.83         9.37 o                         
 -19   1   2          2.22         -6.84         6.84 o                         
 -18   1   2        150.55        139.91         7.60 o                         
 -17   1   2        809.59        823.17        14.26 o                         
 -16   1   2        248.83        227.16         8.47 o                         
 -15   1   2         50.35         59.39         4.51 o                         
 -14   1   2        224.19        201.57         6.12 o                         
 -13   1   2        286.23        297.12         4.98 o                         
 -12   1   2          1.65         -2.35         2.35 o                         
 -11   1   2        760.55        707.13         6.55 o                         
 -10   1   2        986.75        867.16         7.39 o                         
  -9   1   2        381.14        382.65         4.24 o                         
  -8   1   2       9290.51       9711.35        56.70 o                         
  -7   1   2       1987.74       1913.24        11.97 o                         
  -6   1   2        292.73        277.62         2.94 o                         
  -5   1   2        537.98        548.77         3.99 o                         
  -4   1   2        136.15        170.48         1.85 o                         
  -3   1   2       1578.63       1657.74        10.26 o                         
   1   1   2        556.32        656.59         4.58 o                         
   3   1   2       3250.67       3318.45        20.06 o                         
   4   1   2         10.87         22.79         1.43 o                         
   5   1   2         25.14         17.52         1.25 o                         
   6   1   2       9660.29       9928.25        58.98 o                         
   7   1   2       2329.88       2334.49        14.80 o                         
   8   1   2        502.55        503.10         5.24 o                         
   9   1   2       2548.72       2546.32        16.31 o                         
  10   1   2        508.61        492.29         5.04 o                         
  11   1   2        309.23        325.40         4.33 o                         
  12   1   2        417.32        411.16         5.50 o                         
  13   1   2        454.94        462.51         7.37 o                         
  14   1   2          6.94         -3.71         3.71 o                         
  15   1   2        302.50        268.59         8.44 o                         
  16   1   2        869.96        894.47        13.59 o                         
  17   1   2         98.43         90.08         6.73 o                         
  18   1   2        133.78        137.05         8.84 o                         
  19   1   2        134.59        158.91         9.83 o                         
  20   1   2         21.71         29.85         9.50 o                         
 -21   2   2          0.14         -1.10         9.60 o                         
 -20   2   2          0.06         -3.70         8.04 o                         
 -19   2   2          4.70          5.80         6.91 o                         
 -18   2   2         42.06         52.54         7.32 o                         
 -17   2   2          5.11         -5.49         5.49 o                         
 -16   2   2         60.57         50.52         5.54 o                         
 -15   2   2         57.33         53.47         5.56 o                         
 -14   2   2         57.38         38.46         4.04 o                         
 -13   2   2         33.92         15.99         4.32 o                         
 -12   2   2        211.50        201.46         5.08 o                         
 -11   2   2        364.28        390.77         4.72 o                         
 -10   2   2        183.51        186.22         3.36 o                         
  -9   2   2       1452.08       1495.82        10.19 o                         
  -8   2   2        699.61        750.16         6.06 o                         
  -7   2   2          3.72         -1.27         1.27 o                         
  -6   2   2          6.12          2.37         1.69 o                         
  -5   2   2       2219.40       2326.64        13.74 o                         
  -4   2   2        268.03        274.53         2.44 o                         
  -3   2   2        365.90        421.45         3.00 o                         
  -2   2   2       9489.69       9649.61        54.46 o                         
  -1   2   2        676.93        682.72         4.42 o                         
   0   2   2         48.01         41.36         2.20 o                         
   1   2   2       2423.25       2443.19        14.70 o                         
   2   2   2       3428.89       3626.65        21.49 o                         
   3   2   2          5.87          1.88         0.85 o                         
   4   2   2        556.01        581.10         4.43 o                         
   5   2   2       5729.92       6053.12        37.26 o                         
   6   2   2        737.77        760.64         5.77 o                         
   7   2   2       3345.88       3539.36        22.74 o                         
   8   2   2       2336.31       2268.29        14.91 o                         
   9   2   2         62.48         62.96         2.38 o                         
  10   2   2       2011.41       1918.19        13.76 o                         
  11   2   2        242.00        239.91         4.06 o                         
  12   2   2         34.07         31.89         2.80 o                         
  13   2   2        152.55        130.68         4.84 o                         
  14   2   2        166.67        172.75         6.07 o                         
  15   2   2         28.06         27.27         5.51 o                         
  16   2   2          8.44         -0.13         6.10 o                         
  17   2   2        107.18        102.39         7.40 o                         
  18   2   2         23.73         22.68         6.90 o                         
  19   2   2          2.54          2.41         7.71 o                         
  20   2   2         15.54         22.73         8.83 o                         
 -20   3   2         52.84         56.41         9.75 o                         
 -19   3   2          0.75         -7.91         7.91 o                         
 -18   3   2         61.29         55.56         7.37 o                         
 -17   3   2        105.72         94.13         7.19 o                         
 -16   3   2        198.02        168.69         7.28 o                         
 -15   3   2          0.30         -5.08         5.08 o                         
 -14   3   2          5.42          0.34         3.77 o                         
 -13   3   2         32.72         19.04         3.45 o                         
 -12   3   2        186.27        143.14         4.03 o                         
 -11   3   2        177.37        159.12         3.75 o                         
 -10   3   2        174.50        196.70         4.11 o                         
  -9   3   2        542.14        553.40         5.44 o                         
  -8   3   2       1645.16       1712.31        11.25 o                         
  -7   3   2        673.22        804.73         6.13 o                         
  -6   3   2          8.42         18.28         1.35 o                         
  -5   3   2        768.86        857.12         5.96 o                         
  -4   3   2          3.22          4.54         1.41 o                         
  -3   3   2       1211.77       1391.58         9.39 o                         
  -2   3   2       1346.00       1498.29         9.32 o                         
  -1   3   2       4541.54       4861.15        29.56 o                         
   0   3   2        406.95        510.78         4.42 o                         
   1   3   2       3254.83       3402.37        21.04 o                         
   2   3   2         91.38        164.35         2.26 o                         
   3   3   2        484.85        506.29         4.08 o                         
   4   3   2        275.28        336.64         3.14 o                         
   5   3   2         52.73         41.59         1.62 o                         
   6   3   2         68.75         63.58         2.41 o                         
   7   3   2         46.01         42.50         2.01 o                         
   8   3   2        146.10        132.08         3.19 o                         
   9   3   2         81.54         95.77         2.87 o                         
  10   3   2          4.23         -1.85         1.85 o                         
  11   3   2          0.04         -2.46         2.60 o                         
  12   3   2         23.17         12.70         3.18 o                         
  13   3   2         44.30         26.20         4.69 o                         
  14   3   2          3.12         -4.74         4.74 o                         
  15   3   2          5.53          6.55         5.53 o                         
  16   3   2         29.11         23.13         5.75 o                         
  17   3   2         66.98         67.51         7.77 o                         
  18   3   2          6.08         10.94         7.50 o                         
  19   3   2          1.13          2.74         8.99 o                         
 -19   4   2        165.75        197.02        15.67 o                         
 -18   4   2        129.52        123.31        10.82 o                         
 -17   4   2          2.13          8.08         8.38 o                         
 -16   4   2         51.09         60.84         7.50 o                         
 -15   4   2        470.62        458.85        14.18 o                         
 -14   4   2         53.08         42.26         5.96 o                         
 -13   4   2        269.58        241.54         8.63 o                         
 -12   4   2        783.47        811.84        11.20 o                         
 -11   4   2        202.77        179.60         5.45 o                         
 -10   4   2        904.60        881.68         9.06 o                         
  -9   4   2       1098.70       1078.22         8.81 o                         
  -8   4   2          2.35          1.36         2.20 o                         
  -7   4   2        837.26        817.43         6.84 o                         
  -6   4   2       1080.31       1016.56         8.40 o                         
  -5   4   2       1426.79       1382.35        10.14 o                         
  -4   4   2         35.78         27.44         1.64 o                         
  -3   4   2        783.63        650.37         5.39 o                         
  -2   4   2        227.70        245.49         4.98 o                         
  -1   4   2       2626.99       2996.99        19.27 o                         
   0   4   2       5214.17       5601.77        32.84 o                         
   1   4   2        619.75        564.65         5.71 o                         
   2   4   2          2.27         -0.43         1.38 o                         
   3   4   2         18.57         11.01         1.45 o                         
   4   4   2       1325.89       1291.86         8.97 o                         
   5   4   2        367.52        326.04         4.03 o                         
   6   4   2        355.72        368.33         4.25 o                         
   7   4   2       3074.55       3096.48        21.60 o                         
   8   4   2       1411.02       1376.51        10.69 o                         
   9   4   2        165.23        145.33         3.84 o                         
  10   4   2        266.61        235.56         5.90 o                         
  11   4   2        414.78        403.55         8.10 o                         
  12   4   2        125.17        125.92         7.21 o                         
  13   4   2          0.86         -5.33         5.33 o                         
  14   4   2         44.93         48.04         6.40 o                         
  15   4   2         19.76         16.63         7.07 o                         
  16   4   2         22.64         19.93         7.78 o                         
  17   4   2         59.77         64.95         9.09 o                         
  18   4   2         44.29         56.12        10.44 o                         
 -18   5   2        127.13        135.07        11.07 o                         
 -17   5   2        400.05        411.61        16.55 o                         
 -16   5   2        112.35         97.14         9.21 o                         
 -15   5   2         13.39          2.62         7.08 o                         
 -14   5   2        511.03        503.72        14.60 o                         
 -13   5   2        408.46        444.55        12.41 o                         
 -12   5   2         60.25         57.98         5.97 o                         
 -11   5   2        922.88        911.87        14.83 o                         
 -10   5   2        269.96        319.36         7.73 o                         
  -9   5   2        115.92        127.31         5.74 o                         
  -8   5   2       2571.54       2451.52        22.23 o                         
  -7   5   2        804.98        828.94         8.11 o                         
  -6   5   2          1.07         -2.15         2.15 o                         
  -5   5   2        493.02        469.42         6.81 o                         
  -4   5   2        626.43        626.64         7.57 o                         
  -3   5   2          8.93         15.45         1.84 o                         
  -2   5   2       2169.74       2198.26        16.46 o                         
  -1   5   2       2442.03       2323.85        15.72 o                         
   0   5   2       1846.09       1787.14        12.97 o                         
   1   5   2         40.56         34.10         2.14 o                         
   2   5   2       1092.42       1023.76         8.28 o                         
   3   5   2        996.99        949.88         8.47 o                         
   4   5   2         37.93         33.08         2.12 o                         
   5   5   2       1022.36       1033.49         9.20 o                         
   6   5   2       1863.01       1770.47        15.72 o                         
   7   5   2         29.05         31.16         3.38 o                         
   8   5   2        167.46        174.67         7.04 o                         
   9   5   2        203.53        184.20         6.36 o                         
  10   5   2        309.35        308.65         9.78 o                         
  11   5   2         37.61         30.83         5.84 o                         
  12   5   2        203.12        215.12        14.06 o                         
  13   5   2        317.15        291.73        10.72 o                         
  14   5   2         14.72          8.67         6.51 o                         
  15   5   2        163.34        157.74         9.59 o                         
  16   5   2        257.45        244.94        14.07 o                         
  17   5   2         23.36         18.71         9.49 o                         
 -16   6   2        159.42        154.72        12.97 o                         
 -15   6   2        175.77        181.38        11.09 o                         
 -14   6   2         24.76         29.10         8.40 o                         
 -13   6   2        217.70        230.05        10.95 o                         
 -12   6   2        522.52        513.80        14.26 o                         
 -11   6   2          6.08          4.63         6.92 o                         
 -10   6   2        261.32        240.87        10.27 o                         
  -9   6   2        641.37        662.56        14.69 o                         
  -8   6   2       1068.13       1087.19        17.72 o                         
  -7   6   2         13.85         39.59         5.82 o                         
  -6   6   2       1434.29       1404.58        19.48 o                         
  -5   6   2        265.47        263.04         8.11 o                         
  -4   6   2          0.21         -4.11         4.11 o                         
  -3   6   2       1558.66       1469.91        15.21 o                         
  -2   6   2       2364.92       2319.76        21.39 o                         
  -1   6   2        848.88        820.07         9.31 o                         
   0   6   2        166.37        183.72         6.76 o                         
   1   6   2       2102.33       2055.99        17.95 o                         
   2   6   2        906.23        821.24         9.90 o                         
   3   6   2        500.56        488.74         8.46 o                         
   4   6   2       1817.12       1788.36        19.41 o                         
   5   6   2        292.25        312.21         8.16 o                         
   6   6   2        392.66        355.11         9.19 o                         
   7   6   2        188.63        183.55         7.82 o                         
   8   6   2        131.15        122.82         8.30 o                         
   9   6   2         16.43         16.01         5.93 o                         
  10   6   2         54.74         58.03         6.96 o                         
  11   6   2        482.18        495.49        13.39 o                         
  12   6   2         61.95         57.09         8.35 o                         
  13   6   2         71.84         81.15         9.93 o                         
  14   6   2        296.35        282.53        14.01 o                         
  15   6   2        117.21        114.90        11.66 o                         
  16   6   2         13.54         14.29        26.65 o                         
 -14   7   2        163.52        192.17        14.53 o                         
 -13   7   2         43.12         50.19        10.57 o                         
 -12   7   2         22.99         39.30        10.20 o                         
 -11   7   2        153.64        172.67        11.52 o                         
 -10   7   2        113.62        102.87        10.15 o                         
  -9   7   2         23.48          9.90         7.96 o                         
  -8   7   2          0.72         17.43         7.86 o                         
  -7   7   2         32.62         47.50         7.44 o                         
  -6   7   2         44.30         41.83         6.44 o                         
  -5   7   2         93.23         81.65         6.34 o                         
  -4   7   2        281.40        274.85         9.15 o                         
  -3   7   2          6.71          3.89         5.09 o                         
  -2   7   2         20.43         17.95         4.20 o                         
  -1   7   2         26.05         28.88         4.14 o                         
   0   7   2         57.51         74.01         4.92 o                         
   1   7   2         96.85         81.91         4.62 o                         
   2   7   2         78.21         82.15         5.60 o                         
   3   7   2         48.19         66.71         7.20 o                         
   4   7   2         68.12         60.41         5.91 o                         
   5   7   2         55.89         55.62         5.78 o                         
   6   7   2         55.50         61.18         7.18 o                         
   7   7   2         17.97         20.27         8.18 o                         
   8   7   2          8.69         10.22         8.15 o                         
   9   7   2         54.97         64.29         9.24 o                         
  10   7   2         41.32         33.90         9.07 o                         
  11   7   2          0.78          3.68        10.08 o                         
  12   7   2         44.70         49.65        12.20 o                         
  13   7   2         14.34         20.60        11.07 o                         
 -11   8   2          2.49         16.23         9.72 o                         
 -10   8   2         13.61         17.81        10.01 o                         
  -9   8   2         14.94         19.01         9.31 o                         
  -8   8   2          1.78          7.36         8.00 o                         
  -7   8   2          4.99          5.21         8.94 o                         
  -6   8   2         11.96         20.21         7.78 o                         
  -5   8   2          0.29          6.37         8.64 o                         
  -4   8   2         22.75         25.09         7.80 o                         
  -3   8   2         96.45        100.86         9.29 o                         
  -2   8   2         50.51         71.47         9.03 o                         
  -1   8   2         66.09         81.53         8.20 o                         
   0   8   2        189.23        186.12        11.60 o                         
   1   8   2         79.62        110.48        10.57 o                         
   2   8   2          1.52          8.66         8.31 o                         
   3   8   2          2.01          9.72         7.18 o                         
   4   8   2          0.02         19.99         7.90 o                         
   5   8   2         18.62         32.29         8.55 o                         
   6   8   2         64.81         59.11         8.95 o                         
   7   8   2          6.98         24.14         9.75 o                         
   8   8   2          0.03          6.05         8.63 o                         
   9   8   2          6.13         19.94        11.53 o                         
  10   8   2          0.44         17.21        12.87 o                         
  -6   9   2         30.36         73.91        23.90 o                         
  -5   9   2          7.87         18.19        13.61 o                         
  -4   9   2          9.80         14.83        13.51 o                         
  -3   9   2          1.91         19.27        12.98 o                         
  -2   9   2         65.79         61.75        13.65 o                         
  -1   9   2        152.18        145.82        15.51 o                         
   0   9   2        143.19        159.03        13.48 o                         
   1   9   2         10.58         21.65        13.02 o                         
   2   9   2         15.66          3.33        18.51 o                         
   3   9   2         38.72         62.09        14.58 o                         
   4   9   2          2.10         23.12        11.76 o                         
   5   9   2         91.52        156.59        29.67 o                         
 -21   1   3         10.24         14.75         9.70 o                         
 -20   1   3         46.47         55.57         8.05 o                         
 -19   1   3         32.61         29.55         7.40 o                         
 -18   1   3         64.65         68.01         6.60 o                         
 -17   1   3        303.51        285.08         9.68 o                         
 -16   1   3        232.46        217.00         8.30 o                         
 -15   1   3        352.42        313.85         7.50 o                         
 -14   1   3        401.69        412.50         7.41 o                         
 -13   1   3        361.16        348.83         5.43 o                         
 -12   1   3        278.41        255.77         6.06 o                         
 -11   1   3         66.35         33.55         2.15 o                         
 -10   1   3       1948.84       1818.82        12.89 o                         
  -9   1   3        838.39        783.73         6.49 o                         
  -8   1   3       5529.69       5924.97        34.46 o                         
  -7   1   3        807.80        729.21         5.55 o                         
  -6   1   3        199.10        254.75         2.82 o                         
  -5   1   3       1384.86       1509.68         9.75 o                         
  -4   1   3        136.43        103.64         1.52 o                         
  -3   1   3       1714.24       2048.18        12.33 o                         
  -2   1   3       5534.44       5796.68        36.88 o                         
  -1   1   3       4294.52       4695.30        28.45 o                         
   1   1   3          6.27          3.54         0.73 o                         
   2   1   3       1848.79       1922.94        11.92 o                         
   3   1   3       4632.22       4735.90        29.08 o                         
   4   1   3       7054.39       7484.15        45.56 o                         
   5   1   3         36.66         48.65         1.64 o                         
   6   1   3      10321.64      10914.26        63.34 o                         
   7   1   3        726.68        695.23         5.53 o                         
   8   1   3         24.23         16.70         1.98 o                         
   9   1   3       1368.80       1344.35         9.41 o                         
  10   1   3        586.08        519.52         6.01 o                         
  11   1   3         20.98         17.20         2.37 o                         
  12   1   3        289.52        303.62         5.25 o                         
  13   1   3          3.99         -3.24         3.24 o                         
  14   1   3        160.49        160.96         6.44 o                         
  15   1   3         59.94         48.05         6.03 o                         
  16   1   3        312.59        316.52        10.13 o                         
  17   1   3        134.32        142.57         7.50 o                         
  18   1   3          4.09          8.73         6.93 o                         
  19   1   3         55.73         72.81        10.23 o                         
  20   1   3         49.42         72.20        10.52 o                         
 -21   2   3         64.47         59.85         9.87 o                         
 -20   2   3         12.79         10.61         7.38 o                         
 -19   2   3        269.64        239.31        11.59 o                         
 -18   2   3        599.80        567.80        14.21 o                         
 -17   2   3        127.90        106.11         7.52 o                         
 -16   2   3        148.89        145.70         6.60 o                         
 -15   2   3        732.62        765.02        12.29 o                         
 -14   2   3        606.88        604.52         8.98 o                         
 -13   2   3        209.43        177.68         5.87 o                         
 -12   2   3        681.19        558.54         6.55 o                         
 -11   2   3        977.16        990.09         8.02 o                         
 -10   2   3         31.14         13.73         1.93 o                         
  -9   2   3       3793.70       3664.26        22.67 o                         
  -8   2   3       1510.77       1453.09         9.97 o                         
  -7   2   3        841.50        905.93         6.66 o                         
  -6   2   3       1686.25       1677.57        10.55 o                         
  -5   2   3       1871.97       1788.40        11.01 o                         
  -4   2   3        897.46        964.84         6.44 o                         
  -3   2   3         71.92         69.73         1.31 o                         
  -2   2   3       1152.74       1199.07         7.36 o                         
  -1   2   3         63.44         98.29         1.80 o                         
   0   2   3        695.63        673.80         4.47 o                         
   1   2   3        221.61        217.42         2.28 o                         
   2   2   3        528.98        411.32         3.10 o                         
   3   2   3        248.99        269.54         2.91 o                         
   4   2   3       2781.58       2741.10        17.53 o                         
   5   2   3        958.10        911.56         7.05 o                         
   6   2   3          1.52         -1.40         1.40 o                         
   7   2   3        451.66        390.08         4.11 o                         
   8   2   3       3459.24       3565.80        23.10 o                         
   9   2   3        989.10        947.74         7.99 o                         
  10   2   3        375.26        381.79         4.86 o                         
  11   2   3        922.18        925.03         7.82 o                         
  12   2   3        559.40        537.95         7.29 o                         
  13   2   3        161.36        133.77         5.03 o                         
  14   2   3         48.14         49.01         4.93 o                         
  15   2   3        518.33        487.36        11.47 o                         
  16   2   3         36.34         22.86         6.21 o                         
  17   2   3         81.56         79.28         7.26 o                         
  18   2   3        193.00        201.07         9.41 o                         
  19   2   3         97.46        115.12        14.79 o                         
  20   2   3         16.80         11.13         9.94 o                         
 -20   3   3        170.43        175.23        13.89 o                         
 -19   3   3         30.91         32.36         9.84 o                         
 -18   3   3         87.76         82.15         7.84 o                         
 -17   3   3        584.94        606.45        13.94 o                         
 -16   3   3        471.87        486.69        11.85 o                         
 -15   3   3         14.51          6.28         5.21 o                         
 -14   3   3        408.50        424.18         8.63 o                         
 -13   3   3        896.86        911.37        11.07 o                         
 -12   3   3        174.17        163.87         4.83 o                         
 -11   3   3        239.58        204.37         4.00 o                         
 -10   3   3       1692.26       1659.69        13.02 o                         
  -9   3   3        604.35        556.92         5.32 o                         
  -8   3   3        235.26        233.58         3.15 o                         
  -7   3   3       2999.28       2880.09        17.26 o                         
  -6   3   3       3625.49       3547.20        21.19 o                         
  -5   3   3        236.35        281.81         2.82 o                         
  -4   3   3       3850.46       3730.97        22.07 o                         
  -3   3   3       6751.41       6586.62        39.66 o                         
  -2   3   3        231.78        233.89         3.47 o                         
  -1   3   3      10689.76      11380.21        61.93 o                         
   0   3   3      10097.56       9819.51        54.70 o                         
   1   3   3         46.11         33.73         1.40 o                         
   2   3   3       3885.12       4040.52        24.77 o                         
   3   3   3       6222.80       5984.58        36.12 o                         
   4   3   3        659.75        628.35         5.02 o                         
   5   3   3       1503.23       1570.13        11.46 o                         
   6   3   3       3842.21       3827.11        25.28 o                         
   7   3   3       3126.74       3060.34        20.64 o                         
   8   3   3         27.37         27.42         1.85 o                         
   9   3   3       2025.88       1979.72        14.54 o                         
  10   3   3       1946.82       1918.86        15.16 o                         
  11   3   3         46.54         46.63         3.25 o                         
  12   3   3        217.26        219.12         6.80 o                         
  13   3   3        437.70        477.01        11.14 o                         
  14   3   3        291.16        279.61        10.31 o                         
  15   3   3        171.04        187.41         8.73 o                         
  16   3   3        613.98        611.60        14.51 o                         
  17   3   3        236.79        247.37        15.20 o                         
  18   3   3          2.61         -1.77         7.48 o                         
  19   3   3        180.99        193.78        11.65 o                         
 -20   4   3          0.10          0.27        27.48 o                         
 -19   4   3        101.76        116.29        11.89 o                         
 -18   4   3         67.40         82.05        10.39 o                         
 -17   4   3          0.28         13.75         9.50 o                         
 -16   4   3        114.94        118.17         8.15 o                         
 -15   4   3         77.52         79.81         6.99 o                         
 -14   4   3         60.30         43.52         5.76 o                         
 -13   4   3         11.11         -3.34         5.22 o                         
 -12   4   3        328.60        352.40         6.82 o                         
 -11   4   3        591.63        594.43         7.89 o                         
 -10   4   3         96.72        108.48         4.38 o                         
  -9   4   3       2314.30       2267.96        16.55 o                         
  -8   4   3       1177.73       1226.15         9.29 o                         
  -7   4   3        212.84        187.87         3.78 o                         
  -6   4   3        132.93        127.81         2.90 o                         
  -5   4   3        187.56        167.34         2.92 o                         
  -4   4   3        154.90        120.14         2.54 o                         
  -3   4   3        793.61        788.49         6.26 o                         
  -2   4   3       3195.84       3399.61        20.97 o                         
  -1   4   3       1840.28       1943.72        12.97 o                         
   0   4   3        396.41        410.71         4.18 o                         
   1   4   3       1680.70       1759.48        11.59 o                         
   2   4   3        971.83        964.47         6.90 o                         
   3   4   3         98.79         85.75         2.19 o                         
   4   4   3        637.17        609.69         5.85 o                         
   5   4   3       1809.61       1917.43        14.93 o                         
   6   4   3        153.65        114.35         3.00 o                         
   7   4   3        297.73        283.85         4.17 o                         
   8   4   3       1132.99       1094.70         9.26 o                         
   9   4   3         13.41         -0.21         2.70 o                         
  10   4   3        399.06        408.07         7.80 o                         
  11   4   3        217.36        212.99         7.78 o                         
  12   4   3          3.02         -5.19         5.19 o                         
  13   4   3         15.12          5.58         6.06 o                         
  14   4   3        251.40        234.52         9.49 o                         
  15   4   3        381.92        368.00        12.31 o                         
  16   4   3         11.51         14.60         8.27 o                         
  17   4   3        128.35        125.02        10.00 o                         
  18   4   3        109.65        126.49        10.92 o                         
 -18   5   3          0.29         20.56         9.11 o                         
 -17   5   3          7.57         27.71         8.46 o                         
 -16   5   3         28.41         44.26         8.72 o                         
 -15   5   3         11.51          6.96         7.37 o                         
 -14   5   3          8.19          7.77         6.96 o                         
 -13   5   3          5.25          9.80         6.29 o                         
 -12   5   3         96.88         96.18         8.65 o                         
 -11   5   3         18.97         33.50         5.51 o                         
 -10   5   3       1887.17       1886.03        19.25 o                         
  -9   5   3        429.51        471.16         7.99 o                         
  -8   5   3       1476.76       1398.46        14.47 o                         
  -7   5   3         78.42         85.78         4.91 o                         
  -6   5   3         13.62         14.18         2.39 o                         
  -5   5   3        236.16        205.73         4.24 o                         
  -4   5   3          2.07          1.71         2.44 o                         
  -3   5   3        577.99        509.26         6.00 o                         
  -2   5   3        560.07        545.02         5.65 o                         
  -1   5   3         81.50         88.05         2.33 o                         
   0   5   3        562.64        498.59         4.95 o                         
   1   5   3        217.14        217.02         3.72 o                         
   2   5   3         92.59         90.84         2.63 o                         
   3   5   3         27.30         20.35         1.93 o                         
   4   5   3         85.97         78.79         2.61 o                         
   5   5   3        178.57        181.48         3.99 o                         
   6   5   3        714.57        699.74        10.04 o                         
   7   5   3        133.04        128.77         5.92 o                         
   8   5   3        100.19         95.08         5.17 o                         
   9   5   3        430.08        409.16         8.69 o                         
  10   5   3          4.69          6.67         5.27 o                         
  11   5   3        303.87        286.25         9.80 o                         
  12   5   3          0.11         -5.48         6.16 o                         
  13   5   3          7.15         -3.64         7.45 o                         
  14   5   3        100.46         78.36         7.85 o                         
  15   5   3          0.15         -7.48         7.48 o                         
  16   5   3         53.57         50.78         9.46 o                         
  17   5   3          2.99          6.03        10.19 o                         
 -17   6   3         40.57         21.71        25.83 o                         
 -16   6   3          1.42         16.47        10.03 o                         
 -15   6   3        117.94        120.74         9.97 o                         
 -14   6   3         60.96         61.33         8.74 o                         
 -13   6   3         26.54         39.57         8.68 o                         
 -12   6   3        111.89        100.41         8.28 o                         
 -11   6   3         10.34         28.65         7.05 o                         
 -10   6   3         41.88         36.23         7.35 o                         
  -9   6   3          2.75         20.85         5.48 o                         
  -8   6   3         34.75         72.93         6.74 o                         
  -7   6   3        139.00        184.28        11.92 o                         
  -6   6   3        434.24        440.38        10.09 o                         
  -5   6   3        478.45        472.61         9.01 o                         
  -4   6   3        126.05        117.21         5.77 o                         
  -3   6   3         79.90         89.97         5.22 o                         
  -2   6   3        126.58        132.42         7.14 o                         
  -1   6   3         46.13         45.15         4.82 o                         
   0   6   3         67.49         34.32         6.09 o                         
   1   6   3         22.69         30.08         3.74 o                         
   2   6   3        440.70        414.05         6.71 o                         
   3   6   3          0.00          8.05         3.88 o                         
   4   6   3        320.60        330.94         7.99 o                         
   5   6   3         81.10         86.87         5.11 o                         
   6   6   3         95.96         78.60         5.56 o                         
   7   6   3        101.91        100.10         6.39 o                         
   8   6   3          2.73         -1.29         5.52 o                         
   9   6   3         26.73         21.46         6.09 o                         
  10   6   3         30.39         29.23         7.32 o                         
  11   6   3        159.44        175.83         9.60 o                         
  12   6   3        219.16        207.92        10.73 o                         
  13   6   3          1.38         -0.05         9.10 o                         
  14   6   3          0.63          4.95        10.15 o                         
  15   6   3          3.74         -6.02        11.71 o                         
 -14   7   3        115.39        121.77        12.15 o                         
 -13   7   3        236.16        263.51        15.04 o                         
 -12   7   3         20.52         18.29         8.91 o                         
 -11   7   3        170.69        178.39        13.16 o                         
 -10   7   3        312.24        340.11        18.82 o                         
  -9   7   3         89.08        103.64         9.38 o                         
  -8   7   3        179.69        176.57        10.37 o                         
  -7   7   3        527.32        532.60        13.49 o                         
  -6   7   3        264.27        279.80        10.76 o                         
  -5   7   3         54.98         44.94         5.99 o                         
  -4   7   3        252.63        262.63         8.80 o                         
  -3   7   3          5.40         19.28         4.64 o                         
  -2   7   3         78.95         57.77         4.71 o                         
  -1   7   3        121.78        155.88         6.60 o                         
   0   7   3        734.42        736.57        10.82 o                         
   1   7   3        326.59        332.93         8.06 o                         
   2   7   3         74.29         93.19         7.65 o                         
   3   7   3        857.84        801.71        13.66 o                         
   4   7   3        167.36        163.70         9.37 o                         
   5   7   3        307.75        346.58        11.42 o                         
   6   7   3       1018.91        996.03        18.70 o                         
   7   7   3        173.27        194.53         9.08 o                         
   8   7   3         33.10         24.67         8.43 o                         
   9   7   3        182.37        200.63        11.52 o                         
  10   7   3        152.96        176.12        12.91 o                         
  11   7   3         18.74         24.28        10.55 o                         
  12   7   3         74.75         75.26        15.13 o                         
  13   7   3         78.67         87.91        12.43 o                         
 -11   8   3         16.92         29.22         9.38 o                         
 -10   8   3         88.95        113.47        10.75 o                         
  -9   8   3        214.41        199.43        11.26 o                         
  -8   8   3        268.57        260.12        13.01 o                         
  -7   8   3         30.17         33.68         9.14 o                         
  -6   8   3        147.62        173.65        11.64 o                         
  -5   8   3        174.31        171.75        10.74 o                         
  -4   8   3         47.31         48.73         8.49 o                         
  -3   8   3        350.03        335.58        13.48 o                         
  -2   8   3        735.82        658.79        16.86 o                         
  -1   8   3        356.28        347.91        14.15 o                         
   0   8   3         26.86         39.78         7.49 o                         
   1   8   3        310.59        285.82        10.98 o                         
   2   8   3        178.01        166.05         9.94 o                         
   3   8   3          0.68          4.87         7.26 o                         
   4   8   3        170.05        160.46        10.23 o                         
   5   8   3        336.78        337.41        13.03 o                         
   6   8   3         18.32         27.65         8.83 o                         
   7   8   3        157.88        146.90        12.31 o                         
   8   8   3        102.33        111.20        13.30 o                         
   9   8   3         18.72         30.41        11.75 o                         
  10   8   3         11.32         20.03        11.07 o                         
  -6   9   3        167.79        195.88        29.40 o                         
  -5   9   3          2.63         17.26        14.51 o                         
  -4   9   3        249.25        212.22        17.62 o                         
  -3   9   3        227.07        208.34        17.41 o                         
  -2   9   3          7.48         31.20        12.88 o                         
  -1   9   3         63.75         79.69        11.92 o                         
   0   9   3        136.28        140.37        12.46 o                         
   1   9   3         53.91         72.96        13.77 o                         
   2   9   3         16.00         23.80        13.80 o                         
   3   9   3        180.28        202.62        15.09 o                         
   4   9   3         17.42         52.57        12.60 o                         
 -22   0   4         41.76         40.65        13.78 o                         
 -21   0   4        426.17        468.34        21.52 o                         
 -20   0   4         56.78         86.47        12.07 o                         
 -19   0   4       1018.97       1020.75        26.53 o                         
 -18   0   4        907.80        956.85        24.73 o                         
 -17   0   4         51.30         46.88         8.13 o                         
 -16   0   4         53.37         44.78         7.05 o                         
 -15   0   4        290.04        326.72        10.66 o                         
 -14   0   4        490.29        504.91        12.50 o                         
 -13   0   4        576.40        560.43        14.99 o                         
 -12   0   4        286.21        270.25         6.90 o                         
 -11   0   4       3802.33       3737.60        32.32 o                         
 -10   0   4        751.06        792.85         8.88 o                         
  -9   0   4        259.50        172.76         5.17 o                         
  -8   0   4       7029.85       6628.92        54.22 o                         
  -7   0   4       4203.94       4283.70        39.02 o                         
  -6   0   4        115.36        155.97         3.80 o                         
  -5   0   4       5558.09       5343.09        47.47 o                         
  -4   0   4      11397.72      12169.74       235.84 o                         
   0   0   4        976.43       1091.88        12.44 o                         
   1   0   4       9088.71       9750.00       267.04 o                         
   2   0   4         56.87         56.60         2.09 o                         
   4   0   4       6998.59       7617.66        64.10 o                         
   5   0   4      19304.19      19827.48       314.42 o                         
   6   0   4       7332.67       7176.75        64.04 o                         
   7   0   4        138.11        120.99         4.07 o                         
   8   0   4       7036.92       7083.09        60.76 o                         
   9   0   4       3466.25       3191.12        27.87 o                         
  10   0   4          4.04          3.11         2.96 o                         
  11   0   4        180.45        221.38         5.47 o                         
  12   0   4       2672.58       2631.11        37.71 o                         
  13   0   4       1335.11       1325.78        19.34 o                         
  14   0   4        234.99        222.88        11.24 o                         
  15   0   4       1281.00       1345.93        22.51 o                         
  16   0   4        427.12        443.98        21.73 o                         
  17   0   4         53.49         52.70        11.31 o                         
  18   0   4        397.57        482.50        19.56 o                         
  19   0   4        101.49        117.03        15.09 o                         
  20   0   4         12.15         17.53        13.50 o                         
 -21   1   4          3.12         11.40         9.93 o                         
 -20   1   4        476.33        492.27        14.62 o                         
 -19   1   4        149.45        171.53         9.01 o                         
 -18   1   4        286.41        261.62         9.34 o                         
 -17   1   4        284.50        281.36        10.30 o                         
 -16   1   4        491.32        483.58        10.18 o                         
 -15   1   4         19.61         16.66         3.96 o                         
 -14   1   4         10.55          2.85         4.03 o                         
 -13   1   4        755.48        758.95         7.58 o                         
 -12   1   4        989.11        944.85         9.55 o                         
 -11   1   4        357.13        291.61         4.01 o                         
 -10   1   4       2622.43       2630.61        17.30 o                         
  -9   1   4        720.26        641.24         5.78 o                         
  -8   1   4        693.47        737.06         6.28 o                         
  -7   1   4         19.96         52.27         1.79 o                         
  -6   1   4         80.11        111.15         2.06 o                         
  -5   1   4         51.22         70.34         1.50 o                         
  -4   1   4       2714.21       2636.06        15.89 o                         
  -3   1   4        332.34        287.74         2.47 o                         
  -2   1   4       1709.44       1958.01        12.13 o                         
  -1   1   4        874.00        917.62         6.23 o                         
   0   1   4       3144.82       3096.99        20.04 o                         
   1   1   4       3903.03       4382.65        26.21 o                         
   2   1   4       3954.42       4414.77        26.52 o                         
   3   1   4        354.92        322.46         2.92 o                         
   4   1   4       5253.04       5626.51        36.41 o                         
   5   1   4       1903.67       1978.70        13.49 o                         
   6   1   4       4104.26       4481.85        28.93 o                         
   7   1   4       4048.66       4101.47        28.15 o                         
   8   1   4        213.37        210.21         3.17 o                         
   9   1   4       1172.92       1232.20         9.46 o                         
  10   1   4       1939.11       1911.16        13.41 o                         
  11   1   4        460.15        427.82         5.26 o                         
  12   1   4         50.78         55.40         3.69 o                         
  13   1   4        588.83        646.95         9.18 o                         
  14   1   4        670.87        695.97        12.41 o                         
  15   1   4          1.23         -5.37         5.37 o                         
  16   1   4        401.59        411.78        10.92 o                         
  17   1   4        409.46        435.16        13.29 o                         
  18   1   4          0.72         -2.25         7.43 o                         
  19   1   4         19.13         25.25         8.49 o                         
  20   1   4         74.60         95.48        13.36 o                         
 -21   2   4         23.30         56.21         9.85 o                         
 -20   2   4         20.03         17.74         7.63 o                         
 -19   2   4         43.63         48.25         7.31 o                         
 -18   2   4         30.79         51.17         6.10 o                         
 -17   2   4          0.79          0.18         6.33 o                         
 -16   2   4          6.35         -3.69         4.90 o                         
 -15   2   4         43.04         54.45         5.00 o                         
 -14   2   4        243.85        236.46         6.18 o                         
 -13   2   4         12.02          2.81         3.23 o                         
 -12   2   4        243.43        203.33         4.27 o                         
 -11   2   4        447.19        456.99         5.18 o                         
 -10   2   4          0.54         -1.65         1.65 o                         
  -9   2   4        750.64        809.90         6.51 o                         
  -8   2   4        259.53        253.27         3.35 o                         
  -7   2   4       1072.38       1091.44         8.02 o                         
  -6   2   4        559.00        617.86         4.72 o                         
  -5   2   4       1494.97       1642.24        10.22 o                         
  -4   2   4        770.42        808.87         5.36 o                         
  -3   2   4        510.66        586.92         4.07 o                         
  -2   2   4       1091.90       1198.36         7.26 o                         
  -1   2   4       4078.67       4424.22        25.99 o                         
   0   2   4        958.65        913.08         5.67 o                         
   1   2   4       1229.07       1296.56         7.89 o                         
   2   2   4        858.03        786.43         5.57 o                         
   3   2   4       1091.80       1272.96         8.31 o                         
   4   2   4        255.59        272.98         2.97 o                         
   5   2   4       2253.45       2412.57        16.27 o                         
   6   2   4       1502.21       1610.24        11.75 o                         
   7   2   4         44.86         56.09         1.96 o                         
   8   2   4       1302.37       1396.84        10.59 o                         
   9   2   4        515.85        430.86         5.12 o                         
  10   2   4         40.57         32.99         2.63 o                         
  11   2   4        391.20        408.66         5.74 o                         
  12   2   4         64.56         60.72         3.81 o                         
  13   2   4         10.98          8.21         3.91 o                         
  14   2   4         49.60         45.98         6.16 o                         
  15   2   4        173.91        188.23         7.54 o                         
  16   2   4         25.77         20.37         6.00 o                         
  17   2   4         42.93         39.44         6.60 o                         
  18   2   4         23.46         45.02         7.48 o                         
  19   2   4          0.95         20.59         9.19 o                         
 -21   3   4          0.36          0.00        31.05 o                         
 -20   3   4          1.02         13.91        11.98 o                         
 -19   3   4          0.52         -6.10         7.69 o                         
 -18   3   4         11.51         13.15         7.21 o                         
 -17   3   4        118.66        117.96         8.70 o                         
 -16   3   4        235.38        198.27         9.19 o                         
 -15   3   4         32.90         21.28         5.89 o                         
 -14   3   4         22.28         16.62         4.80 o                         
 -13   3   4        283.92        262.07         6.06 o                         
 -12   3   4         86.39         95.03         3.31 o                         
 -11   3   4         38.76         35.42         2.88 o                         
 -10   3   4         65.10         65.89         2.34 o                         
  -9   3   4         50.86         45.74         2.25 o                         
  -8   3   4          6.24          1.26         1.75 o                         
  -7   3   4        128.80        143.34         3.04 o                         
  -6   3   4        119.58        132.42         3.13 o                         
  -5   3   4        850.88        910.70         6.30 o                         
  -4   3   4        716.49        730.79         5.44 o                         
  -3   3   4         15.39         19.19         1.36 o                         
  -2   3   4         72.45        107.84         2.21 o                         
  -1   3   4        337.25        328.13         3.00 o                         
   0   3   4          0.85         10.94         1.68 o                         
   1   3   4        753.39        727.37         5.42 o                         
   2   3   4       1328.60       1463.76        10.10 o                         
   3   3   4        331.89        280.76         3.00 o                         
   4   3   4        301.17        352.65         3.53 o                         
   5   3   4         23.07         22.56         2.02 o                         
   6   3   4        150.52        143.57         3.09 o                         
   7   3   4         28.32         22.75         2.14 o                         
   8   3   4          0.13         -2.06         2.06 o                         
   9   3   4         91.67        105.18         3.17 o                         
  10   3   4        126.35        117.52         3.58 o                         
  11   3   4         66.75         60.02         3.89 o                         
  12   3   4         83.56         64.76         4.85 o                         
  13   3   4         62.89         76.24         5.91 o                         
  14   3   4          4.28          3.33         5.56 o                         
  15   3   4          2.09         -3.24         6.34 o                         
  16   3   4          0.15         -2.28         7.59 o                         
  17   3   4         31.40         33.32         8.24 o                         
  18   3   4          6.32         -1.92         8.40 o                         
  19   3   4          1.01          9.71         9.21 o                         
 -20   4   4          5.27         -2.47        27.75 o                         
 -19   4   4         29.66         22.25         9.47 o                         
 -18   4   4        292.15        286.43        15.85 o                         
 -17   4   4        329.77        343.72        14.71 o                         
 -16   4   4          5.02          9.80         7.94 o                         
 -15   4   4        498.66        484.81        13.19 o                         
 -14   4   4        577.68        579.89        12.28 o                         
 -13   4   4         10.17          2.97         4.99 o                         
 -12   4   4        366.12        348.88         8.14 o                         
 -11   4   4       1322.36       1267.75        13.12 o                         
 -10   4   4        347.34        345.37         5.32 o                         
  -9   4   4        722.72        760.79         6.33 o                         
  -8   4   4       2232.00       2085.29        14.03 o                         
  -7   4   4         56.39         59.65         2.29 o                         
  -6   4   4        243.74        225.97         3.60 o                         
  -5   4   4        849.76        785.92         6.82 o                         
  -4   4   4        579.25        522.10         4.71 o                         
  -3   4   4         19.88         11.92         1.60 o                         
  -2   4   4       1245.86       1137.82         8.02 o                         
  -1   4   4       2973.42       3060.98        18.97 o                         
   0   4   4       1345.17       1415.96         9.71 o                         
   1   4   4       1209.06       1313.33         9.33 o                         
   2   4   4       2283.90       2271.71        15.25 o                         
   3   4   4          2.20          2.67         2.09 o                         
   4   4   4        475.44        436.80         5.06 o                         
   5   4   4       1561.07       1522.44        12.35 o                         
   6   4   4       1371.91       1376.54        12.01 o                         
   7   4   4        206.06        181.09         4.24 o                         
   8   4   4       1031.53        985.18         9.29 o                         
   9   4   4        718.31        750.35         9.61 o                         
  10   4   4          0.38         -4.04         4.04 o                         
  11   4   4        720.21        682.16        13.38 o                         
  12   4   4        306.52        311.16         9.65 o                         
  13   4   4         27.23         25.29         6.18 o                         
  14   4   4          4.56         -1.26         6.97 o                         
  15   4   4        105.35        120.44         9.48 o                         
  16   4   4         84.73         73.16         9.29 o                         
  17   4   4          3.58          5.00         8.96 o                         
  18   4   4         58.44         64.01        10.76 o                         
 -18   5   4          1.22          6.84         8.05 o                         
 -17   5   4        231.60        215.68        12.93 o                         
 -16   5   4        432.99        417.30        14.44 o                         
 -15   5   4         55.31         59.79         8.77 o                         
 -14   5   4        158.04        138.96         9.28 o                         
 -13   5   4        434.84        393.33        12.33 o                         
 -12   5   4        113.04        124.72         8.57 o                         
 -11   5   4         31.74         40.59         5.79 o                         
 -10   5   4       1360.05       1348.47        15.74 o                         
  -9   5   4       1492.97       1443.78        17.16 o                         
  -8   5   4         20.73         30.99         3.93 o                         
  -7   5   4       2103.93       2086.13        17.37 o                         
  -6   5   4       1884.71       1841.97        22.77 o                         
  -5   5   4        231.02        225.77         5.61 o                         
  -4   5   4       1526.81       1427.51        12.25 o                         
  -3   5   4        622.63        618.23         6.51 o                         
  -2   5   4         16.88         12.12         1.92 o                         
  -1   5   4        320.42        304.83         3.91 o                         
   0   5   4       1014.06        988.18         7.92 o                         
   1   5   4        356.13        362.03         4.56 o                         
   2   5   4        237.49        243.23         3.93 o                         
   3   5   4       1438.56       1387.80        11.20 o                         
   4   5   4        718.05        684.67         8.97 o                         
   5   5   4         62.28         66.41         4.41 o                         
   6   5   4       1304.92       1234.20        12.76 o                         
   7   5   4        603.42        617.92         9.05 o                         
   8   5   4        182.09        168.78         5.93 o                         
   9   5   4        486.07        448.42        10.35 o                         
  10   5   4        622.87        589.84        12.66 o                         
  11   5   4         74.48         65.32         6.50 o                         
  12   5   4         34.24         26.97         8.79 o                         
  13   5   4        142.99        150.90         9.26 o                         
  14   5   4        131.60        137.18         9.18 o                         
  15   5   4          1.14         -7.44         7.44 o                         
  16   5   4         50.08         53.26        10.20 o                         
  17   5   4        136.87        126.11        34.07 o                         
 -17   6   4         53.32         85.18        29.67 o                         
 -16   6   4          2.67          9.55         9.20 o                         
 -15   6   4        135.14        138.11        10.31 o                         
 -14   6   4        168.95        180.66        10.38 o                         
 -13   6   4         17.89         13.65         8.77 o                         
 -12   6   4         60.92         48.52         7.78 o                         
 -11   6   4        416.89        378.73        12.64 o                         
 -10   6   4         77.78         98.46         7.18 o                         
  -9   6   4         54.83         65.39         6.21 o                         
  -8   6   4       1540.45       1476.29        20.76 o                         
  -7   6   4       1253.03       1276.29        17.30 o                         
  -6   6   4        176.80        232.58         8.67 o                         
  -5   6   4       1933.17       1833.46        21.75 o                         
  -4   6   4         79.34         94.53         5.19 o                         
  -3   6   4        722.56        674.89         9.58 o                         
  -2   6   4       1699.73       1557.94        15.60 o                         
  -1   6   4        968.69        898.15        11.67 o                         
   0   6   4         11.04          4.18         3.51 o                         
   1   6   4        786.27        734.70         9.43 o                         
   2   6   4       1386.01       1391.05        14.50 o                         
   3   6   4        313.06        285.50         7.72 o                         
   4   6   4       1075.68       1044.26        15.01 o                         
   5   6   4        947.75        908.11        14.19 o                         
   6   6   4         97.64        101.79         6.49 o                         
   7   6   4         83.31         73.85         6.43 o                         
   8   6   4        556.21        515.33        11.39 o                         
   9   6   4        152.22        163.23         8.33 o                         
  10   6   4         14.78          9.98         7.00 o                         
  11   6   4         85.99         88.22        10.41 o                         
  12   6   4         85.34        100.31         9.12 o                         
  13   6   4         14.58         13.13         9.38 o                         
  14   6   4        203.90        198.31        17.24 o                         
  15   6   4         98.39        101.42        11.51 o                         
 -14   7   4         86.74         88.21        11.95 o                         
 -13   7   4         96.63        118.35        11.76 o                         
 -12   7   4          0.34          9.63         9.24 o                         
 -11   7   4         62.42         70.80         9.51 o                         
 -10   7   4        336.03        379.93        21.11 o                         
  -9   7   4        161.59        187.57        13.90 o                         
  -8   7   4          0.84          9.22         6.83 o                         
  -7   7   4        222.17        222.84         9.73 o                         
  -6   7   4        289.29        280.41        10.21 o                         
  -5   7   4          0.23         18.04         6.01 o                         
  -4   7   4        237.42        223.96         8.39 o                         
  -3   7   4        373.63        339.94         9.51 o                         
  -2   7   4         34.37         31.12         4.96 o                         
  -1   7   4         95.58         86.49         5.85 o                         
   0   7   4        195.48        200.61         7.26 o                         
   1   7   4         50.40         67.23         5.96 o                         
   2   7   4          0.42         -1.66         5.21 o                         
   3   7   4        176.32        153.12         8.11 o                         
   4   7   4         99.83         88.12         7.00 o                         
   5   7   4         98.05         99.81         7.88 o                         
   6   7   4         95.11        101.91         8.16 o                         
   7   7   4          2.25          3.82         6.66 o                         
   8   7   4          1.61         -1.85         8.49 o                         
   9   7   4          5.21         -0.24         9.63 o                         
  10   7   4         30.98         40.48        10.63 o                         
  11   7   4          0.71         17.28        10.61 o                         
  12   7   4         73.84         60.35        12.53 o                         
  13   7   4         21.48         35.72        28.03 o                         
 -11   8   4          0.32         23.82        10.27 o                         
 -10   8   4          2.40         22.71        10.66 o                         
  -9   8   4         10.95         42.00         9.47 o                         
  -8   8   4         23.99         24.11         9.54 o                         
  -7   8   4          2.02         18.23        11.45 o                         
  -6   8   4          5.48         13.53         8.24 o                         
  -5   8   4          0.24         30.43         8.65 o                         
  -4   8   4          0.01         28.20         8.18 o                         
  -3   8   4          2.76         31.37         7.95 o                         
  -2   8   4          2.25         26.84         7.24 o                         
  -1   8   4         13.70         27.66         7.70 o                         
   0   8   4          0.00         15.52         7.22 o                         
   1   8   4          0.44         11.25         7.30 o                         
   2   8   4          3.48          5.12         6.87 o                         
   3   8   4          0.09          5.19         7.30 o                         
   4   8   4          4.94          0.04         7.63 o                         
   5   8   4          2.93         17.11         7.67 o                         
   6   8   4         13.39         13.89         8.78 o                         
   7   8   4          3.26          2.67         9.92 o                         
   8   8   4          0.96          6.07        10.46 o                         
   9   8   4          1.03        -11.68        11.68 o                         
  -5   9   4         22.99         27.93        18.33 o                         
  -4   9   4          5.31         32.83        13.68 o                         
  -3   9   4         39.61         90.09        15.09 o                         
  -2   9   4          0.23          2.63        12.99 o                         
  -1   9   4          4.99         33.04        11.87 o                         
   0   9   4         40.34         56.39        12.71 o                         
   1   9   4         54.76         66.14        16.04 o                         
   2   9   4          0.15          3.07        12.56 o                         
   3   9   4         34.16         37.38        12.02 o                         
   4   9   4         15.53         51.65        23.08 o                         
 -22   1   5         69.10        102.55        12.67 o                         
 -21   1   5          1.21         14.50        10.53 o                         
 -20   1   5         18.01         19.11         7.37 o                         
 -19   1   5         76.94         95.37         7.65 o                         
 -18   1   5         76.83         91.68         7.41 o                         
 -17   1   5        105.32         85.64         6.14 o                         
 -16   1   5        690.71        744.36        13.83 o                         
 -15   1   5        778.86        762.36         9.71 o                         
 -14   1   5        130.39        132.90         4.74 o                         
 -13   1   5        112.39        113.29         3.92 o                         
 -12   1   5        901.93        873.88         9.01 o                         
 -11   1   5        257.82        228.77         3.47 o                         
 -10   1   5         28.99         16.95         1.75 o                         
  -9   1   5       1483.43       1400.23         9.83 o                         
  -8   1   5       2770.33       2863.89        17.83 o                         
  -7   1   5         17.71         10.87         1.37 o                         
  -6   1   5       1847.45       1742.37        11.71 o                         
  -5   1   5       1626.94       1857.62        12.22 o                         
  -4   1   5       1359.69       1457.67         9.48 o                         
  -3   1   5       3718.30       3838.68        23.77 o                         
  -2   1   5        152.56        210.26         2.20 o                         
   0   1   5        226.74        225.15         2.09 o                         
   1   1   5       5114.73       5399.62        33.06 o                         
   2   1   5       4109.52       4270.93        26.39 o                         
   3   1   5        749.67        756.24         5.94 o                         
   4   1   5       4000.11       4076.24        24.91 o                         
   5   1   5       1302.76       1491.63        10.39 o                         
   6   1   5        343.46        361.25         4.11 o                         
   7   1   5       3137.41       3097.27        21.43 o                         
   8   1   5       1100.29       1103.98         9.16 o                         
   9   1   5        710.21        728.70         6.78 o                         
  10   1   5       1454.71       1512.82        11.71 o                         
  11   1   5       1006.07        949.14         9.11 o                         
  12   1   5        196.46        200.20         5.86 o                         
  13   1   5         57.52         54.93         4.37 o                         
  14   1   5         98.29        108.67         6.47 o                         
  15   1   5         97.92         89.21         6.34 o                         
  16   1   5          5.02          5.75         6.56 o                         
  17   1   5         86.18         80.93         7.77 o                         
  18   1   5         62.66         59.42         7.54 o                         
  19   1   5          7.92         19.79         9.06 o                         
 -21   2   5        155.03        174.85        11.27 o                         
 -20   2   5         89.27         81.86         8.54 o                         
 -19   2   5         86.83         78.74         8.10 o                         
 -18   2   5        616.26        632.34        13.00 o                         
 -17   2   5        453.30        447.86        11.63 o                         
 -16   2   5         10.00          5.41         4.83 o                         
 -15   2   5        558.84        530.00         9.03 o                         
 -14   2   5        912.68        949.67        11.29 o                         
 -13   2   5         16.23         10.49         3.26 o                         
 -12   2   5       1102.38       1027.65         8.76 o                         
 -11   2   5       2620.75       2442.23        18.79 o                         
 -10   2   5        960.90        885.96         7.47 o                         
  -9   2   5        200.22        292.30         3.87 o                         
  -8   2   5       6389.59       6218.98        38.66 o                         
  -7   2   5       5586.36       5963.67        34.62 o                         
  -6   2   5        931.86       1075.80         7.31 o                         
  -5   2   5       2532.69       2545.45        15.68 o                         
  -4   2   5        505.34        494.68         3.70 o                         
  -3   2   5        166.35        168.53         2.12 o                         
  -2   2   5       2346.31       2594.01        14.75 o                         
  -1   2   5       4346.79       4304.33        24.86 o                         
   0   2   5       1059.45       1101.00         7.51 o                         
   1   2   5       1331.52       1465.10         9.10 o                         
   2   2   5       3377.11       3349.89        20.50 o                         
   3   2   5       1863.63       1861.53        12.60 o                         
   4   2   5        394.67        468.53         3.99 o                         
   5   2   5       3628.01       3484.12        23.46 o                         
   6   2   5       5032.22       5219.32        32.78 o                         
   7   2   5        301.26        288.99         3.75 o                         
   8   2   5       1517.40       1434.26        10.38 o                         
   9   2   5       2534.60       2507.58        19.10 o                         
  10   2   5        847.93        794.73         7.70 o                         
  11   2   5       1145.06       1149.45        11.46 o                         
  12   2   5       2043.45       2084.48        20.72 o                         
  13   2   5        503.99        509.70        10.51 o                         
  14   2   5          0.91         -5.11         5.11 o                         
  15   2   5        237.60        253.01         9.11 o                         
  16   2   5        501.38        502.74        11.87 o                         
  17   2   5         63.15         55.08         7.70 o                         
  18   2   5        175.09        183.36        10.13 o                         
  19   2   5        235.91        261.62        14.82 o                         
 -21   3   5          1.49         15.28        17.94 o                         
 -20   3   5        137.98        124.28        13.28 o                         
 -19   3   5        294.85        283.26        12.50 o                         
 -18   3   5         26.36         34.61         6.89 o                         
 -17   3   5        241.12        237.07        12.13 o                         
 -16   3   5        311.26        316.45        10.10 o                         
 -15   3   5        418.78        422.79        11.70 o                         
 -14   3   5         49.90         31.65         4.84 o                         
 -13   3   5        325.42        315.85         7.23 o                         
 -12   3   5       1216.44       1221.84        10.82 o                         
 -11   3   5        188.73        182.43         3.86 o                         
 -10   3   5       1369.35       1287.13         9.52 o                         
  -9   3   5       1975.36       1969.82        14.20 o                         
  -8   3   5       3425.20       3430.01        22.34 o                         
  -7   3   5        237.99        225.58         2.96 o                         
  -6   3   5       2937.64       2798.44        16.34 o                         
  -5   3   5       1648.33       1634.11        10.00 o                         
  -4   3   5         47.09         37.11         1.29 o                         
  -3   3   5       8096.34       8013.01        44.97 o                         
  -2   3   5       7937.98       7920.63        44.38 o                         
  -1   3   5         76.97         66.30         1.73 o                         
   0   3   5       5996.05       6381.30        36.72 o                         
   1   3   5       2564.03       2270.11        13.59 o                         
   2   3   5         27.63         42.03         1.34 o                         
   3   3   5        911.75        961.05         6.89 o                         
   4   3   5       4276.67       4155.81        25.69 o                         
   5   3   5        800.21        736.95         6.21 o                         
   6   3   5        236.92        237.66         3.77 o                         
   7   3   5       2259.54       2298.02        16.40 o                         
   8   3   5       1805.12       1763.66        14.48 o                         
   9   3   5         91.50         93.45         3.06 o                         
  10   3   5       1246.42       1260.22        12.46 o                         
  11   3   5       1306.68       1340.97        16.43 o                         
  12   3   5          0.04          6.02         4.33 o                         
  13   3   5        638.23        677.50        12.69 o                         
  14   3   5        579.16        629.04        13.44 o                         
  15   3   5        118.74        130.77         7.85 o                         
  16   3   5         63.42         82.58         8.32 o                         
  17   3   5        261.59        246.57        12.91 o                         
  18   3   5         99.05        117.36        12.76 o                         
 -20   4   5         57.13         50.72        10.27 o                         
 -19   4   5         12.72          6.96         9.55 o                         
 -18   4   5        158.90        157.69        10.72 o                         
 -17   4   5        128.13        142.32         9.51 o                         
 -16   4   5         19.22         25.37         7.37 o                         
 -15   4   5         55.66         61.96         8.66 o                         
 -14   4   5        285.72        286.46        11.10 o                         
 -13   4   5        187.11        187.30         9.25 o                         
 -12   4   5        122.57        124.11         5.08 o                         
 -11   4   5        764.87        746.18        10.09 o                         
 -10   4   5        106.19        114.14         3.69 o                         
  -9   4   5          5.13          5.34         1.85 o                         
  -8   4   5        958.52        927.22         7.64 o                         
  -7   4   5        507.28        495.77         5.02 o                         
  -6   4   5        190.49        169.20         3.79 o                         
  -5   4   5        631.40        536.39         6.57 o                         
  -4   4   5        547.96        560.05         4.90 o                         
  -3   4   5         57.50         66.31         1.93 o                         
  -2   4   5       2516.80       2525.88        15.72 o                         
  -1   4   5        275.61        254.73         3.36 o                         
   0   4   5         16.07         20.73         1.55 o                         
   1   4   5         49.31         52.02         2.25 o                         
   2   4   5        329.10        317.18         3.92 o                         
   3   4   5        216.50        225.55         3.33 o                         
   4   4   5          4.09          6.13         2.34 o                         
   5   4   5        179.35        188.19         3.30 o                         
   6   4   5       1173.87       1116.64        10.07 o                         
   7   4   5         10.17          6.82         2.45 o                         
   8   4   5        995.19       1053.89        12.69 o                         
   9   4   5        182.35        188.63         6.10 o                         
  10   4   5         42.60         39.41         5.23 o                         
  11   4   5          2.34          7.69         6.20 o                         
  12   4   5         89.17        108.70         7.58 o                         
  13   4   5          2.78         -2.74         7.13 o                         
  14   4   5         27.39         13.08         7.95 o                         
  15   4   5         33.89         22.99         8.13 o                         
  16   4   5        113.44        110.02         9.68 o                         
  17   4   5          1.74         -0.39        10.14 o                         
  18   4   5         51.84         61.82        43.69 o                         
 -18   5   5         12.99         22.94         8.60 o                         
 -17   5   5          9.91          4.79         8.02 o                         
 -16   5   5          0.08          9.15         7.44 o                         
 -15   5   5         12.25          7.99         7.49 o                         
 -14   5   5          4.48         -2.18         6.95 o                         
 -13   5   5          5.92         -5.61         5.61 o                         
 -12   5   5          5.44         -5.81         5.81 o                         
 -11   5   5         91.57         80.65         6.98 o                         
 -10   5   5        184.10        204.52         7.88 o                         
  -9   5   5         11.13         25.33         3.55 o                         
  -8   5   5         56.81         67.08         3.72 o                         
  -7   5   5        480.37        464.05         6.58 o                         
  -6   5   5        704.56        703.17         8.95 o                         
  -5   5   5        170.10        181.98         5.18 o                         
  -4   5   5         72.99         63.43         2.70 o                         
  -3   5   5          6.89         14.90         2.09 o                         
  -2   5   5        207.06        182.23         3.54 o                         
  -1   5   5          5.42          7.66         1.80 o                         
   0   5   5         48.80         44.31         2.09 o                         
   1   5   5          2.37          1.08         1.85 o                         
   2   5   5         35.57         28.70         2.09 o                         
   3   5   5         24.09         19.80         2.18 o                         
   4   5   5         49.86         44.56         2.88 o                         
   5   5   5        396.88        399.28         8.59 o                         
   6   5   5        276.66        268.74         6.68 o                         
   7   5   5        178.94        177.07         5.84 o                         
   8   5   5          3.49          1.45         4.43 o                         
   9   5   5          3.88          4.63         5.78 o                         
  10   5   5          2.22         -2.54         5.31 o                         
  11   5   5          9.35         -0.75         6.00 o                         
  12   5   5        124.72        123.32         9.26 o                         
  13   5   5          0.13          6.28         6.96 o                         
  14   5   5         16.15         11.59         7.59 o                         
  15   5   5          9.45         -7.91         7.91 o                         
  16   5   5          0.04         -5.70         8.18 o                         
 -17   6   5         72.40         68.69         9.89 o                         
 -16   6   5          3.15          7.47         8.86 o                         
 -15   6   5         46.37         64.00         8.60 o                         
 -14   6   5         58.20         60.20         8.51 o                         
 -13   6   5          0.96          9.22         9.51 o                         
 -12   6   5         33.04         20.13         7.63 o                         
 -11   6   5        168.60        165.47         9.21 o                         
 -10   6   5        155.08        165.99         7.93 o                         
  -9   6   5          3.03         26.08         5.58 o                         
  -8   6   5         72.55         96.40         7.03 o                         
  -7   6   5        133.30        185.58         8.18 o                         
  -6   6   5         56.02         64.34         7.65 o                         
  -5   6   5        199.57        246.00        14.76 o                         
  -4   6   5        284.17        314.62         8.56 o                         
  -3   6   5         20.36         32.78         4.35 o                         
  -2   6   5        153.26        176.03         6.27 o                         
  -1   6   5         78.19         71.37         4.22 o                         
   0   6   5         31.10         22.51         3.61 o                         
   1   6   5         33.96         24.20         4.03 o                         
   2   6   5        162.05        167.21         5.93 o                         
   3   6   5        137.38        116.03         6.85 o                         
   4   6   5         13.25          9.38         5.38 o                         
   5   6   5        466.60        495.78        12.69 o                         
   6   6   5        365.61        358.45        10.21 o                         
   7   6   5         13.37          7.79         5.47 o                         
   8   6   5         76.47         89.29         6.59 o                         
   9   6   5        162.84        175.18         8.58 o                         
  10   6   5          5.45         15.89         7.63 o                         
  11   6   5         53.92         51.21         8.34 o                         
  12   6   5        190.07        179.60        10.68 o                         
  13   6   5        149.15        127.49        10.37 o                         
  14   6   5          1.68          3.09         9.51 o                         
  15   6   5         27.97         62.37        29.12 o                         
 -14   7   5          0.24         -9.99         9.99 o                         
 -13   7   5         63.58         64.38        10.16 o                         
 -12   7   5         99.00        109.27        10.57 o                         
 -11   7   5          0.05         12.20         8.72 o                         
 -10   7   5        133.31        167.09        13.62 o                         
  -9   7   5        457.22        505.97        15.34 o                         
  -8   7   5         80.89         99.63         8.01 o                         
  -7   7   5         55.16         74.93         8.56 o                         
  -6   7   5        586.03        606.50        13.11 o                         
  -5   7   5        139.69        168.65         8.49 o                         
  -4   7   5        121.86        126.13         6.39 o                         
  -3   7   5        463.21        424.07         9.94 o                         
  -2   7   5        217.96        227.83         8.06 o                         
  -1   7   5          5.34          4.98         5.07 o                         
   0   7   5         73.01         88.82         6.07 o                         
   1   7   5        341.30        366.51         9.55 o                         
   2   7   5        215.04        202.43         8.72 o                         
   3   7   5        242.29        278.07        12.33 o                         
   4   7   5        530.06        520.10        12.72 o                         
   5   7   5        147.13        161.52         8.98 o                         
   6   7   5        187.71        188.63         9.54 o                         
   7   7   5        519.09        517.63        15.72 o                         
   8   7   5        126.95        142.51         9.98 o                         
   9   7   5         44.61         36.80        10.06 o                         
  10   7   5        187.63        178.55        13.60 o                         
  11   7   5         42.88         33.64        13.84 o                         
  12   7   5         12.42         10.50        11.41 o                         
 -11   8   5        211.77        219.53        15.11 o                         
 -10   8   5        138.33        165.96        12.58 o                         
  -9   8   5         59.01         69.70        10.37 o                         
  -8   8   5        208.68        234.95        22.55 o                         
  -7   8   5        123.51        112.74        10.34 o                         
  -6   8   5         12.73         10.58        11.92 o                         
  -5   8   5        218.40        244.24        11.23 o                         
  -4   8   5        197.68        207.38        11.53 o                         
  -3   8   5          5.06         31.51         8.53 o                         
  -2   8   5        239.73        233.84        11.48 o                         
  -1   8   5        138.69        162.25         9.55 o                         
   0   8   5         39.84         34.70         7.17 o                         
   1   8   5         39.09         46.80         7.39 o                         
   2   8   5        319.37        290.28        11.06 o                         
   3   8   5         48.07         66.57         8.00 o                         
   4   8   5         27.85         22.18         7.72 o                         
   5   8   5        126.22        137.30        10.96 o                         
   6   8   5        119.48        102.40        10.71 o                         
   7   8   5          3.17         10.88         8.90 o                         
   8   8   5         92.83         84.46        13.29 o                         
   9   8   5        145.29        135.73        13.59 o                         
  -5   9   5         78.53         81.77        14.91 o                         
  -4   9   5         39.16         55.02        14.11 o                         
  -3   9   5        354.30        363.81        22.51 o                         
  -2   9   5        214.99        215.14        18.04 o                         
  -1   9   5         10.50         45.67        12.15 o                         
   0   9   5        119.23        104.93        16.63 o                         
   1   9   5         61.10         60.41        19.03 o                         
   2   9   5          8.10         34.19        14.11 o                         
   3   9   5         30.29         33.49        12.12 o                         
 -22   0   6         13.67         19.22        11.52 o                         
 -21   0   6        163.43        186.14        14.07 o                         
 -20   0   6        508.85        545.78        21.08 o                         
 -19   0   6         49.79         72.28        10.60 o                         
 -18   0   6       1143.47       1140.15        23.64 o                         
 -17   0   6        902.09       1004.43        21.54 o                         
 -16   0   6        264.90        241.30        12.49 o                         
 -15   0   6         94.66         99.09         6.14 o                         
 -14   0   6        195.22        187.16         6.37 o                         
 -13   0   6        747.95        767.86        21.14 o                         
 -12   0   6        228.59        204.63         5.47 o                         
 -11   0   6       3111.58       3129.47        28.81 o                         
 -10   0   6       4479.05       4409.46        37.34 o                         
  -9   0   6       1030.21       1151.38        11.80 o                         
  -8   0   6        962.35        982.81        11.11 o                         
  -7   0   6       3149.18       2793.94        26.16 o                         
  -6   0   6       8711.19       9026.19        75.92 o                         
  -5   0   6          5.28         11.04         2.00 o                         
  -4   0   6       8924.16       8818.17        70.73 o                         
  -1   0   6       1467.81       1370.75        13.21 o                         
   0   0   6       6227.93       5831.89        54.50 o                         
   1   0   6      12084.86      12718.14       332.98 o                         
   2   0   6        407.65        354.61         4.78 o                         
   3   0   6        914.39       1075.42        11.90 o                         
   4   0   6       8126.96       8019.37        75.09 o                         
   5   0   6        389.33        404.42         6.28 o                         
   6   0   6      26168.96      26870.93       369.85 o                         
   7   0   6       1551.61       1504.76        15.78 o                         
   8   0   6       1914.86       1931.66        19.84 o                         
   9   0   6       3013.85       3027.39        31.57 o                         
  10   0   6         43.60         42.15         3.33 o                         
  11   0   6         80.57         79.98         5.72 o                         
  12   0   6       4140.60       4243.65        56.33 o                         
  13   0   6       2226.11       2305.97        32.36 o                         
  14   0   6        248.19        209.98        10.67 o                         
  15   0   6        744.66        813.79        19.34 o                         
  16   0   6        798.65        826.67        20.44 o                         
  17   0   6          9.16          2.00        10.34 o                         
  18   0   6        138.48        131.21        15.41 o                         
  19   0   6        159.71        177.44        17.37 o                         
 -22   1   6        149.45        152.39        11.86 o                         
 -21   1   6        141.55        136.82        11.27 o                         
 -20   1   6         66.80         70.13         8.14 o                         
 -19   1   6        665.32        719.62        14.83 o                         
 -18   1   6        308.59        352.63        11.80 o                         
 -17   1   6        342.81        327.70         9.86 o                         
 -16   1   6       1206.52       1248.18        17.31 o                         
 -15   1   6         62.17         80.62         4.58 o                         
 -14   1   6        548.92        503.05         6.93 o                         
 -13   1   6        783.18        778.84         7.18 o                         
 -12   1   6       2481.73       2501.19        16.66 o                         
 -11   1   6        830.74        843.92         6.95 o                         
 -10   1   6       1758.46       1795.46        12.18 o                         
  -9   1   6       4259.08       4375.44        28.51 o                         
  -8   1   6         32.15         68.61         2.39 o                         
  -7   1   6          1.63         -1.68         1.68 o                         
  -6   1   6        111.52         65.13         1.98 o                         
  -5   1   6       1735.23       1543.35        10.55 o                         
  -4   1   6        764.76        801.66         5.94 o                         
  -3   1   6        451.89        416.27         3.51 o                         
  -1   1   6       3640.20       4097.16        25.33 o                         
   0   1   6        769.11        758.64         5.51 o                         
   1   1   6        676.21        612.31         4.71 o                         
   2   1   6        287.30        358.21         3.93 o                         
   3   1   6         16.92         16.81         1.61 o                         
   4   1   6         14.62         15.74         1.95 o                         
   5   1   6       9811.75      10521.35        62.67 o                         
   6   1   6          3.54         -1.54         1.54 o                         
   7   1   6       3049.06       3153.80        21.86 o                         
   8   1   6       1641.16       1639.28        12.27 o                         
   9   1   6         28.67         15.63         2.47 o                         
  10   1   6        570.60        590.98         6.54 o                         
  11   1   6        291.45        290.18         5.89 o                         
  12   1   6        514.13        541.58         8.41 o                         
  13   1   6         75.87         90.00         5.12 o                         
  14   1   6        862.02        831.83        13.99 o                         
  15   1   6        408.36        433.50        11.76 o                         
  16   1   6          5.85         -3.72         6.29 o                         
  17   1   6        177.20        178.17         9.95 o                         
  18   1   6         17.15          4.70         8.10 o                         
  19   1   6          4.17          7.58        10.65 o                         
 -21   2   6         13.48         20.94         8.41 o                         
 -20   2   6         83.49         84.67         8.51 o                         
 -19   2   6          9.65         14.25         6.34 o                         
 -18   2   6        120.28        125.96         7.15 o                         
 -17   2   6        144.87        149.23         7.71 o                         
 -16   2   6          6.57          6.89         5.06 o                         
 -15   2   6         27.23         27.49         4.39 o                         
 -14   2   6        145.16        135.69         4.94 o                         
 -13   2   6        363.27        328.23        10.12 o                         
 -12   2   6          6.85          0.37         2.82 o                         
 -11   2   6        928.25        894.44         8.29 o                         
 -10   2   6        846.50        853.03         6.90 o                         
  -9   2   6       1287.83       1311.20         9.35 o                         
  -8   2   6        159.26        147.13         2.78 o                         
  -7   2   6         93.44        115.12         2.95 o                         
  -6   2   6        195.75        195.86         2.70 o                         
  -5   2   6          7.97          4.56         1.48 o                         
  -4   2   6        125.94        167.07         2.25 o                         
  -3   2   6       1230.33       1346.07         9.00 o                         
  -2   2   6       2738.07       3055.87        17.29 o                         
  -1   2   6         27.07         30.44         1.18 o                         
   0   2   6       1925.46       2194.03        14.14 o                         
   1   2   6        473.16        473.06         3.91 o                         
   2   2   6        385.50        410.55         3.73 o                         
   3   2   6        153.66        117.15         1.80 o                         
   4   2   6        750.58        827.06         5.98 o                         
   5   2   6        277.53        262.27         3.46 o                         
   6   2   6       1129.12       1196.90         9.40 o                         
   7   2   6        183.52        155.25         3.12 o                         
   8   2   6        209.87        230.42         3.88 o                         
   9   2   6        148.02        163.12         3.46 o                         
  10   2   6         93.53         76.62         3.18 o                         
  11   2   6         63.12         55.04         3.68 o                         
  12   2   6          0.86         14.92         4.40 o                         
  13   2   6         56.71         69.68         6.40 o                         
  14   2   6         38.72         49.17         6.74 o                         
  15   2   6         33.01         39.66         6.35 o                         
  16   2   6         58.93         59.45         7.38 o                         
  17   2   6          2.95         -6.59         6.59 o                         
  18   2   6          0.80          9.06         8.66 o                         
  19   2   6          4.73         16.85         9.32 o                         
 -21   3   6          0.46         -1.59        11.39 o                         
 -20   3   6         17.95         27.65        11.53 o                         
 -19   3   6          0.46         13.92         7.90 o                         
 -18   3   6          0.18         14.27         7.71 o                         
 -17   3   6          3.39         -0.28         6.37 o                         
 -16   3   6         67.57         48.87         5.91 o                         
 -15   3   6        266.16        260.72        10.04 o                         
 -14   3   6         47.98         28.36         4.55 o                         
 -13   3   6         48.83         27.18         3.65 o                         
 -12   3   6        181.19        156.36         5.51 o                         
 -11   3   6        509.99        528.59         5.96 o                         
 -10   3   6         79.03        103.58         2.79 o                         
  -9   3   6        169.04        177.04         4.05 o                         
  -8   3   6        940.32        948.25         7.23 o                         
  -7   3   6        203.35        236.42         2.94 o                         
  -6   3   6         13.07         11.81         2.73 o                         
  -5   3   6        398.77        427.86         4.03 o                         
  -4   3   6        277.76        287.65         2.91 o                         
  -3   3   6        614.45        613.10         4.45 o                         
  -2   3   6        460.98        474.88         3.79 o                         
  -1   3   6         56.16         34.38         1.50 o                         
   0   3   6         58.46         70.92         1.62 o                         
   1   3   6        673.13        648.74         4.60 o                         
   2   3   6       1008.04       1090.92         7.72 o                         
   3   3   6        838.59        904.78         6.68 o                         
   4   3   6       3313.89       3606.96        22.07 o                         
   5   3   6          3.37          9.10         1.57 o                         
   6   3   6         30.09         37.28         2.10 o                         
   7   3   6         57.72         53.32         2.63 o                         
   8   3   6        165.42        168.61         4.26 o                         
   9   3   6          0.05         -1.85         2.20 o                         
  10   3   6        193.92        190.24         6.70 o                         
  11   3   6        243.00        267.72         7.68 o                         
  12   3   6         38.47         55.89         5.59 o                         
  13   3   6        108.50         99.79         7.05 o                         
  14   3   6         22.64         14.40         6.23 o                         
  15   3   6          7.68         11.81         6.49 o                         
  16   3   6          1.36         -5.85         7.15 o                         
  17   3   6          0.38         -5.96         8.69 o                         
  18   3   6          0.09         -5.04        11.04 o                         
 -20   4   6         36.16         49.54        10.41 o                         
 -19   4   6          0.15         10.30         9.77 o                         
 -18   4   6          6.48         11.98         8.64 o                         
 -17   4   6        157.31        160.59         9.65 o                         
 -16   4   6        343.87        340.23        12.64 o                         
 -15   4   6          9.53         11.83         6.83 o                         
 -14   4   6        250.08        241.77         9.50 o                         
 -13   4   6        186.89        174.78         8.37 o                         
 -12   4   6         24.56         22.28         4.37 o                         
 -11   4   6        982.13        966.54        10.08 o                         
 -10   4   6        937.01        871.97         9.60 o                         
  -9   4   6        276.53        254.43         3.96 o                         
  -8   4   6         73.90         85.54         2.40 o                         
  -7   4   6       2455.88       2315.40        15.00 o                         
  -6   4   6        500.40        462.32         6.20 o                         
  -5   4   6        550.78        519.17         5.67 o                         
  -4   4   6        702.99        658.99         5.65 o                         
  -3   4   6        805.16        771.24         5.95 o                         
  -2   4   6        302.04        332.11         3.83 o                         
  -1   4   6       1094.45       1101.45         7.93 o                         
   0   4   6       3619.24       3446.66        21.28 o                         
   1   4   6        353.75        370.31         3.98 o                         
   2   4   6       2419.04       2394.90        16.08 o                         
   3   4   6       3502.46       3537.48        22.96 o                         
   4   4   6         77.54         97.27         2.95 o                         
   5   4   6       3501.24       3439.67        24.38 o                         
   6   4   6       1864.57       1834.57        16.70 o                         
   7   4   6         42.84         35.93         2.89 o                         
   8   4   6        132.30        128.53         4.64 o                         
   9   4   6        833.73        795.06        11.40 o                         
  10   4   6        123.01        109.52         6.03 o                         
  11   4   6        537.81        556.53        13.02 o                         
  12   4   6       1537.23       1506.72        24.05 o                         
  13   4   6        408.89        464.77        15.44 o                         
  14   4   6          0.43          3.40         7.76 o                         
  15   4   6         95.16        102.45         9.75 o                         
  16   4   6         59.42         43.37         8.94 o                         
  17   4   6          9.03          7.47         9.84 o                         
 -18   5   6        162.66        168.74        11.09 o                         
 -17   5   6          2.82         -2.14         7.73 o                         
 -16   5   6        268.77        274.41        11.26 o                         
 -15   5   6        501.81        515.38        14.23 o                         
 -14   5   6         25.32         22.18         6.88 o                         
 -13   5   6        337.72        314.66        10.91 o                         
 -12   5   6        346.45        331.38         9.46 o                         
 -11   5   6        320.31        310.88         9.35 o                         
 -10   5   6         22.60         25.22         4.82 o                         
  -9   5   6        851.82        861.84        10.99 o                         
  -8   5   6       2031.83       1991.38        18.97 o                         
  -7   5   6          2.12         12.58         2.54 o                         
  -6   5   6       1638.44       1601.34        14.96 o                         
  -5   5   6       2088.65       1970.29        14.76 o                         
  -4   5   6        273.23        279.61         7.24 o                         
  -3   5   6       2114.11       2044.78        15.47 o                         
  -2   5   6       1175.17       1105.06         9.61 o                         
  -1   5   6        143.40        139.84         3.42 o                         
   0   5   6        646.51        615.22         6.65 o                         
   1   5   6       1681.99       1662.74        12.91 o                         
   2   5   6        334.46        301.57         4.19 o                         
   3   5   6        191.54        172.69         4.03 o                         
   4   5   6       1590.83       1549.05        14.29 o                         
   5   5   6        508.98        453.33         7.15 o                         
   6   5   6          6.22         -0.29         3.56 o                         
   7   5   6        486.45        488.26         9.37 o                         
   8   5   6        891.55        849.02        13.72 o                         
   9   5   6         98.59         85.54         6.40 o                         
  10   5   6        352.35        352.31        10.66 o                         
  11   5   6        573.92        559.62        15.58 o                         
  12   5   6          1.16          3.61         7.11 o                         
  13   5   6        221.58        212.54        10.27 o                         
  14   5   6        239.03        232.15        10.84 o                         
  15   5   6         53.23         32.01        10.28 o                         
  16   5   6          0.61         -9.86         9.86 o                         
 -17   6   6        164.61        179.30        11.71 o                         
 -16   6   6         47.00         55.68        10.11 o                         
 -15   6   6          8.32          3.43         7.88 o                         
 -14   6   6        209.92        215.41        10.88 o                         
 -13   6   6        111.86        106.46         9.96 o                         
 -12   6   6          0.06         -4.90         7.04 o                         
 -11   6   6         47.59         49.02         6.71 o                         
 -10   6   6        846.01        828.27        15.56 o                         
  -9   6   6       1030.90       1021.32        16.59 o                         
  -8   6   6        431.37        441.09        11.78 o                         
  -7   6   6       1004.55        985.85        15.81 o                         
  -6   6   6        674.67        683.20        13.39 o                         
  -5   6   6        227.64        236.12        14.33 o                         
  -4   6   6       2988.07       2908.85        31.41 o                         
  -3   6   6        986.40        930.20        14.42 o                         
  -2   6   6        264.77        243.33         6.86 o                         
  -1   6   6        533.52        524.38         8.24 o                         
   0   6   6        708.47        656.27         8.93 o                         
   1   6   6          5.42          5.06         4.06 o                         
   2   6   6        478.31        452.25         8.93 o                         
   3   6   6        501.22        489.74        10.18 o                         
   4   6   6          5.88         -0.56         4.93 o                         
   5   6   6         26.67         30.00         5.80 o                         
   6   6   6        770.83        731.09        13.08 o                         
   7   6   6        277.62        292.83         9.71 o                         
   8   6   6         29.19         35.22         6.64 o                         
   9   6   6        658.08        677.11        15.95 o                         
  10   6   6        376.53        388.73        14.74 o                         
  11   6   6          0.06          7.52         7.88 o                         
  12   6   6        109.38        140.97        10.30 o                         
  13   6   6         16.72         25.92        11.24 o                         
  14   6   6          2.33         -2.81         8.96 o                         
 -14   7   6          4.50          9.41         9.55 o                         
 -13   7   6          3.61          7.89         9.39 o                         
 -12   7   6         32.93         53.76         9.72 o                         
 -11   7   6          6.91          2.20         8.33 o                         
 -10   7   6         93.05         99.91         8.75 o                         
  -9   7   6         95.57        113.34         8.94 o                         
  -8   7   6        128.07        143.58         9.32 o                         
  -7   7   6        124.46        135.71         8.87 o                         
  -6   7   6        357.52        380.73        11.40 o                         
  -5   7   6         27.09         39.93         6.96 o                         
  -4   7   6         76.91         78.74         7.07 o                         
  -3   7   6        166.24        167.35         8.22 o                         
  -2   7   6        228.72        224.49         8.42 o                         
  -1   7   6        109.94        105.89         6.61 o                         
   0   7   6        151.22        159.39         8.47 o                         
   1   7   6        297.34        278.34        10.07 o                         
   2   7   6          0.59         14.50         5.98 o                         
   3   7   6         11.25         11.37         9.09 o                         
   4   7   6         12.95         21.18         6.91 o                         
   5   7   6          0.62         -2.62         7.25 o                         
   6   7   6         24.51         23.86         7.54 o                         
   7   7   6        104.25        107.09         9.05 o                         
   8   7   6         43.62         49.73         8.59 o                         
   9   7   6         12.78         19.76         9.11 o                         
  10   7   6          2.19         -8.64        10.36 o                         
  11   7   6          2.43         13.34        12.52 o                         
  12   7   6         13.84         12.14        10.99 o                         
 -11   8   6          0.32         23.53        11.63 o                         
 -10   8   6          3.39         32.21        10.15 o                         
  -9   8   6         10.01         34.80        10.87 o                         
  -8   8   6          0.03         11.03        10.66 o                         
  -7   8   6          0.15          2.15         8.67 o                         
  -6   8   6          0.36         17.93         8.22 o                         
  -5   8   6         10.38         20.09         9.48 o                         
  -4   8   6          9.50         37.74         8.75 o                         
  -3   8   6          9.87         43.18         8.80 o                         
  -2   8   6         14.86         20.90         7.62 o                         
  -1   8   6          0.36          4.88         6.76 o                         
   0   8   6         44.42         26.26         6.72 o                         
   1   8   6          2.66         13.04         7.21 o                         
   2   8   6         55.78         54.12         7.53 o                         
   3   8   6         20.90         21.42         7.88 o                         
   4   8   6         16.99         11.02         8.02 o                         
   5   8   6         10.93          2.98         8.78 o                         
   6   8   6          5.90          5.86         8.82 o                         
   7   8   6         24.41         20.34         9.59 o                         
   8   8   6          5.58          1.13        11.42 o                         
   9   8   6          0.03         13.46        26.93 o                         
  -4   9   6          0.01          3.16        13.58 o                         
  -3   9   6         11.17         27.34        13.81 o                         
  -2   9   6         65.99        115.12        15.72 o                         
  -1   9   6         23.85         52.74        12.68 o                         
   0   9   6          6.79         12.01        12.01 o                         
   1   9   6         20.90         19.89        13.90 o                         
   2   9   6         23.06         33.83        15.02 o                         
 -22   1   7         25.84         36.41         9.47 o                         
 -21   1   7         26.22         31.23         9.54 o                         
 -20   1   7          4.86         -0.37         6.71 o                         
 -19   1   7         73.01         92.95         7.55 o                         
 -18   1   7        153.07        180.96         8.22 o                         
 -17   1   7        111.22        113.56         6.56 o                         
 -16   1   7        109.33        119.37         6.52 o                         
 -15   1   7       1358.38       1411.81        15.68 o                         
 -14   1   7         17.27         18.01         3.84 o                         
 -13   1   7        471.57        455.41         5.30 o                         
 -12   1   7       1102.20       1143.93        10.57 o                         
 -11   1   7        689.62        670.40         6.57 o                         
 -10   1   7         50.29         54.14         2.02 o                         
  -9   1   7        236.37        227.59         3.18 o                         
  -8   1   7        377.31        310.90         3.67 o                         
  -7   1   7       2723.19       2747.55        17.52 o                         
  -6   1   7          7.26          8.36         2.12 o                         
  -5   1   7       9752.89      10393.75        66.45 o                         
  -4   1   7       2887.54       2812.20        18.04 o                         
  -3   1   7       1171.72       1350.55         9.23 o                         
  -2   1   7        590.26        577.14         4.48 o                         
  -1   1   7       4692.43       4792.77        28.29 o                         
   0   1   7       1588.05       1621.92        11.42 o                         
   1   1   7        237.01        216.15         2.82 o                         
   2   1   7         78.98         60.98         1.74 o                         
   3   1   7          6.11          2.39         1.79 o                         
   4   1   7       9417.53      10012.65        61.06 o                         
   5   1   7       2534.49       2462.51        15.96 o                         
   6   1   7         35.72         23.44         1.87 o                         
   7   1   7        291.14        293.21         3.95 o                         
   8   1   7       1806.18       1723.07        13.24 o                         
   9   1   7        437.46        459.91         6.08 o                         
  10   1   7        550.92        495.04         6.39 o                         
  11   1   7        704.47        734.83         9.61 o                         
  12   1   7         93.28        111.48         4.81 o                         
  13   1   7          5.92          9.59         5.01 o                         
  14   1   7        321.12        311.94         9.55 o                         
  15   1   7        131.63        140.44         8.01 o                         
  16   1   7          3.75         -1.98         6.57 o                         
  17   1   7          1.76         -4.21         7.12 o                         
  18   1   7         48.50         38.49        10.46 o                         
  19   1   7          9.54         19.43        13.17 o                         
 -21   2   7         21.47         16.42         8.39 o                         
 -20   2   7        349.99        381.00        13.88 o                         
 -19   2   7        208.87        216.13         9.21 o                         
 -18   2   7         36.58         27.19         6.34 o                         
 -17   2   7        522.93        494.94        12.01 o                         
 -16   2   7        933.58        902.12        15.00 o                         
 -15   2   7          0.02         -0.42         4.16 o                         
 -14   2   7        438.10        421.41         7.74 o                         
 -13   2   7        983.38        887.04        12.17 o                         
 -12   2   7         73.60         76.26         4.07 o                         
 -11   2   7        846.03        814.36         7.46 o                         
 -10   2   7       2692.50       2740.79        17.74 o                         
  -9   2   7       1216.63       1132.43         8.86 o                         
  -8   2   7        425.14        320.01         3.82 o                         
  -7   2   7        715.42        570.22         4.97 o                         
  -6   2   7       4747.43       5128.10        31.39 o                         
  -5   2   7        357.14        411.79         3.69 o                         
  -4   2   7       8399.28       8622.13        51.50 o                         
  -3   2   7        137.32         89.68         1.79 o                         
  -2   2   7          1.60          4.02         0.89 o                         
  -1   2   7       2315.78       2364.48        13.93 o                         
   0   2   7       5378.64       5383.03        32.46 o                         
   1   2   7        243.37        206.04         2.72 o                         
   2   2   7       1388.06       1341.40         9.20 o                         
   3   2   7        977.89        851.36         6.24 o                         
   4   2   7         74.06         88.10         2.44 o                         
   5   2   7         86.60        106.39         2.33 o                         
   6   2   7       2600.64       2512.62        16.54 o                         
   7   2   7       1251.40       1207.30         9.16 o                         
   8   2   7         16.41          5.79         2.03 o                         
   9   2   7        160.79        162.54         3.57 o                         
  10   2   7        103.74         90.77         3.78 o                         
  11   2   7        944.36        937.28        12.23 o                         
  12   2   7       1257.26       1264.25        17.40 o                         
  13   2   7       1751.36       1805.39        24.36 o                         
  14   2   7         81.60         75.93         7.14 o                         
  15   2   7        133.12        114.23         8.28 o                         
  16   2   7         96.58         90.94         8.11 o                         
  17   2   7         48.73         46.02         7.62 o                         
  18   2   7         31.09         22.81         9.24 o                         
 -21   3   7         90.22         80.42        12.11 o                         
 -20   3   7          0.16          0.16        11.95 o                         
 -19   3   7        254.33        236.03        12.00 o                         
 -18   3   7        451.61        472.72        13.20 o                         
 -17   3   7          8.02         -0.47         5.87 o                         
 -16   3   7        147.97        141.85         6.74 o                         
 -15   3   7        405.91        440.07        12.38 o                         
 -14   3   7        272.60        229.12         6.66 o                         
 -13   3   7         12.59          6.11         3.42 o                         
 -12   3   7       1560.50       1546.49        13.95 o                         
 -11   3   7       3023.24       2826.15        21.62 o                         
 -10   3   7        545.05        540.84         5.52 o                         
  -9   3   7       1224.31       1170.86         8.79 o                         
  -8   3   7       5189.06       4955.72        32.33 o                         
  -7   3   7        564.35        532.83         5.00 o                         
  -6   3   7        578.69        496.72         4.66 o                         
  -5   3   7       6821.87       6915.48        40.87 o                         
  -4   3   7       2736.44       2669.75        16.01 o                         
  -3   3   7        563.32        565.55         4.75 o                         
  -2   3   7       4628.07       4584.16        24.75 o                         
  -1   3   7       2019.32       1962.74        11.98 o                         
   0   3   7        213.33        239.36         2.84 o                         
   1   3   7       2563.10       2482.88        14.92 o                         
   2   3   7       1933.83       1936.00        12.26 o                         
   3   3   7         62.65         91.05         2.77 o                         
   4   3   7       1887.95       1884.73        12.41 o                         
   5   3   7       2196.18       2206.03        16.32 o                         
   6   3   7       1060.33       1001.51         8.22 o                         
   7   3   7        696.48        698.93         7.21 o                         
   8   3   7       2641.49       2693.79        20.84 o                         
   9   3   7        435.18        437.09         6.69 o                         
  10   3   7         71.64         72.94         4.33 o                         
  11   3   7        937.64       1012.24        13.93 o                         
  12   3   7        667.54        731.04        14.97 o                         
  13   3   7         19.88         26.34         6.18 o                         
  14   3   7        657.70        647.67        15.09 o                         
  15   3   7        361.71        409.87        12.95 o                         
  16   3   7          0.77         -7.24         7.24 o                         
  17   3   7         31.28         23.55         8.93 o                         
  18   3   7         94.48         92.50        10.45 o                         
 -20   4   7        136.78        134.90        11.37 o                         
 -19   4   7         31.19         40.27         9.73 o                         
 -18   4   7         50.03         57.40         8.84 o                         
 -17   4   7        202.44        213.43        10.84 o                         
 -16   4   7        150.16        175.03         9.57 o                         
 -15   4   7          0.73         -6.49         6.49 o                         
 -14   4   7        347.93        343.93        10.95 o                         
 -13   4   7        389.63        392.62         9.42 o                         
 -12   4   7          9.20          7.66         4.58 o                         
 -11   4   7        792.57        783.15         9.84 o                         
 -10   4   7       1324.46       1321.10        13.75 o                         
  -9   4   7          9.21          2.76         2.32 o                         
  -8   4   7        211.41        178.12         3.12 o                         
  -7   4   7        172.18        172.93         3.99 o                         
  -6   4   7       1142.62       1085.96         8.52 o                         
  -5   4   7         22.19         27.10         2.19 o                         
  -4   4   7       4085.01       3952.11        31.83 o                         
  -3   4   7       2373.43       2372.71        14.66 o                         
  -2   4   7         31.57         48.11         1.88 o                         
  -1   4   7       1076.72       1087.11         8.35 o                         
   0   4   7        512.83        475.50         4.45 o                         
   1   4   7         70.94         69.23         2.51 o                         
   2   4   7         72.85         75.21         3.48 o                         
   3   4   7        316.72        308.43         4.27 o                         
   4   4   7        216.55        212.32         4.96 o                         
   5   4   7          4.30         11.14         3.21 o                         
   6   4   7       1100.23       1078.83         9.99 o                         
   7   4   7        338.15        338.32         6.21 o                         
   8   4   7          0.04         -3.18         3.18 o                         
   9   4   7        274.24        292.77         7.99 o                         
  10   4   7        279.87        304.54         9.72 o                         
  11   4   7        150.49        163.36         9.21 o                         
  12   4   7          8.59         43.00         7.47 o                         
  13   4   7        227.00        266.69        12.37 o                         
  14   4   7         70.55         59.95         8.73 o                         
  15   4   7         41.56         20.62         8.29 o                         
  16   4   7         35.47         40.65         9.93 o                         
  17   4   7         13.27         12.51        11.74 o                         
 -19   5   7          8.49         20.33        27.48 o                         
 -18   5   7          8.66         17.34         9.13 o                         
 -17   5   7         21.82         11.48         7.74 o                         
 -16   5   7          1.20          9.60         7.20 o                         
 -15   5   7         17.01         25.49         7.21 o                         
 -14   5   7         65.66         64.81         7.77 o                         
 -13   5   7         11.44         19.08         5.79 o                         
 -12   5   7         82.28         96.65         6.39 o                         
 -11   5   7          8.58         21.58         5.23 o                         
 -10   5   7        729.63        748.41        12.84 o                         
  -9   5   7         40.87         53.97         4.71 o                         
  -8   5   7        719.58        709.73         8.83 o                         
  -7   5   7        220.19        221.91         5.47 o                         
  -6   5   7        182.54        166.39         5.18 o                         
  -5   5   7        541.39        494.96         8.96 o                         
  -4   5   7        100.19        113.99         5.71 o                         
  -3   5   7        497.29        491.69         5.92 o                         
  -2   5   7        225.11        242.79         4.69 o                         
  -1   5   7         42.88         36.21         2.20 o                         
   0   5   7         17.68         14.98         2.23 o                         
   1   5   7         15.22         14.06         2.09 o                         
   2   5   7        115.63        105.55         3.14 o                         
   3   5   7       1020.75        964.50        10.25 o                         
   4   5   7         49.73         52.85         3.32 o                         
   5   5   7         50.61         45.14         4.35 o                         
   6   5   7         20.75          9.98         3.98 o                         
   7   5   7         17.11          5.72         4.03 o                         
   8   5   7         17.54         26.49         5.38 o                         
   9   5   7          0.51         -0.82         5.47 o                         
  10   5   7         29.57         26.07         6.35 o                         
  11   5   7        108.93        106.25         8.39 o                         
  12   5   7          4.70         11.66         7.42 o                         
  13   5   7         20.88         27.01         7.96 o                         
  14   5   7         38.64         43.60         8.70 o                         
  15   5   7          8.41         -1.78         8.53 o                         
 -17   6   7         80.55        101.34        10.22 o                         
 -16   6   7         85.21         85.73        10.74 o                         
 -15   6   7          0.18         -2.09         7.72 o                         
 -14   6   7         25.16         16.27         7.89 o                         
 -13   6   7         15.40         15.85         8.13 o                         
 -12   6   7         12.03          1.40         7.79 o                         
 -11   6   7          0.44         -2.91         6.34 o                         
 -10   6   7         13.41         32.21         6.23 o                         
  -9   6   7        343.24        370.25        10.34 o                         
  -8   6   7          2.83         23.48         7.28 o                         
  -7   6   7        469.47        493.94        11.34 o                         
  -6   6   7         22.85         38.22         5.66 o                         
  -5   6   7          2.23          8.60         4.90 o                         
  -4   6   7          1.04         38.75         5.80 o                         
  -3   6   7        355.66        398.74         8.45 o                         
  -2   6   7        214.88        210.43         6.93 o                         
  -1   6   7        109.95        102.84         5.46 o                         
   0   6   7        380.63        370.86         8.17 o                         
   1   6   7         21.41         20.57         4.15 o                         
   2   6   7         64.88         58.21         5.03 o                         
   3   6   7          1.30          3.54         4.74 o                         
   4   6   7         17.51          1.46         5.35 o                         
   5   6   7         47.19         48.13         6.29 o                         
   6   6   7         69.79         64.89         6.72 o                         
   7   6   7        216.31        239.48        10.03 o                         
   8   6   7         94.96        102.68         8.32 o                         
   9   6   7         14.74         34.60         7.42 o                         
  10   6   7          3.21         21.30         7.47 o                         
  11   6   7        240.42        259.26        23.02 o                         
  12   6   7        322.28        312.58        13.83 o                         
  13   6   7         63.60         65.79        10.11 o                         
  14   6   7         32.53         22.34         9.44 o                         
 -14   7   7         31.12         43.43        10.11 o                         
 -13   7   7         86.52         74.88        10.87 o                         
 -12   7   7        195.86        199.93        11.65 o                         
 -11   7   7        241.10        249.65        12.24 o                         
 -10   7   7         54.64         65.50         8.53 o                         
  -9   7   7         15.06         36.95         6.94 o                         
  -8   7   7        208.59        230.36        10.46 o                         
  -7   7   7        198.51        230.32        15.14 o                         
  -6   7   7        150.04        165.38        13.08 o                         
  -5   7   7        417.87        406.86        19.35 o                         
  -4   7   7        207.90        205.76        13.17 o                         
  -3   7   7          2.32         18.53         7.45 o                         
  -2   7   7        537.91        541.34        12.79 o                         
  -1   7   7        474.11        459.43        12.99 o                         
   0   7   7          0.89          5.31         6.07 o                         
   1   7   7        436.86        456.76        13.11 o                         
   2   7   7        279.62        327.16        11.50 o                         
   3   7   7          6.46         10.60         8.10 o                         
   4   7   7        208.76        194.00        11.41 o                         
   5   7   7        440.49        451.08        14.72 o                         
   6   7   7         37.20         32.56         7.90 o                         
   7   7   7         40.62         60.07         8.67 o                         
   8   7   7        301.34        322.88        14.38 o                         
   9   7   7        137.58        139.49        10.59 o                         
  10   7   7         43.65         40.81        13.08 o                         
  11   7   7        177.38        202.07        14.76 o                         
 -11   8   7         95.37        107.88        12.36 o                         
 -10   8   7        345.76        348.11        18.93 o                         
  -9   8   7        233.58        264.71        15.57 o                         
  -8   8   7         18.51         19.54         9.55 o                         
  -7   8   7        338.44        339.97        15.08 o                         
  -6   8   7         45.21         39.52         9.10 o                         
  -5   8   7         65.00         68.27         9.95 o                         
  -4   8   7        329.29        324.34        13.54 o                         
  -3   8   7        469.28        476.47        15.49 o                         
  -2   8   7         10.58         14.76         8.30 o                         
  -1   8   7        115.96        116.57         8.84 o                         
   0   8   7        193.72        164.51        10.18 o                         
   1   8   7         51.31         43.40         8.26 o                         
   2   8   7         25.92         25.68         7.48 o                         
   3   8   7        199.11        195.09        10.76 o                         
   4   8   7         98.23         98.69         9.42 o                         
   5   8   7         33.52         32.50         9.23 o                         
   6   8   7         92.43         98.62        10.99 o                         
   7   8   7         99.29        103.10        13.19 o                         
   8   8   7         14.10         14.51        10.02 o                         
  -3   9   7         53.93         35.96        17.48 o                         
  -2   9   7        227.09        223.80        18.50 o                         
  -1   9   7        100.42        132.46        17.73 o                         
   0   9   7          0.76         15.48        12.64 o                         
 -22   0   8        176.15        191.36        14.94 o                         
 -21   0   8         27.02         37.38        11.48 o                         
 -20   0   8        480.37        499.11        21.53 o                         
 -19   0   8        375.73        379.72        18.96 o                         
 -18   0   8        101.22         79.54         9.33 o                         
 -17   0   8        324.72        287.09        14.29 o                         
 -16   0   8       1719.91       1642.13        41.85 o                         
 -15   0   8        661.71        681.25        14.45 o                         
 -14   0   8        850.63        823.44        13.04 o                         
 -13   0   8       2694.64       2632.56        38.43 o                         
 -12   0   8       5305.83       5253.04        44.63 o                         
 -11   0   8         23.64         23.70         2.93 o                         
 -10   0   8       2647.67       2799.82        26.11 o                         
  -9   0   8       1939.25       2001.37        21.47 o                         
  -8   0   8       1012.66       1006.34        10.96 o                         
  -7   0   8        328.72        278.44         5.89 o                         
  -6   0   8       5280.13       5183.25        44.70 o                         
  -5   0   8       8713.44       8862.07        74.71 o                         
  -4   0   8       2198.54       2295.19        20.71 o                         
  -2   0   8        157.98        266.62         5.24 o                         
  -1   0   8        969.60       1062.91        11.75 o                         
   0   0   8      12812.00      12887.09       160.06 o                         
   1   0   8       1834.90       1952.90        18.69 o                         
   2   0   8        125.61         78.15         5.10 o                         
   3   0   8       1187.88       1091.81        11.61 o                         
   4   0   8        242.25        301.16         6.32 o                         
   5   0   8         56.03         15.89         3.71 o                         
   6   0   8         53.24         71.46         3.19 o                         
   7   0   8       4758.64       4649.78        43.22 o                         
   8   0   8       2972.53       3047.59        34.26 o                         
   9   0   8          4.16         -3.26         3.26 o                         
  10   0   8         94.72         75.57         5.95 o                         
  11   0   8         72.61         85.84         6.41 o                         
  12   0   8        985.78        929.82        15.94 o                         
  13   0   8        920.82        927.14        17.87 o                         
  14   0   8        486.05        534.69        21.62 o                         
  15   0   8          0.65         -8.09         8.09 o                         
  16   0   8        170.16        160.24        13.14 o                         
  17   0   8          8.52         -9.67         9.67 o                         
  18   0   8         16.13         12.64        21.71 o                         
 -22   1   8         34.36         32.87         8.87 o                         
 -21   1   8        269.90        277.09        14.03 o                         
 -20   1   8         53.49         52.42         7.56 o                         
 -19   1   8        101.78        113.39         7.78 o                         
 -18   1   8        489.09        521.61        13.36 o                         
 -17   1   8        538.08        543.71        11.69 o                         
 -16   1   8         19.84         33.06         5.36 o                         
 -15   1   8        911.82        948.95        11.73 o                         
 -14   1   8        595.19        632.02         9.09 o                         
 -13   1   8        200.30        214.32         4.74 o                         
 -12   1   8       3306.25       3303.07        22.20 o                         
 -11   1   8       4983.55       5010.67        33.01 o                         
 -10   1   8          3.36          7.00         1.80 o                         
  -9   1   8       1329.84       1327.26         9.48 o                         
  -8   1   8       3809.07       3789.06        24.94 o                         
  -7   1   8        392.62        306.98         3.57 o                         
  -6   1   8       2442.88       2897.21        18.84 o                         
  -5   1   8       8187.85       8210.33        50.30 o                         
  -4   1   8       7647.94       7634.34        44.67 o                         
  -3   1   8        850.43        833.22         6.50 o                         
  -2   1   8       9885.56      10094.73        61.35 o                         
  -1   1   8         25.58         55.90         1.64 o                         
   0   1   8        238.84        260.49         3.18 o                         
   1   1   8        347.24        320.85         3.32 o                         
   2   1   8         73.24        130.29         3.38 o                         
   3   1   8        355.68        439.21         6.55 o                         
   4   1   8       4475.37       4687.08        30.33 o                         
   5   1   8       1072.70       1012.16         7.78 o                         
   6   1   8        235.22        221.40         3.36 o                         
   7   1   8          1.18         -1.87         1.87 o                         
   8   1   8        929.13        957.99         8.00 o                         
   9   1   8         94.04         94.23         3.10 o                         
  10   1   8        136.00        128.44         4.56 o                         
  11   1   8        265.32        277.37         7.13 o                         
  12   1   8        777.56        795.01        11.76 o                         
  13   1   8         50.34         43.64         5.39 o                         
  14   1   8        166.47        166.11         7.95 o                         
  15   1   8        377.81        384.20        11.48 o                         
  16   1   8         49.14         41.76         8.23 o                         
  17   1   8         16.76          7.91         7.86 o                         
  18   1   8         27.60         19.27        10.16 o                         
 -21   2   8          6.62         -3.60         8.39 o                         
 -20   2   8         73.14         79.62         7.74 o                         
 -19   2   8         91.68        118.51         7.91 o                         
 -18   2   8          3.73         -6.13         6.13 o                         
 -17   2   8         30.04         42.53         6.14 o                         
 -16   2   8        445.67        493.20        11.66 o                         
 -15   2   8          0.69         -4.19         4.19 o                         
 -14   2   8         76.55         75.42         4.40 o                         
 -13   2   8        192.68        217.21         9.47 o                         
 -12   2   8         77.23         86.84         3.21 o                         
 -11   2   8        346.16        311.81         4.53 o                         
 -10   2   8       1620.10       1626.70        12.38 o                         
  -9   2   8          5.23          4.42         1.90 o                         
  -8   2   8         53.79         31.89         2.33 o                         
  -7   2   8        476.33        451.75         4.49 o                         
  -6   2   8         28.96         23.87         2.71 o                         
  -5   2   8        303.29        280.26         3.32 o                         
  -4   2   8       1661.41       1755.00        11.40 o                         
  -3   2   8         22.21          9.49         1.32 o                         
  -2   2   8        312.43        388.54         3.35 o                         
  -1   2   8         21.22         20.69         1.11 o                         
   0   2   8        405.86        418.47         3.89 o                         
   1   2   8        148.09        134.86         2.55 o                         
   2   2   8        233.13        249.30         3.33 o                         
   3   2   8        911.36        929.81         6.83 o                         
   4   2   8       1327.01       1343.80         9.88 o                         
   5   2   8        150.53        178.65         3.03 o                         
   6   2   8        372.13        341.76         4.18 o                         
   7   2   8        245.12        266.88         4.10 o                         
   8   2   8          4.45         -1.96         1.96 o                         
   9   2   8         73.43         85.72         3.24 o                         
  10   2   8         46.30         43.89         3.82 o                         
  11   2   8          3.72          6.32         4.82 o                         
  12   2   8         30.26         35.62         6.72 o                         
  13   2   8         28.24         29.67         6.46 o                         
  14   2   8        165.79        151.99         8.99 o                         
  15   2   8          1.37         -1.19         6.61 o                         
  16   2   8         27.59         21.83         7.00 o                         
  17   2   8         11.83          4.30         7.66 o                         
  18   2   8          8.21         -5.79         8.82 o                         
 -21   3   8          0.11         -6.17         9.62 o                         
 -20   3   8          1.36        -10.57        10.57 o                         
 -19   3   8          0.10         -7.47         7.47 o                         
 -18   3   8          7.41         25.53         6.39 o                         
 -17   3   8          3.70         -4.04         5.62 o                         
 -16   3   8         24.33         14.92         5.20 o                         
 -15   3   8         25.78         23.71         5.27 o                         
 -14   3   8          7.73          3.29         3.97 o                         
 -13   3   8         56.32         55.83         4.00 o                         
 -12   3   8        102.96         93.90         3.69 o                         
 -11   3   8         55.37         66.17         2.81 o                         
 -10   3   8        157.42        167.78         3.86 o                         
  -9   3   8         41.08         61.65         2.35 o                         
  -8   3   8        375.83        333.74         4.54 o                         
  -7   3   8        623.33        586.88         5.24 o                         
  -6   3   8         51.26         52.19         2.76 o                         
  -5   3   8       1286.07       1269.97         8.58 o                         
  -4   3   8       1787.41       1946.81        12.22 o                         
  -3   3   8       1982.95       2050.64        13.19 o                         
  -2   3   8        233.28        254.84         2.80 o                         
  -1   3   8        184.14        175.51         2.78 o                         
   0   3   8        391.58        405.00         3.68 o                         
   1   3   8         64.58         55.03         2.06 o                         
   2   3   8        208.43        215.00         3.07 o                         
   3   3   8        252.34        281.75         3.56 o                         
   4   3   8        633.24        670.19         6.17 o                         
   5   3   8       1082.59       1185.77         9.57 o                         
   6   3   8         84.17         68.48         2.62 o                         
   7   3   8        302.13        319.52         5.10 o                         
   8   3   8         10.93          6.82         2.74 o                         
   9   3   8          1.47         -3.15         3.15 o                         
  10   3   8         22.77          9.39         4.23 o                         
  11   3   8        346.94        360.32        11.69 o                         
  12   3   8        107.26        115.86         7.84 o                         
  13   3   8         10.70         13.37         6.28 o                         
  14   3   8         57.85         45.48         6.89 o                         
  15   3   8         37.02         31.76         7.88 o                         
  16   3   8          7.00         16.50         7.69 o                         
  17   3   8          1.81         -4.36        12.14 o                         
 -20   4   8         80.26         79.58        10.68 o                         
 -19   4   8        174.33        188.15        12.06 o                         
 -18   4   8         36.58         39.69         8.46 o                         
 -17   4   8        147.72        131.70         9.64 o                         
 -16   4   8        201.12        213.73        10.47 o                         
 -15   4   8        140.76        110.17         8.13 o                         
 -14   4   8         36.74         41.72         6.16 o                         
 -13   4   8       1040.69       1045.11        18.66 o                         
 -12   4   8        753.19        735.39        10.57 o                         
 -11   4   8        162.72        145.61         5.14 o                         
 -10   4   8        352.49        322.78         6.34 o                         
  -9   4   8        242.14        223.58         4.41 o                         
  -8   4   8        521.53        484.19         5.27 o                         
  -7   4   8         31.12         38.41         2.09 o                         
  -6   4   8       1751.27       1689.17        11.78 o                         
  -5   4   8       1478.69       1413.64        10.54 o                         
  -4   4   8         59.07         72.32         2.84 o                         
  -3   4   8       1448.14       1368.73        10.94 o                         
  -2   4   8       1161.98       1142.81         9.52 o                         
  -1   4   8         55.90         61.16         2.49 o                         
   0   4   8       1512.47       1471.20        10.98 o                         
   1   4   8       3345.57       3280.75        23.24 o                         
   2   4   8        214.10        210.30         4.80 o                         
   3   4   8        499.92        432.49         5.27 o                         
   4   4   8       2359.22       2242.05        16.26 o                         
   5   4   8        131.05        110.59         3.35 o                         
   6   4   8       1629.48       1576.42        14.12 o                         
   7   4   8        649.73        612.07        10.91 o                         
   8   4   8        417.22        416.25         8.43 o                         
   9   4   8         28.66         24.11         5.61 o                         
  10   4   8         20.53         16.64         5.88 o                         
  11   4   8         60.56         57.61         6.59 o                         
  12   4   8        284.99        279.28        13.10 o                         
  13   4   8        438.75        457.27        14.83 o                         
  14   4   8        119.85        126.10        10.11 o                         
  15   4   8          3.77          1.73         8.43 o                         
  16   4   8         27.98         24.66        10.22 o                         
 -19   5   8         52.84         53.03        28.30 o                         
 -18   5   8        232.51        210.43        11.86 o                         
 -17   5   8        250.02        244.61        11.20 o                         
 -16   5   8          9.61         13.99         7.36 o                         
 -15   5   8        274.66        292.68        11.75 o                         
 -14   5   8        228.37        256.64        11.94 o                         
 -13   5   8         36.12         42.09         6.21 o                         
 -12   5   8       1027.35       1013.69        15.75 o                         
 -11   5   8       1626.54       1584.42        20.38 o                         
 -10   5   8        241.10        268.10         8.89 o                         
  -9   5   8         30.91         29.82         4.62 o                         
  -8   5   8        734.59        734.10         9.43 o                         
  -7   5   8        447.21        481.39         6.92 o                         
  -6   5   8         36.36         64.98         3.30 o                         
  -5   5   8       2516.69       2468.77        21.85 o                         
  -4   5   8       1997.85       1911.10        15.35 o                         
  -3   5   8        178.36        184.70         5.50 o                         
  -2   5   8       1808.31       1772.01        13.67 o                         
  -1   5   8       1849.16       1742.59        13.18 o                         
   0   5   8         43.92         43.03         2.56 o                         
   1   5   8        423.09        393.57         4.89 o                         
   2   5   8        814.35        765.52         8.97 o                         
   3   5   8         34.74         37.33         3.42 o                         
   4   5   8        703.90        620.69        10.52 o                         
   5   5   8        625.38        615.68        10.15 o                         
   6   5   8        527.85        490.16         9.02 o                         
   7   5   8          5.84          5.20         5.11 o                         
   8   5   8        367.91        368.16        10.64 o                         
   9   5   8        317.96        323.51        10.92 o                         
  10   5   8          6.01         -2.15         6.78 o                         
  11   5   8        379.24        420.95        13.70 o                         
  12   5   8        491.52        544.56        14.94 o                         
  13   5   8         12.63         20.98         8.01 o                         
  14   5   8        149.20        129.33        11.49 o                         
  15   5   8        109.87        112.39        11.85 o                         
 -17   6   8         27.88         39.30        10.22 o                         
 -16   6   8        178.57        188.58        11.80 o                         
 -15   6   8         18.36         19.51         8.20 o                         
 -14   6   8         33.87         44.18         8.41 o                         
 -13   6   8         44.77         43.46         8.71 o                         
 -12   6   8         14.01         22.39         6.74 o                         
 -11   6   8          8.71          0.94         6.60 o                         
 -10   6   8        390.47        424.78        16.18 o                         
  -9   6   8        768.48        776.28        14.89 o                         
  -8   6   8        150.37        137.48         7.65 o                         
  -7   6   8        241.27        245.22         9.23 o                         
  -6   6   8        848.45        823.83        13.44 o                         
  -5   6   8         28.90         49.88         7.03 o                         
  -4   6   8        168.30        174.04        11.00 o                         
  -3   6   8       1682.95       1600.56        17.69 o                         
  -2   6   8       1122.04       1137.93        14.57 o                         
  -1   6   8        185.86        226.81         7.85 o                         
   0   6   8       1431.04       1365.74        18.09 o                         
   1   6   8        446.98        443.23        10.51 o                         
   2   6   8         32.30         33.58         5.45 o                         
   3   6   8        545.83        519.24        11.31 o                         
   4   6   8        188.92        177.86         8.12 o                         
   5   6   8        108.79         97.26         7.90 o                         
   6   6   8         85.04         90.23         8.42 o                         
   7   6   8        600.68        639.94        14.72 o                         
   8   6   8        296.23        309.59        12.41 o                         
   9   6   8        128.46        149.03        10.08 o                         
  10   6   8        619.18        662.49        16.09 o                         
  11   6   8        255.50        290.32        14.89 o                         
  12   6   8         59.79         74.86        11.47 o                         
  13   6   8        214.70        225.09        12.30 o                         
 -14   7   8          6.48         18.82         9.60 o                         
 -13   7   8          7.64         13.53         9.73 o                         
 -12   7   8          3.28         31.62         9.52 o                         
 -11   7   8         12.58         28.88         8.80 o                         
 -10   7   8         11.33         18.31         7.71 o                         
  -9   7   8         27.21         32.85         7.74 o                         
  -8   7   8        153.15        151.32         9.56 o                         
  -7   7   8         20.72         28.78         7.61 o                         
  -6   7   8          4.00          9.40         8.16 o                         
  -5   7   8         23.05         34.82         9.64 o                         
  -4   7   8         22.72         17.74         7.02 o                         
  -3   7   8         66.10         67.00         8.17 o                         
  -2   7   8        202.05        203.17        11.78 o                         
  -1   7   8        191.92        195.29         8.39 o                         
   0   7   8          6.99         18.17         7.23 o                         
   1   7   8        291.37        326.74        13.23 o                         
   2   7   8        729.56        677.27        16.71 o                         
   3   7   8        119.42        117.81         9.14 o                         
   4   7   8          4.44         17.24         7.67 o                         
   5   7   8          1.04          6.48         7.39 o                         
   6   7   8         56.12         52.03         8.22 o                         
   7   7   8          3.36          9.26         7.60 o                         
   8   7   8        155.82        141.10        11.51 o                         
   9   7   8        196.12        203.86        11.82 o                         
  10   7   8         12.83         16.88         9.76 o                         
  11   7   8          1.25          6.96        11.30 o                         
 -11   8   8          2.90         14.03        11.23 o                         
 -10   8   8          3.41         38.68        13.76 o                         
  -9   8   8          4.19         27.34        10.80 o                         
  -8   8   8          0.19         12.12         9.38 o                         
  -7   8   8         14.49         36.93        10.25 o                         
  -6   8   8         14.33         11.17         9.02 o                         
  -5   8   8          1.34          1.61         8.52 o                         
  -4   8   8          2.25          4.78        12.46 o                         
  -3   8   8          6.95         31.05         9.82 o                         
  -2   8   8          0.01          9.53         8.03 o                         
  -1   8   8          9.87          4.29         6.84 o                         
   0   8   8          0.69         13.06        10.42 o                         
   1   8   8         13.22         11.08         9.29 o                         
   2   8   8          0.73          0.85        10.00 o                         
   3   8   8         33.30         25.18         9.13 o                         
   4   8   8         38.72         36.47        10.01 o                         
   5   8   8          3.30         -5.41         8.93 o                         
   6   8   8          1.57         14.15        13.29 o                         
   7   8   8          2.91         -3.00        11.36 o                         
 -22   1   9          0.20         -0.66         8.38 o                         
 -21   1   9         37.74         54.84        10.27 o                         
 -20   1   9        139.52        152.74         8.80 o                         
 -19   1   9         40.50         24.07         6.79 o                         
 -18   1   9        128.80        133.02         7.94 o                         
 -17   1   9        548.96        581.11        12.07 o                         
 -16   1   9         39.54         44.35         5.43 o                         
 -15   1   9          4.42         11.96         3.86 o                         
 -14   1   9        324.13        351.67         6.83 o                         
 -13   1   9        106.18        128.47         4.20 o                         
 -12   1   9       1150.57       1190.58        10.20 o                         
 -11   1   9       2306.11       2377.22        17.51 o                         
 -10   1   9         73.09         68.21         2.45 o                         
  -9   1   9          2.04         -0.83         1.64 o                         
  -8   1   9        494.12        445.12         4.92 o                         
  -7   1   9         20.24         38.07         2.66 o                         
  -6   1   9         27.27          8.18         2.41 o                         
  -5   1   9         34.71         26.59         2.49 o                         
  -4   1   9       4508.37       4797.20        29.34 o                         
  -3   1   9      18426.55      19389.26       376.58 o                         
  -2   1   9        900.73       1083.56         7.35 o                         
  -1   1   9       5329.80       5510.79        35.09 o                         
   0   1   9       4424.95       4498.20        29.76 o                         
   1   1   9          3.89         -1.22         1.22 o                         
   2   1   9         79.59         32.29         2.64 o                         
   3   1   9         18.87         47.45         3.01 o                         
   4   1   9        752.02        932.63         8.29 o                         
   5   1   9        292.15        257.70         3.53 o                         
   6   1   9       1071.33       1074.01         8.78 o                         
   7   1   9          4.81         -1.96         1.96 o                         
   8   1   9          5.94         -1.99         1.99 o                         
   9   1   9          6.06         -2.34         2.34 o                         
  10   1   9        196.44        171.98         5.47 o                         
  11   1   9        157.11        125.76         5.46 o                         
  12   1   9        201.89        214.63         8.72 o                         
  13   1   9         67.83         80.89         7.77 o                         
  14   1   9          5.15          1.78         5.73 o                         
  15   1   9        154.06        143.05         9.59 o                         
  16   1   9         57.58         41.84         8.39 o                         
  17   1   9          1.27         -8.45         8.45 o                         
  18   1   9         33.62         45.34        11.13 o                         
 -21   2   9          7.18         14.00         8.93 o                         
 -20   2   9        217.53        225.47         9.86 o                         
 -19   2   9        589.38        636.57        14.32 o                         
 -18   2   9        271.67        259.27         9.84 o                         
 -17   2   9         40.12         30.18         5.78 o                         
 -16   2   9       1413.64       1453.88        19.91 o                         
 -15   2   9        216.64        197.72         7.90 o                         
 -14   2   9        430.89        442.23         8.78 o                         
 -13   2   9       4383.89       4334.34        32.91 o                         
 -12   2   9       5273.27       5111.98        39.35 o                         
 -11   2   9       1348.35       1391.32        13.37 o                         
 -10   2   9       1013.24       1013.47         8.23 o                         
  -9   2   9       3940.51       3885.89        24.17 o                         
  -8   2   9        102.74         79.14         2.73 o                         
  -7   2   9       2399.34       2502.16        16.80 o                         
  -6   2   9       3344.75       3117.27        19.77 o                         
  -5   2   9       6351.46       6467.05        37.50 o                         
  -4   2   9          1.38          8.55         2.17 o                         
  -3   2   9       5777.33       5988.06        36.34 o                         
  -2   2   9       6865.17       6744.06        42.56 o                         
  -1   2   9        512.25        550.52         4.35 o                         
   0   2   9       2905.37       2887.09        18.25 o                         
   1   2   9       2711.63       2576.43        17.53 o                         
   2   2   9        238.57        205.59         3.63 o                         
   3   2   9        672.91        603.85         5.83 o                         
   4   2   9        721.19        619.94         5.91 o                         
   5   2   9         79.94         62.96         2.33 o                         
   6   2   9        817.16        883.61         7.82 o                         
   7   2   9       2020.93       2034.46        14.60 o                         
   8   2   9       1757.27       1775.77        13.95 o                         
   9   2   9        458.15        421.84         6.39 o                         
  10   2   9         76.19         96.38         6.66 o                         
  11   2   9          3.99          0.64         4.92 o                         
  12   2   9         19.87         10.94         6.10 o                         
  13   2   9        127.56        130.66         9.37 o                         
  14   2   9        330.70        324.78        12.03 o                         
  15   2   9        131.75        152.38         9.33 o                         
  16   2   9          9.26         -3.49         7.19 o                         
  17   2   9         58.46         60.92        10.24 o                         
 -21   3   9        116.89        123.56        12.03 o                         
 -20   3   9        139.31        121.50        15.48 o                         
 -19   3   9          1.43         -7.57         7.57 o                         
 -18   3   9        251.58        248.56         9.07 o                         
 -17   3   9        366.47        366.59        11.30 o                         
 -16   3   9        223.82        213.14         8.12 o                         
 -15   3   9        134.71        136.54         6.83 o                         
 -14   3   9        531.07        516.35        10.06 o                         
 -13   3   9         72.59         70.32         5.10 o                         
 -12   3   9        375.58        400.58         6.72 o                         
 -11   3   9       1949.22       1831.52        15.65 o                         
 -10   3   9       3158.56       2964.48        23.42 o                         
  -9   3   9        236.63        224.40         3.67 o                         
  -8   3   9       2264.56       2164.12        16.41 o                         
  -7   3   9       2572.99       2410.08        16.58 o                         
  -6   3   9         42.74         76.53         2.51 o                         
  -5   3   9       3871.94       3807.83        23.40 o                         
  -4   3   9       8421.01       8584.46        48.35 o                         
  -3   3   9       1730.53       1649.14        11.01 o                         
  -2   3   9       1773.14       1717.72        10.60 o                         
  -1   3   9       2705.17       2682.97        16.20 o                         
   0   3   9       2012.73       2026.25        12.88 o                         
   1   3   9        331.12        330.74         3.98 o                         
   2   3   9        577.67        530.11         5.23 o                         
   3   3   9        479.66        438.24         4.68 o                         
   4   3   9         37.81         45.42         2.22 o                         
   5   3   9       1150.91       1098.57        10.12 o                         
   6   3   9       2440.62       2442.84        18.86 o                         
   7   3   9        334.36        340.22         5.35 o                         
   8   3   9        106.89         97.53         4.10 o                         
   9   3   9        232.08        251.06         7.97 o                         
  10   3   9         10.92          5.59         5.37 o                         
  11   3   9        327.30        362.43        10.44 o                         
  12   3   9        715.61        726.61        14.93 o                         
  13   3   9        202.30        207.60         9.81 o                         
  14   3   9          1.73          2.13         7.02 o                         
  15   3   9        299.36        314.13        12.21 o                         
  16   3   9        127.39        130.82        10.44 o                         
  17   3   9         26.36          7.09         9.51 o                         
 -20   4   9         31.95         39.92        10.21 o                         
 -19   4   9        161.11        177.66        12.44 o                         
 -18   4   9         47.13         57.93         8.90 o                         
 -17   4   9          5.10          6.26         7.45 o                         
 -16   4   9        134.80        143.61         9.32 o                         
 -15   4   9        318.03        324.66        11.38 o                         
 -14   4   9          0.65          5.36         6.07 o                         
 -13   4   9        526.68        584.34        14.37 o                         
 -12   4   9        249.41        316.78         8.02 o                         
 -11   4   9        143.22        141.26         5.49 o                         
 -10   4   9       1090.22       1060.42        10.88 o                         
  -9   4   9        400.46        380.79         5.62 o                         
  -8   4   9         83.28         91.40         2.78 o                         
  -7   4   9        393.73        359.54         4.44 o                         
  -6   4   9        165.58        173.59         3.53 o                         
  -5   4   9        585.76        527.18         5.31 o                         
  -4   4   9         49.63         66.30         3.33 o                         
  -3   4   9       2413.13       2500.05        17.62 o                         
  -2   4   9        564.24        503.25         4.89 o                         
  -1   4   9        279.40        264.88         3.56 o                         
   0   4   9       1227.67       1224.09         9.23 o                         
   1   4   9        726.12        721.92         6.88 o                         
   2   4   9         50.93         49.58         2.99 o                         
   3   4   9        381.67        379.70         6.03 o                         
   4   4   9        791.17        764.80         7.60 o                         
   5   4   9        227.50        224.34         5.23 o                         
   6   4   9        377.34        350.05         7.42 o                         
   7   4   9        186.21        185.15         6.14 o                         
   8   4   9         17.98         20.24         5.40 o                         
   9   4   9         19.51         20.77         5.66 o                         
  10   4   9        151.96        143.05         8.40 o                         
  11   4   9        207.23        221.66         9.72 o                         
  12   4   9          1.29          8.54         7.54 o                         
  13   4   9         68.17         97.83         9.45 o                         
  14   4   9        228.86        248.36        12.48 o                         
  15   4   9         23.38         40.82         9.47 o                         
  16   4   9        108.36        118.09        12.52 o                         
 -18   5   9         19.41         29.92         8.92 o                         
 -17   5   9          0.35         18.98         7.49 o                         
 -16   5   9          2.30          3.90         7.25 o                         
 -15   5   9          0.17          2.30         6.86 o                         
 -14   5   9        136.25        129.05         8.45 o                         
 -13   5   9        143.22        145.23         7.54 o                         
 -12   5   9         92.62        103.28         7.08 o                         
 -11   5   9         22.55         50.02         5.69 o                         
 -10   5   9        152.71        154.20         8.29 o                         
  -9   5   9         58.46         51.72         4.55 o                         
  -8   5   9         19.63         23.28         3.49 o                         
  -7   5   9        251.12        239.25         5.32 o                         
  -6   5   9        386.92        387.29         6.25 o                         
  -5   5   9       1723.62       1649.15        14.49 o                         
  -4   5   9        168.30        174.80         5.89 o                         
  -3   5   9        107.14         94.68         4.13 o                         
  -2   5   9       1243.73       1163.08        10.08 o                         
  -1   5   9         13.66         22.53         2.40 o                         
   0   5   9        100.46        108.79         4.08 o                         
   1   5   9        253.59        224.77         6.61 o                         
   2   5   9        517.60        481.64         7.77 o                         
   3   5   9        894.96        896.52        11.65 o                         
   4   5   9          0.38          1.02         4.34 o                         
   5   5   9         97.13         88.76         5.52 o                         
   6   5   9         72.96         60.44         6.07 o                         
   7   5   9         68.11         79.39         6.74 o                         
   8   5   9        141.23        157.66         9.82 o                         
   9   5   9        116.88        104.88         7.65 o                         
  10   5   9         76.95         72.04         7.68 o                         
  11   5   9         61.14         57.75         7.65 o                         
  12   5   9          0.13          5.90         7.89 o                         
  13   5   9         59.83         54.94         9.33 o                         
  14   5   9          9.66         12.73         9.93 o                         
  15   5   9         23.19          9.07        29.95 o                         
 -17   6   9          0.16        -23.35        23.35 o                         
 -16   6   9         66.71         64.33         9.83 o                         
 -15   6   9          3.00          4.15         7.85 o                         
 -14   6   9        138.19        130.00         9.49 o                         
 -13   6   9        503.39        477.05        14.57 o                         
 -12   6   9        279.06        274.14        14.91 o                         
 -11   6   9        162.83        142.08         8.94 o                         
 -10   6   9         17.14         21.19         6.50 o                         
  -9   6   9        188.94        222.56         8.70 o                         
  -8   6   9         48.22         51.40         5.99 o                         
  -7   6   9         63.74         65.23         5.82 o                         
  -6   6   9        492.93        490.70        10.65 o                         
  -5   6   9        166.06        164.19         6.62 o                         
  -4   6   9          0.27          0.03         5.28 o                         
  -3   6   9         11.01          6.81         5.04 o                         
  -2   6   9        186.69        199.66         8.42 o                         
  -1   6   9        299.27        307.96         9.45 o                         
   0   6   9        154.32        192.24         7.60 o                         
   1   6   9        448.97        448.44        11.63 o                         
   2   6   9          4.17         11.55         5.73 o                         
   3   6   9        127.95        134.31         7.17 o                         
   4   6   9          4.85         -5.47         5.93 o                         
   5   6   9         15.26         20.72         6.58 o                         
   6   6   9          1.21         -6.12         6.12 o                         
   7   6   9         54.79         67.22         8.72 o                         
   8   6   9        288.80        320.63        12.60 o                         
   9   6   9        169.29        168.03         9.62 o                         
  10   6   9          5.11         23.04         8.53 o                         
  11   6   9          0.39         10.26         8.60 o                         
  12   6   9         12.86          6.18         9.50 o                         
  13   6   9         32.85         40.45         9.99 o                         
 -14   7   9         95.88         77.98        12.25 o                         
 -13   7   9          3.13          2.65        11.74 o                         
 -12   7   9        247.25        234.60        13.08 o                         
 -11   7   9        369.79        359.70        14.25 o                         
 -10   7   9        114.41        116.00         9.54 o                         
  -9   7   9         27.81         20.33         7.69 o                         
  -8   7   9         40.18         55.86         7.94 o                         
  -7   7   9        109.70        128.30         9.84 o                         
  -6   7   9          5.54         13.76         8.35 o                         
  -5   7   9        134.73        136.29        12.96 o                         
  -4   7   9        483.70        503.79        14.51 o                         
  -3   7   9        331.04        319.71        14.24 o                         
  -2   7   9          9.24         19.24         7.21 o                         
  -1   7   9        530.03        559.16        15.21 o                         
   0   7   9        821.66        777.70        21.10 o                         
   1   7   9         12.76         54.12        10.06 o                         
   2   7   9        356.47        378.74        12.64 o                         
   3   7   9         68.74        103.11         9.43 o                         
   4   7   9         72.04         68.60         9.64 o                         
   5   7   9        206.14        218.88        11.70 o                         
   6   7   9        181.03        199.01        11.02 o                         
   7   7   9         89.85         88.97         9.89 o                         
   8   7   9          0.64         15.23         8.77 o                         
   9   7   9         35.17         52.49        11.97 o                         
  10   7   9          5.57          2.33         8.66 o                         
 -11   8   9         28.20         49.18        25.00 o                         
 -10   8   9        126.85        130.52        15.92 o                         
  -9   8   9         94.83         87.59        11.99 o                         
  -8   8   9        112.73        103.12        11.59 o                         
  -7   8   9         23.00         44.42        10.53 o                         
  -6   8   9        267.61        280.40        13.75 o                         
  -5   8   9         20.95         30.12         8.81 o                         
  -4   8   9        132.47        119.16        11.69 o                         
  -3   8   9        150.68        147.99        11.98 o                         
  -2   8   9        117.44        117.03         9.52 o                         
  -1   8   9          5.76          3.24         7.71 o                         
   0   8   9        179.38        158.49        12.02 o                         
   1   8   9        231.57        209.58        11.82 o                         
   2   8   9          4.67          6.50         8.10 o                         
   3   8   9         83.17         73.61        10.25 o                         
   4   8   9        198.14        205.71        12.82 o                         
   5   8   9         41.68         53.07        13.49 o                         
   6   8   9          8.03          8.52        11.32 o                         
   7   8   9         65.56         51.93        32.15 o                         
 -22   0  10        161.21        166.33        15.77 o                         
 -21   0  10         15.90          9.98        11.90 o                         
 -20   0  10        218.65        192.68        13.80 o                         
 -19   0  10        370.32        443.17        19.80 o                         
 -18   0  10        175.04        159.73        11.82 o                         
 -17   0  10        148.02        126.41         9.79 o                         
 -16   0  10        250.16        251.96        13.30 o                         
 -15   0  10       1951.95       1989.94        33.21 o                         
 -14   0  10         82.09        117.28         6.03 o                         
 -13   0  10       7804.79       7674.84        74.16 o                         
 -12   0  10       7698.54       7535.42        62.76 o                         
 -11   0  10       4011.27       3984.01        38.20 o                         
 -10   0  10        382.43        377.30         7.28 o                         
  -9   0  10       3948.69       3739.28        33.76 o                         
  -8   0  10        785.51        682.38         8.07 o                         
  -7   0  10        209.84        236.37         6.17 o                         
  -6   0  10      12882.24      13585.60       109.11 o                         
  -5   0  10      21242.51      22253.77       353.71 o                         
  -4   0  10         73.77         71.60         2.60 o                         
  -3   0  10       5256.76       5433.16        46.80 o                         
  -2   0  10       7212.35       7319.85        65.37 o                         
  -1   0  10       3035.35       3181.07        29.84 o                         
   0   0  10         44.92         36.76         3.41 o                         
   1   0  10       3608.24       3503.96        34.42 o                         
   2   0  10        777.34        779.93         9.82 o                         
   3   0  10        829.91        748.40         9.13 o                         
   4   0  10       9277.51       9130.90        86.11 o                         
   5   0  10       1217.53       1261.88        14.22 o                         
   6   0  10       2869.59       2914.14        26.43 o                         
   7   0  10        355.90        413.42         6.62 o                         
   8   0  10        627.64        587.44         8.09 o                         
   9   0  10       1560.48       1505.79        24.26 o                         
  10   0  10         24.88          4.63         5.96 o                         
  11   0  10       1696.89       1808.51        31.75 o                         
  12   0  10        412.62        427.34        15.45 o                         
  13   0  10         38.68          6.80         7.54 o                         
  14   0  10        497.78        500.77        19.09 o                         
  15   0  10        246.46        311.13        17.17 o                         
  16   0  10          7.81         -9.99         9.99 o                         
  17   0  10          7.71         -7.97        25.28 o                         
 -22   1  10          8.94         -4.15         8.23 o                         
 -21   1  10        163.03        147.61        12.56 o                         
 -20   1  10        330.35        415.56        12.93 o                         
 -19   1  10         81.70         89.34         7.52 o                         
 -18   1  10        155.52        138.23         7.75 o                         
 -17   1  10        246.10        264.61         9.63 o                         
 -16   1  10        865.01        851.45        14.42 o                         
 -15   1  10        113.51        104.67         5.09 o                         
 -14   1  10       3036.93       3090.37        28.54 o                         
 -13   1  10       1866.65       1835.88        22.31 o                         
 -12   1  10        944.06        931.52         9.18 o                         
 -11   1  10       3817.43       3908.86        27.12 o                         
 -10   1  10       2723.50       2752.03        18.42 o                         
  -9   1  10        149.48        136.46         3.19 o                         
  -8   1  10        474.16        428.26         4.82 o                         
  -7   1  10       2949.00       2862.24        18.58 o                         
  -6   1  10        565.48        511.41         4.56 o                         
  -5   1  10       3661.98       4243.43        24.63 o                         
  -4   1  10      14517.59      15108.35        93.74 o                         
  -3   1  10       1236.53       1069.71         7.67 o                         
  -2   1  10       3767.29       4017.83        23.78 o                         
  -1   1  10       3637.09       3729.88        25.11 o                         
   0   1  10       4547.83       4621.01        30.68 o                         
   1   1  10        378.19        413.02         4.25 o                         
   2   1  10        160.08         75.70         2.30 o                         
   3   1  10       2074.01       1918.15        14.61 o                         
   4   1  10         75.01         50.57         1.99 o                         
   5   1  10       2601.11       2540.69        18.13 o                         
   6   1  10       1388.09       1363.72        10.64 o                         
   7   1  10         12.68          5.03         2.18 o                         
   8   1  10        171.82        173.80         3.94 o                         
   9   1  10        253.99        172.19         4.88 o                         
  10   1  10         80.90         69.40         3.97 o                         
  11   1  10          9.14          3.59         4.55 o                         
  12   1  10        293.19        302.88         9.23 o                         
  13   1  10        234.95        246.76         9.24 o                         
  14   1  10          2.97         -6.05         6.05 o                         
  15   1  10         95.24         83.55         7.99 o                         
  16   1  10         21.03          7.56         8.03 o                         
  17   1  10          3.45         -3.11         9.77 o                         
 -21   2  10         71.54         59.01         8.80 o                         
 -20   2  10          0.58         -3.38         6.92 o                         
 -19   2  10         47.57         66.06         7.70 o                         
 -18   2  10        176.66        178.05         8.93 o                         
 -17   2  10          6.24          3.89         6.39 o                         
 -16   2  10         57.96         64.50         5.98 o                         
 -15   2  10        143.13        132.24         6.79 o                         
 -14   2  10        302.09        269.31         7.64 o                         
 -13   2  10        378.30        453.04         8.58 o                         
 -12   2  10        304.27        392.43         9.32 o                         
 -11   2  10          0.66          9.79         2.37 o                         
 -10   2  10        112.07         93.55         2.92 o                         
  -9   2  10          1.77          0.44         1.97 o                         
  -8   2  10        554.52        557.83         5.77 o                         
  -7   2  10        586.44        586.67         5.49 o                         
  -6   2  10        386.81        403.29         4.18 o                         
  -5   2  10        916.48        877.13         6.95 o                         
  -4   2  10        235.56        197.91         2.95 o                         
  -3   2  10        548.72        580.03         5.27 o                         
  -2   2  10       3912.46       3989.96        24.76 o                         
  -1   2  10        591.95        597.77         4.81 o                         
   0   2  10        258.37        217.69         2.69 o                         
   1   2  10        184.44        184.26         2.89 o                         
   2   2  10        365.50        347.91         4.04 o                         
   3   2  10          9.75          6.79         1.79 o                         
   4   2  10       1130.05       1178.93        10.44 o                         
   5   2  10        592.63        604.90         5.83 o                         
   6   2  10        299.52        286.40         4.36 o                         
   7   2  10        118.99        104.11         3.07 o                         
   8   2  10         20.89          5.14         2.49 o                         
   9   2  10         18.17         -1.99         3.39 o                         
  10   2  10         17.22          9.70         4.69 o                         
  11   2  10          4.07         -4.75         5.96 o                         
  12   2  10         36.82         39.27         7.34 o                         
  13   2  10         13.04          7.61         7.03 o                         
  14   2  10         35.75         14.14         6.84 o                         
  15   2  10          4.88          7.68         7.07 o                         
  16   2  10          3.55         -8.41         8.41 o                         
  17   2  10          2.56         -7.91         8.63 o                         
 -21   3  10          7.01          9.75        11.20 o                         
 -20   3  10         14.08         16.35        12.42 o                         
 -19   3  10         25.69         24.36         7.83 o                         
 -18   3  10          6.00          4.43         6.26 o                         
 -17   3  10         81.51         66.09         6.81 o                         
 -16   3  10         20.93         22.93         5.45 o                         
 -15   3  10        111.93         89.05         6.02 o                         
 -14   3  10          0.92          6.09         4.85 o                         
 -13   3  10          0.93          9.88         3.54 o                         
 -12   3  10          9.80         15.82         3.32 o                         
 -11   3  10        205.00        201.32         4.85 o                         
 -10   3  10         80.97         82.87         3.20 o                         
  -9   3  10        384.71        355.32         5.08 o                         
  -8   3  10         72.40         83.72         2.57 o                         
  -7   3  10          1.00          5.84         2.14 o                         
  -6   3  10         22.40         20.99         1.77 o                         
  -5   3  10        297.06        348.24         4.04 o                         
  -4   3  10        489.82        527.48         4.92 o                         
  -3   3  10         12.57         10.26         1.64 o                         
  -2   3  10        231.75        241.52         3.11 o                         
  -1   3  10        131.03        157.47         2.68 o                         
   0   3  10       1777.34       1896.84        12.85 o                         
   1   3  10       1224.28       1266.15         9.64 o                         
   2   3  10         70.13         71.23         2.46 o                         
   3   3  10         13.24         11.16         1.76 o                         
   4   3  10         34.56         23.45         1.82 o                         
   5   3  10        359.34        364.58         5.26 o                         
   6   3  10         54.80         61.66         3.30 o                         
   7   3  10        518.42        536.04         8.37 o                         
   8   3  10        264.99        241.12         7.10 o                         
   9   3  10        126.24        110.21         6.02 o                         
  10   3  10         16.21         11.79         6.18 o                         
  11   3  10         24.57         40.36         6.32 o                         
  12   3  10          1.39          6.06         6.49 o                         
  13   3  10          5.52         -1.88         6.37 o                         
  14   3  10          0.44          4.65         7.58 o                         
  15   3  10          1.39         -4.71         7.71 o                         
  16   3  10          7.15         12.71        10.52 o                         
 -20   4  10         15.85         15.23        10.59 o                         
 -19   4  10        173.85        192.95        12.82 o                         
 -18   4  10        333.91        342.76        14.10 o                         
 -17   4  10          0.13          0.16         7.39 o                         
 -16   4  10        129.94        126.07         9.04 o                         
 -15   4  10          2.78          8.71         6.61 o                         
 -14   4  10        549.76        507.54        14.79 o                         
 -13   4  10       1215.23       1294.14        17.48 o                         
 -12   4  10       1597.66       1649.72        18.59 o                         
 -11   4  10        539.95        497.71         8.81 o                         
 -10   4  10          1.02          0.85         2.92 o                         
  -9   4  10         89.68         88.97         3.71 o                         
  -8   4  10        553.71        509.76         6.70 o                         
  -7   4  10        374.15        381.81         4.60 o                         
  -6   4  10        663.35        635.96         5.73 o                         
  -5   4  10       1619.75       1635.12        11.71 o                         
  -4   4  10       1721.82       1642.71        11.84 o                         
  -3   4  10        235.50        247.20         3.67 o                         
  -2   4  10       2634.93       2543.12        17.92 o                         
  -1   4  10       1360.39       1357.25        10.50 o                         
   0   4  10          5.54          6.74         2.34 o                         
   1   4  10        783.04        696.24         6.91 o                         
   2   4  10        742.01        698.81         7.40 o                         
   3   4  10          7.39          0.35         2.87 o                         
   4   4  10        696.52        648.59         8.77 o                         
   5   4  10        140.99        112.37         4.37 o                         
   6   4  10         84.95         71.37         4.31 o                         
   7   4  10        581.95        569.93        10.50 o                         
   8   4  10        887.57        904.96        17.10 o                         
   9   4  10         41.08         40.31         6.13 o                         
  10   4  10         16.31          5.56         6.16 o                         
  11   4  10        133.72        164.21        10.59 o                         
  12   4  10        131.32        158.00        10.74 o                         
  13   4  10          0.14          4.91         8.41 o                         
  14   4  10         90.51         83.27         9.74 o                         
  15   4  10        161.36        179.51        17.29 o                         
 -18   5  10         57.42         60.07         9.27 o                         
 -17   5  10        285.32        274.67        11.92 o                         
 -16   5  10        130.38        135.47         9.23 o                         
 -15   5  10         44.69         33.91         7.14 o                         
 -14   5  10        252.88        271.00         9.93 o                         
 -13   5  10        201.99        210.81        10.53 o                         
 -12   5  10         29.27         42.77         5.94 o                         
 -11   5  10        982.26        962.46        15.08 o                         
 -10   5  10       1271.82       1240.07        18.04 o                         
  -9   5  10          6.69          4.97         4.27 o                         
  -8   5  10        653.27        602.57         9.25 o                         
  -7   5  10        324.32        304.10         6.20 o                         
  -6   5  10          2.42          9.17         3.28 o                         
  -5   5  10        196.98        219.80         8.28 o                         
  -4   5  10        885.84        857.04         9.05 o                         
  -3   5  10       1252.10       1235.86        11.91 o                         
  -2   5  10         32.69         36.44         3.62 o                         
  -1   5  10       1532.13       1495.46        13.87 o                         
   0   5  10       1983.69       1935.33        16.86 o                         
   1   5  10        117.51         93.54         4.76 o                         
   2   5  10        422.51        440.92         8.71 o                         
   3   5  10        343.25        329.15         8.06 o                         
   4   5  10          3.31         -3.89         4.51 o                         
   5   5  10        195.43        207.06         8.71 o                         
   6   5  10        953.19        941.69        15.83 o                         
   7   5  10        521.83        544.18        12.65 o                         
   8   5  10         60.54         68.75         7.00 o                         
   9   5  10         66.20         62.83         7.48 o                         
  10   5  10         26.63         25.22         7.19 o                         
  11   5  10         13.30         -2.92         7.26 o                         
  12   5  10        135.54        154.98        10.22 o                         
  13   5  10        173.90        173.03        17.57 o                         
  14   5  10         38.20         25.65        11.89 o                         
 -17   6  10         15.27          9.34        23.63 o                         
 -16   6  10         28.58         40.96         9.94 o                         
 -15   6  10        175.32        171.26        11.36 o                         
 -14   6  10         77.13         92.37         9.18 o                         
 -13   6  10          0.93         30.16         7.15 o                         
 -12   6  10         94.21        117.56         7.84 o                         
 -11   6  10        248.54        232.54        10.02 o                         
 -10   6  10         68.75         74.14         7.07 o                         
  -9   6  10        422.57        418.30        10.71 o                         
  -8   6  10        124.50        127.53         6.90 o                         
  -7   6  10         19.32         15.43         5.55 o                         
  -6   6  10         87.52         85.46         6.86 o                         
  -5   6  10        328.87        306.27        10.77 o                         
  -4   6  10         13.81         10.69         5.08 o                         
  -3   6  10          2.62         -2.05         5.28 o                         
  -2   6  10        425.48        419.90         9.58 o                         
  -1   6  10        795.23        786.96        12.97 o                         
   0   6  10         86.14         96.54         6.51 o                         
   1   6  10        927.52        892.76        16.63 o                         
   2   6  10        132.20        139.77         8.22 o                         
   3   6  10         13.05          9.31         6.03 o                         
   4   6  10        387.96        360.50        11.65 o                         
   5   6  10        532.03        542.42        13.55 o                         
   6   6  10         63.75         64.87         7.96 o                         
   7   6  10         32.49         23.99         7.35 o                         
   8   6  10        163.39        154.44         9.92 o                         
   9   6  10         39.41         44.91         8.43 o                         
  10   6  10        118.67        128.01        10.01 o                         
  11   6  10        175.11        172.53        12.99 o                         
  12   6  10         23.71         34.44        10.00 o                         
 -14   7  10         72.75         95.93        11.49 o                         
 -13   7  10         11.58         32.19        10.86 o                         
 -12   7  10          7.43         26.63         9.53 o                         
 -11   7  10         19.90         36.39         8.58 o                         
 -10   7  10         24.63         39.40         8.42 o                         
  -9   7  10          2.31          6.72         8.12 o                         
  -8   7  10        176.61        186.72        11.83 o                         
  -7   7  10        141.29        121.53        10.90 o                         
  -6   7  10         63.88         51.84         9.32 o                         
  -5   7  10         23.91         22.63         9.32 o                         
  -4   7  10          3.06          7.78         7.97 o                         
  -3   7  10         34.39         51.78         7.74 o                         
  -2   7  10          5.83         11.75         7.41 o                         
  -1   7  10         42.29         50.74         9.65 o                         
   0   7  10          2.50         28.65         8.60 o                         
   1   7  10         94.81         94.74         9.27 o                         
   2   7  10        287.59        286.88        17.00 o                         
   3   7  10        170.87        171.26        12.30 o                         
   4   7  10         15.81         23.36         9.77 o                         
   5   7  10         65.74         56.76        10.28 o                         
   6   7  10         63.05         67.89        10.81 o                         
   7   7  10          0.21         15.89         9.66 o                         
   8   7  10         67.05         91.96        14.10 o                         
   9   7  10        227.89        227.18        13.97 o                         
  10   7  10         92.69         98.09        34.89 o                         
 -10   8  10          0.51         14.85        15.17 o                         
  -9   8  10         10.31         39.91        13.50 o                         
  -8   8  10         14.24         11.75        10.90 o                         
  -7   8  10         12.96         12.82        11.61 o                         
  -6   8  10         67.53         68.51         9.85 o                         
  -5   8  10         63.09         71.35        11.58 o                         
  -4   8  10          3.88         19.72        10.06 o                         
  -3   8  10         13.90         26.56        10.08 o                         
  -2   8  10          0.16         -1.65        11.00 o                         
  -1   8  10          1.26          3.72         8.43 o                         
   0   8  10         10.87         12.26         8.82 o                         
   1   8  10          0.35         20.24         8.86 o                         
   2   8  10          0.28         13.07         9.28 o                         
   3   8  10          2.10          2.25         9.72 o                         
   4   8  10          8.72          7.98        12.86 o                         
   5   8  10          5.41          3.26        10.97 o                         
   6   8  10          0.01          0.73        14.48 o                         
 -22   1  11          8.48         -4.39         7.99 o                         
 -21   1  11         14.82         13.32        10.22 o                         
 -20   1  11        192.95        220.82        10.46 o                         
 -19   1  11        109.66        117.07         8.00 o                         
 -18   1  11          0.38         -5.68         5.68 o                         
 -17   1  11        431.23        402.35        10.86 o                         
 -16   1  11         43.96         44.88         6.25 o                         
 -15   1  11         64.60         52.99         4.90 o                         
 -14   1  11        286.62        290.70         7.82 o                         
 -13   1  11        467.71        539.01        10.54 o                         
 -12   1  11        312.00        318.59         5.63 o                         
 -11   1  11        774.72        769.95         8.28 o                         
 -10   1  11       2276.13       2273.84        17.11 o                         
  -9   1  11        731.40        771.16         7.02 o                         
  -8   1  11         41.44         35.75         2.23 o                         
  -7   1  11         46.05         24.93         2.11 o                         
  -6   1  11         12.97          3.05         2.11 o                         
  -5   1  11        508.00        644.85         5.91 o                         
  -4   1  11        539.89        622.51         5.66 o                         
  -3   1  11       4548.33       4703.68        28.40 o                         
  -2   1  11        994.48       1045.50         7.80 o                         
  -1   1  11       1106.01       1209.71         9.83 o                         
   0   1  11       7956.69       8043.59        55.23 o                         
   1   1  11       2753.27       2852.83        19.75 o                         
   2   1  11        245.84        200.97         3.37 o                         
   3   1  11       2410.98       2380.42        17.66 o                         
   4   1  11        271.16        274.91         4.24 o                         
   5   1  11         40.39         35.83         2.22 o                         
   6   1  11        532.39        510.77         5.61 o                         
   7   1  11        946.39        922.23         8.10 o                         
   8   1  11        314.26        316.36         5.96 o                         
   9   1  11         37.56         28.16         3.56 o                         
  10   1  11         22.43         13.15         4.02 o                         
  11   1  11        166.27        148.25         6.92 o                         
  12   1  11          3.40         -5.50         5.50 o                         
  13   1  11         76.12         67.48         7.51 o                         
  14   1  11         63.88         75.88         7.46 o                         
  15   1  11         12.78          2.32         7.14 o                         
  16   1  11         41.13         22.35        10.68 o                         
  17   1  11         37.66         37.50        10.85 o                         
 -21   2  11         81.68         97.58         8.79 o                         
 -20   2  11          1.66         -6.85         6.85 o                         
 -19   2  11        271.33        289.04        11.66 o                         
 -18   2  11        586.20        632.20        13.92 o                         
 -17   2  11        446.31        449.19        11.88 o                         
 -16   2  11          9.10         -1.60         4.88 o                         
 -15   2  11         27.22         15.82         5.25 o                         
 -14   2  11          5.63          7.85         4.24 o                         
 -13   2  11       1461.17       1474.61        16.69 o                         
 -12   2  11       4094.21       4041.29        33.75 o                         
 -11   2  11       2733.15       2657.43        20.20 o                         
 -10   2  11         19.29         10.01         2.16 o                         
  -9   2  11       2028.30       1976.89        13.99 o                         
  -8   2  11       1412.87       1298.49         9.71 o                         
  -7   2  11        451.09        551.03         5.12 o                         
  -6   2  11       6167.59       6551.88        40.17 o                         
  -5   2  11       5293.43       5239.24        33.26 o                         
  -4   2  11         63.22         38.64         3.04 o                         
  -3   2  11        146.50        190.54         3.08 o                         
  -2   2  11       9316.03       9350.71        56.02 o                         
  -1   2  11       4157.55       4112.57        26.24 o                         
   0   2  11         68.59         62.92         2.23 o                         
   1   2  11        907.89        825.97         6.62 o                         
   2   2  11        735.75        586.48         5.71 o                         
   3   2  11         59.03         67.94         2.78 o                         
   4   2  11        845.81        834.80         7.89 o                         
   5   2  11       1662.24       1650.36        13.10 o                         
   6   2  11        276.85        301.84         4.58 o                         
   7   2  11        243.96        256.84         5.03 o                         
   8   2  11        453.97        486.24         7.58 o                         
   9   2  11         31.46         25.11         4.16 o                         
  10   2  11        226.81        214.73         9.19 o                         
  11   2  11        349.28        381.25        10.36 o                         
  12   2  11        459.30        474.55        13.80 o                         
  13   2  11         14.97          5.76         7.04 o                         
  14   2  11        122.49        114.93         9.37 o                         
  15   2  11        207.27        190.49         9.90 o                         
  16   2  11         59.34         49.88         9.97 o                         
 -21   3  11         25.76         36.82        32.15 o                         
 -20   3  11        208.24        197.04        15.20 o                         
 -19   3  11        110.38        116.43         8.73 o                         
 -18   3  11          2.01         -3.97         6.32 o                         
 -17   3  11         88.41         89.20         7.13 o                         
 -16   3  11        444.59        472.74        10.75 o                         
 -15   3  11         63.42         62.15         5.69 o                         
 -14   3  11        387.70        401.79         9.09 o                         
 -13   3  11       1498.22       1508.53        15.91 o                         
 -12   3  11         97.67         94.42         4.46 o                         
 -11   3  11        220.39        220.98         5.20 o                         
 -10   3  11       2712.63       2695.27        24.73 o                         
  -9   3  11        756.58        754.32         8.99 o                         
  -8   3  11          3.36         -1.96         1.96 o                         
  -7   3  11       1317.31       1194.12         9.93 o                         
  -6   3  11       2771.72       2657.00        17.85 o                         
  -5   3  11         11.57         32.21         2.31 o                         
  -4   3  11       3161.67       3160.65        21.76 o                         
  -3   3  11       1641.95       1446.95        10.55 o                         
  -2   3  11        271.97        271.12         3.61 o                         
  -1   3  11        748.04        753.53         6.12 o                         
   0   3  11       2843.59       2883.63        19.70 o                         
   1   3  11       1316.40       1355.20        11.81 o                         
   2   3  11         13.98          9.55         2.03 o                         
   3   3  11        862.64        842.60         7.74 o                         
   4   3  11       2394.85       2304.76        18.37 o                         
   5   3  11         11.77         20.01         3.19 o                         
   6   3  11       2244.85       2180.50        29.30 o                         
   7   3  11       1254.86       1306.46        15.50 o                         
   8   3  11        323.95        327.72         9.00 o                         
   9   3  11         68.97         60.79         6.34 o                         
  10   3  11        323.85        353.20        14.08 o                         
  11   3  11         88.73         83.95         7.08 o                         
  12   3  11         74.26         66.12         9.66 o                         
  13   3  11        248.34        263.97        13.91 o                         
  14   3  11        102.83        119.52        10.38 o                         
  15   3  11          0.44         -3.13         8.69 o                         
  16   3  11        109.90        103.89        10.90 o                         
 -20   4  11          4.05         -1.37        28.58 o                         
 -19   4  11         58.02         76.11        11.36 o                         
 -18   4  11         79.98         75.18         9.27 o                         
 -17   4  11        119.86        103.44         8.95 o                         
 -16   4  11         37.26         34.00         7.87 o                         
 -15   4  11        436.19        450.90        12.66 o                         
 -14   4  11        448.36        447.53        15.26 o                         
 -13   4  11          2.89         36.93         6.12 o                         
 -12   4  11        738.49        754.58        12.44 o                         
 -11   4  11        503.48        471.33         8.38 o                         
 -10   4  11         13.36          7.17         3.15 o                         
  -9   4  11        241.93        206.26         4.82 o                         
  -8   4  11        808.62        785.22         8.72 o                         
  -7   4  11        197.82        195.82         4.14 o                         
  -6   4  11        376.45        365.83         4.70 o                         
  -5   4  11       1437.37       1459.29        10.67 o                         
  -4   4  11          3.61          2.91         1.74 o                         
  -3   4  11         21.93         22.77         3.02 o                         
  -2   4  11        963.16        981.52         8.08 o                         
  -1   4  11       1045.65       1032.48         8.10 o                         
   0   4  11         18.17          9.22         3.09 o                         
   1   4  11        634.53        610.98         6.60 o                         
   2   4  11        679.89        666.17         7.11 o                         
   3   4  11         29.95         18.84         3.76 o                         
   4   4  11       1267.05       1274.65        13.89 o                         
   5   4  11        681.91        705.66        10.89 o                         
   6   4  11         31.39         27.13         4.69 o                         
   7   4  11         36.60         33.33         5.65 o                         
   8   4  11         84.88         72.75         6.64 o                         
   9   4  11         19.03          5.01         6.06 o                         
  10   4  11          7.17          1.35         6.59 o                         
  11   4  11         69.06         63.46         8.21 o                         
  12   4  11         96.23        119.88        10.44 o                         
  13   4  11          0.94         -3.55         8.55 o                         
  14   4  11         39.27         18.85         9.64 o                         
  15   4  11         20.68         37.17        13.29 o                         
 -18   5  11          0.00         -1.95         8.08 o                         
 -17   5  11          2.16          5.39         8.18 o                         
 -16   5  11         22.09         13.39         7.61 o                         
 -15   5  11         42.45         34.25         6.99 o                         
 -14   5  11          0.23         16.07         6.32 o                         
 -13   5  11         36.04         42.44         7.71 o                         
 -12   5  11          5.00         13.70         5.62 o                         
 -11   5  11         25.33         43.18         5.94 o                         
 -10   5  11         95.36        114.96         6.31 o                         
  -9   5  11          0.41          9.38         4.79 o                         
  -8   5  11          8.19         13.53         4.28 o                         
  -7   5  11        136.71        116.99         4.78 o                         
  -6   5  11        164.88        146.87         4.61 o                         
  -5   5  11          4.07         -1.46         2.88 o                         
  -4   5  11        281.68        281.91         5.66 o                         
  -3   5  11         22.25         17.19         3.30 o                         
  -2   5  11        715.16        698.25         9.61 o                         
  -1   5  11          0.15          7.74         3.52 o                         
   0   5  11         14.49         13.67         4.04 o                         
   1   5  11         51.91         51.31         4.50 o                         
   2   5  11         72.39         68.15         4.85 o                         
   3   5  11        293.34        277.65         8.32 o                         
   4   5  11         46.48         40.22         5.57 o                         
   5   5  11         99.30         93.40         7.27 o                         
   6   5  11         36.48         48.09         6.41 o                         
   7   5  11         73.28         68.28         6.86 o                         
   8   5  11        178.49        176.58         9.42 o                         
   9   5  11         85.72         85.90         8.32 o                         
  10   5  11          5.98          1.92         8.15 o                         
  11   5  11          6.86          4.14         7.73 o                         
  12   5  11         34.49         17.26         8.38 o                         
  13   5  11         22.81          7.28        10.06 o                         
 -16   6  11         15.78         13.62         9.34 o                         
 -15   6  11         28.00         38.99         9.44 o                         
 -14   6  11         88.08         97.48         9.26 o                         
 -13   6  11        320.05        341.51        11.79 o                         
 -12   6  11        239.71        264.28        15.09 o                         
 -11   6  11        261.86        302.26        14.16 o                         
 -10   6  11         12.81         21.61         7.09 o                         
  -9   6  11         86.05         98.70         8.28 o                         
  -8   6  11          7.12         12.87         6.27 o                         
  -7   6  11        156.79        127.61         8.17 o                         
  -6   6  11        145.71        150.36         8.06 o                         
  -5   6  11        134.24        139.64         7.54 o                         
  -4   6  11        113.91        106.55         7.19 o                         
  -3   6  11         61.16         61.29         8.33 o                         
  -2   6  11        149.83        174.12         8.40 o                         
  -1   6  11        148.17        147.58         7.73 o                         
   0   6  11        157.77        145.38        11.46 o                         
   1   6  11          2.31         22.07         6.83 o                         
   2   6  11        108.67        117.57         7.20 o                         
   3   6  11          3.97         11.46         5.95 o                         
   4   6  11          9.81          2.32         8.15 o                         
   5   6  11         30.84         32.97         7.49 o                         
   6   6  11         14.93         19.49         7.63 o                         
   7   6  11          9.62         20.95         8.45 o                         
   8   6  11          1.52         10.94         7.79 o                         
   9   6  11          2.93         -7.95         7.95 o                         
  10   6  11          0.92          2.99         8.59 o                         
  11   6  11         10.78         -0.29         8.22 o                         
  12   6  11         29.97         22.81        30.77 o                         
 -14   7  11         52.36         40.96        17.51 o                         
 -13   7  11         56.85         81.20        11.41 o                         
 -12   7  11         17.30         40.19        10.17 o                         
 -11   7  11         56.79         65.27         9.46 o                         
 -10   7  11        140.39        169.20        12.37 o                         
  -9   7  11         96.48        118.38        13.36 o                         
  -8   7  11         32.54         20.49        10.60 o                         
  -7   7  11        154.44        161.72        12.73 o                         
  -6   7  11         38.80         44.58        10.54 o                         
  -5   7  11         24.19         28.09         9.66 o                         
  -4   7  11         24.03         13.47        10.39 o                         
  -3   7  11        382.77        406.92        13.44 o                         
  -2   7  11        151.94        174.36        10.68 o                         
  -1   7  11         17.19         33.07         8.27 o                         
   0   7  11        463.33        478.31        15.33 o                         
   1   7  11        227.99        236.79        15.71 o                         
   2   7  11          2.35         23.99         8.55 o                         
   3   7  11        368.85        367.41        26.77 o                         
   4   7  11         33.19         36.11        11.85 o                         
   5   7  11         58.46         59.07        10.61 o                         
   6   7  11        117.48        114.44        11.70 o                         
   7   7  11        163.73        171.16        14.38 o                         
   8   7  11         44.79         44.26        12.21 o                         
   9   7  11          2.19          7.56         9.98 o                         
 -10   8  11          0.06         60.17        37.37 o                         
  -9   8  11        110.49        123.48        12.70 o                         
  -8   8  11        128.37        128.35        14.33 o                         
  -7   8  11         11.72         17.71        10.38 o                         
  -6   8  11         15.65         15.43         9.18 o                         
  -5   8  11        218.95        224.20        20.97 o                         
  -4   8  11         74.44         82.29        11.40 o                         
  -3   8  11         52.62         78.60        10.22 o                         
  -2   8  11        136.26        124.04        10.70 o                         
  -1   8  11         81.31         87.40        10.72 o                         
   0   8  11          6.64         19.84         9.01 o                         
   1   8  11        120.35        117.62        10.80 o                         
   2   8  11        135.95        136.18        11.50 o                         
   3   8  11          1.05         23.14        11.55 o                         
   4   8  11        162.66        133.49        14.19 o                         
   5   8  11        145.84        186.63        19.76 o                         
 -22   0  12         80.29         65.61        13.12 o                         
 -21   0  12        148.40        131.59        16.21 o                         
 -20   0  12          6.12        -10.43        10.43 o                         
 -19   0  12         42.13         42.33         9.42 o                         
 -18   0  12        193.76        179.62        12.30 o                         
 -17   0  12        410.25        429.61        15.11 o                         
 -16   0  12        798.33        695.79        17.51 o                         
 -15   0  12        226.28        163.29         8.35 o                         
 -14   0  12        128.37        118.55         7.13 o                         
 -13   0  12        687.34        698.34        20.33 o                         
 -12   0  12       2565.62       2601.60        28.56 o                         
 -11   0  12       4883.69       4692.59        44.73 o                         
 -10   0  12          6.87         -2.72         2.95 o                         
  -9   0  12         30.84         53.34         4.28 o                         
  -8   0  12       3127.62       3016.72        26.57 o                         
  -7   0  12       1933.81       1711.89        16.15 o                         
  -6   0  12        829.39        867.98         9.92 o                         
  -5   0  12       6180.63       6528.43        56.33 o                         
  -4   0  12       1418.59       1346.00        14.10 o                         
  -3   0  12         62.23         46.82         3.67 o                         
  -2   0  12       1260.63       1349.04        15.65 o                         
  -1   0  12       1600.00       1582.08        16.46 o                         
   0   0  12       4137.83       4448.96        43.48 o                         
   1   0  12          8.11          4.60         3.53 o                         
   2   0  12       2592.05       2556.57        28.54 o                         
   3   0  12       6892.11       6927.28        62.79 o                         
   4   0  12        742.91        722.53        10.52 o                         
   5   0  12       4146.41       4044.49        40.44 o                         
   6   0  12       3538.09       3717.14        34.86 o                         
   7   0  12        121.82        115.27         6.23 o                         
   8   0  12        112.24        149.32         5.93 o                         
   9   0  12         12.43         -5.24         5.24 o                         
  10   0  12          6.19          1.44         6.74 o                         
  11   0  12        181.09        166.27         9.58 o                         
  12   0  12        783.59        738.84        18.08 o                         
  13   0  12         49.74         54.09         9.80 o                         
  14   0  12        113.22         88.21        12.06 o                         
  15   0  12        191.47        169.20        27.51 o                         
  16   0  12          1.41          2.20        23.63 o                         
 -22   1  12         71.51         43.96        26.38 o                         
 -21   1  12         11.14         -0.54         8.48 o                         
 -20   1  12        185.96        185.21         9.37 o                         
 -19   1  12        192.90        200.71         9.34 o                         
 -18   1  12         15.17          3.41         6.00 o                         
 -17   1  12          8.25         -5.48         5.48 o                         
 -16   1  12        480.25        499.47        11.84 o                         
 -15   1  12        104.79         96.27         6.63 o                         
 -14   1  12         21.41         22.15         4.41 o                         
 -13   1  12       2073.03       2141.51        21.12 o                         
 -12   1  12       2029.98       1966.39        17.37 o                         
 -11   1  12        828.37        794.56         7.46 o                         
 -10   1  12       1898.51       1922.90        14.82 o                         
  -9   1  12       1516.42       1551.11        12.76 o                         
  -8   1  12        268.54        268.40         3.43 o                         
  -7   1  12       1556.40       1529.56        10.70 o                         
  -6   1  12       2148.65       2016.98        13.39 o                         
  -5   1  12       2880.66       2801.96        19.19 o                         
  -4   1  12       8004.90       8351.84        52.96 o                         
  -3   1  12       3203.14       3293.17        21.37 o                         
  -2   1  12        733.07        636.49         5.83 o                         
  -1   1  12        545.44        526.82         5.77 o                         
   0   1  12       1951.15       1894.24        14.89 o                         
   1   1  12       2432.23       2335.38        15.56 o                         
   2   1  12         28.25         30.74         2.06 o                         
   3   1  12       3726.10       3650.89        26.07 o                         
   4   1  12       2781.35       2867.91        21.67 o                         
   5   1  12        206.54        205.48         5.15 o                         
   6   1  12       1497.84       1466.33        12.87 o                         
   7   1  12       1650.20       1635.66        15.92 o                         
   8   1  12         57.71         32.51         3.46 o                         
   9   1  12          1.38         -3.47         3.47 o                         
  10   1  12        359.56        419.51         9.45 o                         
  11   1  12        321.39        330.04        10.11 o                         
  12   1  12         18.74          1.74         6.31 o                         
  13   1  12        259.49        267.89        10.68 o                         
  14   1  12        151.01        159.82        10.96 o                         
  15   1  12          2.41         -7.21         7.21 o                         
  16   1  12         17.83         -0.74         9.94 o                         
 -21   2  12         23.17         29.13         7.72 o                         
 -20   2  12         18.22         10.59         7.21 o                         
 -19   2  12          2.06         -6.38         6.38 o                         
 -18   2  12         57.00         68.45         7.15 o                         
 -17   2  12         20.48         23.04         6.21 o                         
 -16   2  12          5.05          1.59         5.91 o                         
 -15   2  12        122.72        100.90         6.45 o                         
 -14   2  12        270.86        262.45         7.30 o                         
 -13   2  12        197.80        183.86         6.25 o                         
 -12   2  12        219.19        204.57         6.85 o                         
 -11   2  12        174.38        150.52         6.30 o                         
 -10   2  12          0.43         -2.13         2.13 o                         
  -9   2  12        264.92        247.73         4.12 o                         
  -8   2  12          6.94         -2.00         2.00 o                         
  -7   2  12       1168.11       1135.71         8.42 o                         
  -6   2  12        330.57        318.79         4.07 o                         
  -5   2  12        246.55        269.57         4.02 o                         
  -4   2  12       4110.11       4090.09        26.38 o                         
  -3   2  12         22.13         25.87         1.79 o                         
  -2   2  12       1709.94       1733.72        12.20 o                         
  -1   2  12       1588.89       1577.40        11.08 o                         
   0   2  12         29.05         30.10         2.00 o                         
   1   2  12        347.55        350.69         4.17 o                         
   2   2  12        632.80        669.81         6.36 o                         
   3   2  12         46.78         49.77         2.33 o                         
   4   2  12        260.38        272.26         4.52 o                         
   5   2  12        404.81        415.48         5.68 o                         
   6   2  12        198.42        198.36         5.00 o                         
   7   2  12         47.40         41.75         3.48 o                         
   8   2  12        272.08        214.52         7.39 o                         
   9   2  12          8.95         -1.38         4.90 o                         
  10   2  12          7.02          4.00         5.34 o                         
  11   2  12          3.19         -5.78         5.78 o                         
  12   2  12        146.70        139.02         8.52 o                         
  13   2  12         12.77          5.78         7.13 o                         
  14   2  12         13.30          5.24         7.44 o                         
  15   2  12          8.95          3.86         8.51 o                         
  16   2  12          0.45         -8.70         8.70 o                         
 -20   3  12         21.35         31.63        11.66 o                         
 -19   3  12          1.60         -7.16         7.16 o                         
 -18   3  12          0.07         -6.53         6.53 o                         
 -17   3  12          4.00         -5.97         5.97 o                         
 -16   3  12         39.71         33.01         6.06 o                         
 -15   3  12         50.62         30.64         5.34 o                         
 -14   3  12        363.20        342.11         8.79 o                         
 -13   3  12         29.85         38.55         4.49 o                         
 -12   3  12        213.82        202.63         5.93 o                         
 -11   3  12         24.16         22.55         3.29 o                         
 -10   3  12        139.66        130.93         4.02 o                         
  -9   3  12        157.29        134.99         3.65 o                         
  -8   3  12         34.11         22.63         2.20 o                         
  -7   3  12          1.81         -1.69         1.69 o                         
  -6   3  12         56.62         73.23         2.60 o                         
  -5   3  12        175.11        179.75         3.50 o                         
  -4   3  12         75.49         81.47         2.41 o                         
  -3   3  12          3.07          4.00         1.73 o                         
  -2   3  12          3.92         -1.11         1.53 o                         
  -1   3  12         18.53          4.84         1.78 o                         
   0   3  12         38.70         41.60         2.06 o                         
   1   3  12        218.59        224.59         3.95 o                         
   2   3  12          1.23         -1.92         1.92 o                         
   3   3  12         68.42         64.16         4.21 o                         
   4   3  12        159.24        170.62         4.96 o                         
   5   3  12          0.23          5.08         3.47 o                         
   6   3  12         71.75         67.02         4.68 o                         
   7   3  12         35.26         28.82         4.45 o                         
   8   3  12        459.12        471.01        12.17 o                         
   9   3  12         29.17         10.22         6.32 o                         
  10   3  12        215.50        213.70         9.05 o                         
  11   3  12         10.92         12.06         6.82 o                         
  12   3  12         20.00          7.53         7.58 o                         
  13   3  12          0.13         -8.23         8.23 o                         
  14   3  12         12.94         -7.79         7.79 o                         
  15   3  12         14.61         10.13         9.41 o                         
 -19   4  12         23.11         16.91        11.96 o                         
 -18   4  12        233.90        235.39        12.89 o                         
 -17   4  12        207.99        208.88        10.42 o                         
 -16   4  12         80.43         82.99         8.04 o                         
 -15   4  12         35.30         32.72         7.05 o                         
 -14   4  12         11.83         22.82         7.28 o                         
 -13   4  12        591.82        597.88        13.19 o                         
 -12   4  12        436.63        448.85         9.77 o                         
 -11   4  12         38.05         53.92         4.63 o                         
 -10   4  12        145.90        115.19         5.14 o                         
  -9   4  12          1.62         -2.79         2.79 o                         
  -8   4  12         85.00         78.52         3.43 o                         
  -7   4  12         64.32         48.13         3.10 o                         
  -6   4  12        124.32        133.03         3.43 o                         
  -5   4  12        426.38        424.08         5.13 o                         
  -4   4  12        176.76        172.18         4.12 o                         
  -3   4  12        182.18        153.91         3.80 o                         
  -2   4  12        187.71        164.44         3.44 o                         
  -1   4  12       2108.76       2019.13        14.41 o                         
   0   4  12        634.22        589.65         6.94 o                         
   1   4  12         42.89         36.37         4.89 o                         
   2   4  12        819.67        798.94         8.99 o                         
   3   4  12        114.26        104.81         4.82 o                         
   4   4  12         58.35         64.33         3.90 o                         
   5   4  12        109.49        106.51         7.03 o                         
   6   4  12        570.48        562.40        14.35 o                         
   7   4  12        348.66        349.06        10.73 o                         
   8   4  12          1.61         -6.13         6.13 o                         
   9   4  12         91.27         88.59         7.96 o                         
  10   4  12          1.13          1.29         7.37 o                         
  11   4  12         91.20         77.58         8.42 o                         
  12   4  12         95.30        102.93         9.59 o                         
  13   4  12         12.68         22.18         9.22 o                         
  14   4  12          0.96        -10.83        10.83 o                         
 -18   5  12         49.90         71.49         9.36 o                         
 -17   5  12         77.25         98.77         9.60 o                         
 -16   5  12        172.40        166.91         9.80 o                         
 -15   5  12         23.92         24.10         6.81 o                         
 -14   5  12         64.38         64.03         7.12 o                         
 -13   5  12        608.30        604.52        15.97 o                         
 -12   5  12        273.89        289.31         9.42 o                         
 -11   5  12          1.53         -3.96         5.08 o                         
 -10   5  12        889.08        912.83        14.53 o                         
  -9   5  12        741.00        755.36        13.67 o                         
  -8   5  12          5.80          7.42         4.75 o                         
  -7   5  12       1510.85       1393.15        18.39 o                         
  -6   5  12        519.67        510.51         8.49 o                         
  -5   5  12          2.42          3.05         3.66 o                         
  -4   5  12        188.29        168.61         5.78 o                         
  -3   5  12        513.60        551.26         9.21 o                         
  -2   5  12        510.53        512.61         9.01 o                         
  -1   5  12          4.64          4.30         4.01 o                         
   0   5  12        516.80        531.44         9.99 o                         
   1   5  12        942.92        970.63        13.28 o                         
   2   5  12          5.37          8.40         4.72 o                         
   3   5  12        463.51        475.92        10.98 o                         
   4   5  12        620.80        626.05        13.75 o                         
   5   5  12         78.45         73.92         6.68 o                         
   6   5  12        125.72        124.52         7.54 o                         
   7   5  12        438.24        427.90        12.73 o                         
   8   5  12        121.44        102.22         8.25 o                         
   9   5  12         28.16         29.62         7.61 o                         
  10   5  12        191.38        191.79         9.90 o                         
  11   5  12         87.30         87.57         8.94 o                         
  12   5  12          0.09         -6.70         9.69 o                         
  13   5  12         31.02         22.75        10.75 o                         
 -16   6  12         31.12         24.63         9.81 o                         
 -15   6  12         90.98         96.75        10.69 o                         
 -14   6  12        255.37        262.64        11.52 o                         
 -13   6  12        313.19        331.50        12.56 o                         
 -12   6  12         55.58         83.32         8.84 o                         
 -11   6  12        661.90        641.46        16.27 o                         
 -10   6  12        147.84        165.91        10.03 o                         
  -9   6  12        119.78        120.46         9.09 o                         
  -8   6  12        586.22        538.18        13.55 o                         
  -7   6  12         64.60         80.54         8.05 o                         
  -6   6  12         77.82         76.07         6.90 o                         
  -5   6  12        116.45        102.28         8.22 o                         
  -4   6  12        182.34        170.13         8.37 o                         
  -3   6  12         60.49         65.68         6.75 o                         
  -2   6  12        242.30        248.92         9.53 o                         
  -1   6  12        185.92        210.45         9.58 o                         
   0   6  12        257.99        264.15        11.39 o                         
   1   6  12          4.16         -2.38         6.70 o                         
   2   6  12        380.74        385.56        13.34 o                         
   3   6  12        217.46        210.32        11.69 o                         
   4   6  12         23.41          8.31         8.27 o                         
   5   6  12        429.95        441.95        15.55 o                         
   6   6  12        467.96        487.82        17.70 o                         
   7   6  12          0.76          4.09         8.46 o                         
   8   6  12        152.00        136.66        11.03 o                         
   9   6  12        125.85        125.67        11.08 o                         
  10   6  12          1.59         -6.17         9.48 o                         
  11   6  12         20.11          4.67         9.84 o                         
 -13   7  12        109.95        128.32        13.59 o                         
 -12   7  12        138.95        139.85        13.26 o                         
 -11   7  12          2.01         17.36         8.97 o                         
 -10   7  12         71.77         96.51        11.96 o                         
  -9   7  12          0.68         13.32         9.99 o                         
  -8   7  12          2.72         -9.16         9.16 o                         
  -7   7  12         92.40         82.25        10.66 o                         
  -6   7  12        139.55        145.50        11.83 o                         
  -5   7  12         22.41         30.77         9.24 o                         
  -4   7  12         11.14         16.93         9.17 o                         
  -3   7  12        139.15        131.04        10.20 o                         
  -2   7  12         88.17        112.98         9.85 o                         
  -1   7  12          2.54         13.69         9.15 o                         
   0   7  12         43.04         57.09        10.71 o                         
   1   7  12          0.96          9.60         8.47 o                         
   2   7  12         42.96         35.32         9.20 o                         
   3   7  12          3.16         -1.64         9.42 o                         
   4   7  12         27.12         14.23        10.05 o                         
   5   7  12         12.40         27.57        10.64 o                         
   6   7  12         13.23         13.14        11.53 o                         
   7   7  12         23.57         53.57        12.06 o                         
   8   7  12         24.38         13.10        10.86 o                         
  -9   8  12          0.00         16.74        11.75 o                         
  -8   8  12          0.19         27.13        11.16 o                         
  -7   8  12          7.04         -3.57        18.88 o                         
  -6   8  12         19.48         14.03        10.08 o                         
  -5   8  12         10.86         33.07        10.78 o                         
  -4   8  12          0.20          9.73        10.23 o                         
  -3   8  12         10.48         24.10        13.04 o                         
  -2   8  12         10.45         18.32         9.85 o                         
  -1   8  12          7.13         27.33        10.09 o                         
   0   8  12         28.83         20.25        10.81 o                         
   1   8  12         17.48          6.13        10.64 o                         
   2   8  12          0.16          0.82        11.04 o                         
   3   8  12         13.78          8.53        12.00 o                         
   4   8  12          0.01         14.93        12.46 o                         
 -21   1  13          4.79         -5.51         7.83 o                         
 -20   1  13         24.37         16.51         6.98 o                         
 -19   1  13        130.76        132.90         8.43 o                         
 -18   1  13         38.61         24.02         6.17 o                         
 -17   1  13         82.80         80.25         6.58 o                         
 -16   1  13          2.62         -6.42         6.42 o                         
 -15   1  13         76.87         75.21         6.47 o                         
 -14   1  13         20.49         15.37         4.45 o                         
 -13   1  13         54.65         61.73         4.71 o                         
 -12   1  13         24.95         16.56         3.73 o                         
 -11   1  13        240.42        203.49         4.77 o                         
 -10   1  13          9.29         -2.53         2.53 o                         
  -9   1  13        955.42        923.72         7.38 o                         
  -8   1  13        261.56        241.51         4.83 o                         
  -7   1  13        110.02        118.43         3.42 o                         
  -6   1  13        360.09        321.37         4.63 o                         
  -5   1  13        849.44        826.37         7.34 o                         
  -4   1  13         22.53         23.49         2.02 o                         
  -3   1  13       2427.42       2423.29        16.90 o                         
  -2   1  13         86.19         72.51         2.22 o                         
  -1   1  13       1108.97       1126.42         9.00 o                         
   0   1  13          2.02         -1.99         1.99 o                         
   1   1  13       1610.09       1624.17        11.88 o                         
   2   1  13         12.05         11.34         2.62 o                         
   3   1  13        206.23        192.12         4.36 o                         
   4   1  13       1562.96       1569.17        13.24 o                         
   5   1  13        564.60        584.83         6.63 o                         
   6   1  13         90.16         80.56         3.42 o                         
   7   1  13        186.36        197.11         5.57 o                         
   8   1  13        151.15        134.06         5.22 o                         
   9   1  13         35.36         33.49         4.79 o                         
  10   1  13         77.57         71.42         6.25 o                         
  11   1  13        257.06        288.51        10.58 o                         
  12   1  13         17.54          4.26         7.52 o                         
  13   1  13          9.26         -6.62         6.62 o                         
  14   1  13         40.54         26.60         7.86 o                         
  15   1  13         25.10         25.07        11.41 o                         
  16   1  13         18.96         -8.09        10.99 o                         
 -21   2  13        150.94        159.39         9.91 o                         
 -20   2  13        137.84        120.49         8.95 o                         
 -19   2  13         28.05          6.53         7.19 o                         
 -18   2  13        293.61        299.33        10.36 o                         
 -17   2  13        579.01        600.20        12.90 o                         
 -16   2  13        269.69        233.33         8.94 o                         
 -15   2  13         38.50         23.22         5.19 o                         
 -14   2  13        302.68        289.39         7.79 o                         
 -13   2  13        345.22        309.02         7.93 o                         
 -12   2  13        127.98        108.79         4.47 o                         
 -11   2  13       1863.69       1763.35        15.72 o                         
 -10   2  13        917.39        886.99         9.17 o                         
  -9   2  13         10.60         -2.24         2.24 o                         
  -8   2  13       1279.74       1167.14         8.54 o                         
  -7   2  13       1910.46       1897.14        13.28 o                         
  -6   2  13        150.50        119.21         3.51 o                         
  -5   2  13        996.08        968.52         7.90 o                         
  -4   2  13       2855.71       2810.24        18.98 o                         
  -3   2  13        327.87        266.59         3.80 o                         
  -2   2  13        692.97        674.66         6.15 o                         
  -1   2  13        945.33        843.00         7.32 o                         
   0   2  13       2427.91       2439.93        16.32 o                         
   1   2  13          2.71         -1.64         1.64 o                         
   2   2  13       2161.94       2215.64        15.64 o                         
   3   2  13       1721.63       1781.90        14.13 o                         
   4   2  13         83.40         90.47         3.06 o                         
   5   2  13        899.38        879.63        10.18 o                         
   6   2  13       2380.94       2413.67        25.62 o                         
   7   2  13        532.44        577.75         9.86 o                         
   8   2  13         70.08         71.50         5.80 o                         
   9   2  13        122.20        144.05         8.60 o                         
  10   2  13         72.67         84.90         6.99 o                         
  11   2  13         11.51         -1.14         6.49 o                         
  12   2  13        108.70         88.96         8.04 o                         
  13   2  13        124.59        130.35         9.17 o                         
  14   2  13          2.32         -7.52         7.52 o                         
  15   2  13         24.07          9.29         8.56 o                         
 -20   3  13         57.54         56.67        10.96 o                         
 -19   3  13         71.43         46.98         8.29 o                         
 -18   3  13        194.78        176.81         8.76 o                         
 -17   3  13         23.12         17.08         6.27 o                         
 -16   3  13        130.69        120.19         6.84 o                         
 -15   3  13        275.47        269.06         9.28 o                         
 -14   3  13         63.83         53.49         5.77 o                         
 -13   3  13        324.45        334.46         8.68 o                         
 -12   3  13       1303.49       1288.72        14.79 o                         
 -11   3  13        315.78        291.71         6.80 o                         
 -10   3  13       1184.53       1156.50        13.32 o                         
  -9   3  13        535.88        512.75         6.94 o                         
  -8   3  13        372.76        372.82         5.45 o                         
  -7   3  13        111.64        117.46         3.29 o                         
  -6   3  13       1063.44       1005.49         9.31 o                         
  -5   3  13       1277.94       1191.73        10.36 o                         
  -4   3  13         33.75         43.77         2.36 o                         
  -3   3  13       1677.24       1673.82        11.85 o                         
  -2   3  13       1498.92       1462.96        10.54 o                         
  -1   3  13        440.90        445.51         4.95 o                         
   0   3  13        133.00        115.75         3.22 o                         
   1   3  13       1573.57       1472.53        11.65 o                         
   2   3  13        394.53        376.79         5.41 o                         
   3   3  13         37.26         43.39         3.04 o                         
   4   3  13       2646.85       2613.98        23.88 o                         
   5   3  13       1365.24       1342.25        16.53 o                         
   6   3  13          7.50          6.23         3.92 o                         
   7   3  13        477.63        458.27        12.09 o                         
   8   3  13        462.61        483.64        14.19 o                         
   9   3  13         30.64         21.71         6.09 o                         
  10   3  13        384.02        388.73        12.01 o                         
  11   3  13        313.30        328.32        11.60 o                         
  12   3  13         39.31         50.09         9.10 o                         
  13   3  13         64.78         51.54         9.69 o                         
  14   3  13        123.05        108.25        11.43 o                         
  15   3  13         20.25         11.67         9.87 o                         
 -19   4  13          3.49         -3.05        10.77 o                         
 -18   4  13         19.13         20.08         8.38 o                         
 -17   4  13         81.26         96.07         8.56 o                         
 -16   4  13         22.96         17.99         7.20 o                         
 -15   4  13        169.96        166.32         8.66 o                         
 -14   4  13        749.69        780.24        15.96 o                         
 -13   4  13        222.50        227.16        10.97 o                         
 -12   4  13         34.48         31.14         5.87 o                         
 -11   4  13        315.00        313.34         9.12 o                         
 -10   4  13        685.63        632.41        10.24 o                         
  -9   4  13          5.24         -3.46         3.46 o                         
  -8   4  13        723.59        690.59         8.66 o                         
  -7   4  13        811.78        772.87         8.56 o                         
  -6   4  13         38.59         40.15         3.11 o                         
  -5   4  13       1143.52       1111.53        12.38 o                         
  -4   4  13       1424.46       1387.11        13.14 o                         
  -3   4  13         12.14          9.93         2.64 o                         
  -2   4  13        333.18        310.83         4.97 o                         
  -1   4  13        106.92        106.12         4.89 o                         
   0   4  13        445.04        437.93         6.72 o                         
   1   4  13          2.76          0.58         3.04 o                         
   2   4  13        701.22        690.75        10.12 o                         
   3   4  13        668.43        695.11         9.76 o                         
   4   4  13         47.31         45.70         5.76 o                         
   5   4  13        437.72        445.44        11.85 o                         
   6   4  13        287.61        314.87        10.31 o                         
   7   4  13          2.23         -4.61         6.34 o                         
   8   4  13        106.60        101.07         8.45 o                         
   9   4  13        257.35        264.52        11.29 o                         
  10   4  13         35.33         27.29         7.83 o                         
  11   4  13         11.72         12.59         7.94 o                         
  12   4  13        118.71        127.05        10.05 o                         
  13   4  13         62.24         51.27        16.41 o                         
  14   4  13          1.75         -3.66         9.37 o                         
 -18   5  13          2.88          7.96        10.29 o                         
 -17   5  13          0.30          2.18         7.70 o                         
 -16   5  13         28.40         23.32         7.67 o                         
 -15   5  13         98.35         90.76         8.13 o                         
 -14   5  13         21.92         29.60         6.43 o                         
 -13   5  13         86.02         95.23         7.94 o                         
 -12   5  13          0.10         13.11         6.42 o                         
 -11   5  13         54.34         45.11         6.49 o                         
 -10   5  13         98.57         94.80         6.35 o                         
  -9   5  13          9.27         16.18         5.41 o                         
  -8   5  13        110.47        105.47         6.34 o                         
  -7   5  13         46.09         56.13         6.44 o                         
  -6   5  13        342.46        358.08        10.11 o                         
  -5   5  13        382.45        357.11         8.40 o                         
  -4   5  13        403.84        365.14         8.04 o                         
  -3   5  13         17.73         21.75         4.10 o                         
  -2   5  13        229.05        246.05         7.70 o                         
  -1   5  13        215.05        197.32         8.89 o                         
   0   5  13         54.30         50.20         5.42 o                         
   1   5  13        496.04        490.84        11.05 o                         
   2   5  13         17.21          7.94         5.73 o                         
   3   5  13         78.75         71.95         6.54 o                         
   4   5  13          9.29          9.18         5.95 o                         
   5   5  13          7.19          9.39         5.98 o                         
   6   5  13         25.92         23.99         7.29 o                         
   7   5  13          7.83          3.52         6.84 o                         
   8   5  13          7.00          6.50         7.00 o                         
   9   5  13         12.21          4.35         6.89 o                         
  10   5  13          0.33         -4.58         7.33 o                         
  11   5  13          8.74         -3.41         8.26 o                         
  12   5  13          1.83         -9.17         9.17 o                         
 -16   6  13         13.01         -9.67        11.28 o                         
 -15   6  13         21.63         18.45        10.03 o                         
 -14   6  13         30.73         42.71         9.42 o                         
 -13   6  13          0.53         14.22         9.68 o                         
 -12   6  13         19.19         28.90         8.32 o                         
 -11   6  13        130.54        162.17        10.05 o                         
 -10   6  13        134.54        142.08         9.24 o                         
  -9   6  13          4.27         14.98         7.22 o                         
  -8   6  13         78.35         90.09         9.05 o                         
  -7   6  13         13.47         21.81         6.48 o                         
  -6   6  13          8.23          5.12         7.53 o                         
  -5   6  13         10.69         11.52         7.04 o                         
  -4   6  13         15.76         19.24         6.53 o                         
  -3   6  13        127.71        122.80         7.96 o                         
  -2   6  13         17.59         16.64         5.98 o                         
  -1   6  13        377.96        333.66        11.15 o                         
   0   6  13         21.17         18.38         7.41 o                         
   1   6  13          4.43          1.91         7.30 o                         
   2   6  13          3.03         -2.23         7.49 o                         
   3   6  13         45.02         46.85         8.30 o                         
   4   6  13         67.66         71.35         8.99 o                         
   5   6  13         40.55         51.65        10.47 o                         
   6   6  13        267.07        277.92        13.73 o                         
   7   6  13         88.18         95.01        10.68 o                         
   8   6  13          0.08         14.32         9.45 o                         
   9   6  13          1.31          7.62        10.04 o                         
  10   6  13          0.59          3.34         9.86 o                         
 -13   7  13         42.23         55.14        12.00 o                         
 -12   7  13         75.70         85.36        12.86 o                         
 -11   7  13         92.55        106.17        13.55 o                         
 -10   7  13          1.04         22.74        10.52 o                         
  -9   7  13        307.91        341.04        16.20 o                         
  -8   7  13         38.61         52.26        10.80 o                         
  -7   7  13         84.31         91.92        11.38 o                         
  -6   7  13        219.13        223.03        13.61 o                         
  -5   7  13         86.77        108.00        10.95 o                         
  -4   7  13          7.26         -1.01         8.40 o                         
  -3   7  13        110.68        117.48        11.31 o                         
  -2   7  13        406.32        425.87        15.19 o                         
  -1   7  13         74.81         79.53        10.76 o                         
   0   7  13        151.11        171.79        12.50 o                         
   1   7  13        191.99        195.32        11.75 o                         
   2   7  13         56.35         72.52        11.12 o                         
   3   7  13         34.84         41.24        10.84 o                         
   4   7  13        172.47        171.26        15.51 o                         
   5   7  13        185.21        196.96        15.25 o                         
   6   7  13          0.04          9.17        12.36 o                         
   7   7  13         61.62         29.65        12.89 o                         
  -8   8  13        306.23        347.16        23.89 o                         
  -7   8  13        120.69        111.90        12.57 o                         
  -6   8  13         11.82          4.74        12.21 o                         
  -5   8  13         85.72         89.41        15.66 o                         
  -4   8  13        113.80        105.16        12.57 o                         
  -3   8  13         69.38         78.03        12.10 o                         
  -2   8  13         26.67         33.96        11.05 o                         
  -1   8  13        194.71        217.04        20.50 o                         
   0   8  13         21.16         26.55        11.43 o                         
   1   8  13         35.73         35.20        10.35 o                         
   2   8  13        110.09        106.16        16.59 o                         
 -21   0  14         56.49         46.70        18.07 o                         
 -20   0  14        163.98        155.13        12.08 o                         
 -19   0  14         50.44         36.78         9.81 o                         
 -18   0  14          5.54         -8.30         8.30 o                         
 -17   0  14        481.80        466.22        20.80 o                         
 -16   0  14        797.49        832.90        19.70 o                         
 -15   0  14          0.69         -7.54         7.54 o                         
 -14   0  14        171.45        181.03         8.61 o                         
 -13   0  14        141.14        132.72         7.36 o                         
 -12   0  14       1045.29        991.24        22.50 o                         
 -11   0  14          8.45          9.65         4.38 o                         
 -10   0  14       3019.81       3046.10        31.99 o                         
  -9   0  14        984.50        961.67        11.57 o                         
  -8   0  14        152.83        144.71         4.28 o                         
  -7   0  14       3706.81       3717.93        32.63 o                         
  -6   0  14       3311.42       3430.82        31.39 o                         
  -5   0  14       1147.42       1172.66        13.63 o                         
  -4   0  14       1699.33       1419.09        14.70 o                         
  -3   0  14       2220.89       2253.61        21.51 o                         
  -2   0  14        171.05        199.06         6.55 o                         
  -1   0  14        620.36        699.69        10.18 o                         
   0   0  14       2503.87       2436.91        23.26 o                         
   1   0  14       2006.26       1900.55        22.13 o                         
   2   0  14        240.83        268.48         7.61 o                         
   3   0  14       6720.11       6647.35        64.46 o                         
   4   0  14       1068.62       1065.03        15.15 o                         
   5   0  14        106.71        100.65         6.00 o                         
   6   0  14       1945.14       1914.11        33.58 o                         
   7   0  14       2030.20       2038.56        26.27 o                         
   8   0  14         23.12         35.07         6.04 o                         
   9   0  14       1842.97       2014.53        36.91 o                         
  10   0  14        294.18        394.02        13.84 o                         
  11   0  14          0.13          2.64         8.15 o                         
  12   0  14         76.59         66.52        12.86 o                         
  13   0  14        210.43        207.26        17.18 o                         
  14   0  14         37.26         14.53        12.98 o                         
  15   0  14          4.90        -17.08        17.08 o                         
 -21   1  14         85.06         89.14         9.30 o                         
 -20   1  14          1.67         -7.21         7.21 o                         
 -19   1  14         57.01         56.88         7.63 o                         
 -18   1  14        132.36        129.64         9.18 o                         
 -17   1  14        186.56        167.13         9.17 o                         
 -16   1  14        127.34        120.40         7.77 o                         
 -15   1  14        714.74        735.11        15.63 o                         
 -14   1  14        191.62        172.84         6.78 o                         
 -13   1  14         58.16         47.14         4.88 o                         
 -12   1  14        103.75        101.55         5.10 o                         
 -11   1  14       1323.10       1299.39        12.71 o                         
 -10   1  14         65.37         50.73         2.56 o                         
  -9   1  14       1536.60       1457.09        10.49 o                         
  -8   1  14       1253.63       1235.67        10.19 o                         
  -7   1  14        175.98        154.89         3.81 o                         
  -6   1  14       1858.67       1878.41        13.32 o                         
  -5   1  14       3544.14       3487.88        23.08 o                         
  -4   1  14         60.78         58.06         3.24 o                         
  -3   1  14        131.09        114.76         2.63 o                         
  -2   1  14       4552.98       4472.66        27.53 o                         
  -1   1  14        800.71        801.37         6.97 o                         
   0   1  14          1.12         -2.16         2.16 o                         
   1   1  14       1564.74       1524.33        12.22 o                         
   2   1  14       1301.90       1231.78        11.81 o                         
   3   1  14         33.05         36.84         2.64 o                         
   4   1  14       2238.78       2097.07        17.63 o                         
   5   1  14       1226.15       1217.27        13.17 o                         
   6   1  14         83.01         85.74         3.71 o                         
   7   1  14        145.50        158.41         6.11 o                         
   8   1  14        659.12        664.29        10.40 o                         
   9   1  14        135.40        139.18         7.42 o                         
  10   1  14        551.69        531.79        12.71 o                         
  11   1  14        129.68        160.25         8.44 o                         
  12   1  14         60.22         83.80         7.86 o                         
  13   1  14          2.59          6.58         7.13 o                         
  14   1  14         46.07         37.99         9.27 o                         
  15   1  14          3.76         -5.26        10.42 o                         
 -21   2  14         32.40         51.06         8.02 o                         
 -20   2  14         12.64          7.87         8.49 o                         
 -19   2  14          4.84         -6.66         6.66 o                         
 -18   2  14         10.67         -4.60         6.44 o                         
 -17   2  14         13.14          5.31         6.33 o                         
 -16   2  14         34.99         26.21         5.70 o                         
 -15   2  14          2.42         -5.05         5.05 o                         
 -14   2  14        176.55        159.00         7.70 o                         
 -13   2  14         49.78         57.43         5.02 o                         
 -12   2  14         27.67         18.88         4.06 o                         
 -11   2  14        128.96        115.09         4.27 o                         
 -10   2  14        214.12        181.28         4.72 o                         
  -9   2  14         80.03         70.88         2.47 o                         
  -8   2  14         21.43         11.92         2.05 o                         
  -7   2  14        103.47         95.87         4.19 o                         
  -6   2  14        335.02        334.66         5.05 o                         
  -5   2  14        592.73        617.67         6.40 o                         
  -4   2  14       1497.15       1555.91        12.39 o                         
  -3   2  14        549.02        547.27         5.67 o                         
  -2   2  14         48.26         47.27         2.45 o                         
  -1   2  14         73.58         74.67         3.11 o                         
   0   2  14        452.05        448.08         4.97 o                         
   1   2  14        132.10        132.18         3.00 o                         
   2   2  14        656.49        661.90         7.59 o                         
   3   2  14        367.15        379.11         5.43 o                         
   4   2  14          1.32          2.13         2.65 o                         
   5   2  14         45.45         46.93         3.71 o                         
   6   2  14         40.77         41.31         4.19 o                         
   7   2  14         32.38         19.20         4.98 o                         
   8   2  14         12.88         14.93         5.53 o                         
   9   2  14         77.85         44.34         6.73 o                         
  10   2  14         90.58         87.54         7.57 o                         
  11   2  14          3.08         -4.53         6.66 o                         
  12   2  14         32.17         26.26         7.40 o                         
  13   2  14         26.76         28.14         7.62 o                         
  14   2  14          1.64         -9.94         9.94 o                         
  15   2  14          5.85         -9.07         9.07 o                         
 -20   3  14         12.41          5.97         9.14 o                         
 -19   3  14         12.19         -6.79         7.48 o                         
 -18   3  14         11.85         -1.54         6.29 o                         
 -17   3  14         10.15         -2.97         6.22 o                         
 -16   3  14          3.22         -5.76         6.36 o                         
 -15   3  14         27.82         20.73         5.39 o                         
 -14   3  14         85.47         70.43         5.91 o                         
 -13   3  14          2.78         -4.96         4.96 o                         
 -12   3  14         18.84         19.02         4.47 o                         
 -11   3  14         18.46         14.97         3.46 o                         
 -10   3  14          1.25         -2.54         3.33 o                         
  -9   3  14         55.65         56.53         3.37 o                         
  -8   3  14         77.11         60.87         3.14 o                         
  -7   3  14        157.86        123.62         3.36 o                         
  -6   3  14         48.49         41.98         2.65 o                         
  -5   3  14         14.46          8.08         2.40 o                         
  -4   3  14         17.26         12.74         2.24 o                         
  -3   3  14          2.60          2.14         1.91 o                         
  -2   3  14        183.06        171.14         3.18 o                         
  -1   3  14        164.22        171.63         3.51 o                         
   0   3  14          9.70         -1.95         2.18 o                         
   1   3  14          5.85         -2.36         2.50 o                         
   2   3  14          7.37          0.20         2.86 o                         
   3   3  14         11.10         10.35         3.38 o                         
   4   3  14         33.22         41.53         4.13 o                         
   5   3  14         15.85         23.22         4.36 o                         
   6   3  14         49.47         34.39         4.98 o                         
   7   3  14          4.84          3.12         5.61 o                         
   8   3  14          0.91          0.10         5.87 o                         
   9   3  14         20.70         13.52         6.11 o                         
  10   3  14          0.07         -4.83         6.02 o                         
  11   3  14         13.92          4.02         7.86 o                         
  12   3  14          9.64         22.09         8.77 o                         
  13   3  14          0.46          0.16         9.77 o                         
  14   3  14          4.44         -3.03        10.04 o                         
 -19   4  14         24.10         13.94        10.15 o                         
 -18   4  14         42.63         19.00         8.93 o                         
 -17   4  14        163.53        154.19        10.12 o                         
 -16   4  14        216.49        222.81        10.12 o                         
 -15   4  14         11.26          7.17         6.51 o                         
 -14   4  14        103.45        109.91         8.77 o                         
 -13   4  14        296.37        302.22        11.90 o                         
 -12   4  14          9.90         -5.73         5.73 o                         
 -11   4  14         41.71         38.42         5.33 o                         
 -10   4  14        260.37        283.47         7.93 o                         
  -9   4  14         44.83         42.72         4.25 o                         
  -8   4  14         58.13         49.21         3.81 o                         
  -7   4  14        581.10        576.70         8.25 o                         
  -6   4  14        411.51        403.64         7.21 o                         
  -5   4  14          4.95          7.20         2.69 o                         
  -4   4  14       1257.23       1245.21        12.64 o                         
  -3   4  14        464.48        450.63         7.32 o                         
  -2   4  14          2.23         -3.11         3.11 o                         
  -1   4  14        310.54        279.78         7.46 o                         
   0   4  14        874.63        854.82        10.47 o                         
   1   4  14        191.54        210.55         5.92 o                         
   2   4  14        755.81        766.90        11.12 o                         
   3   4  14        282.18        343.52         8.27 o                         
   4   4  14        143.68        155.46         9.98 o                         
   5   4  14         32.01         32.71         6.35 o                         
   6   4  14        398.80        371.35        12.18 o                         
   7   4  14        206.31        196.88        13.15 o                         
   8   4  14         26.10         14.52         7.09 o                         
   9   4  14         43.60         24.40         7.76 o                         
  10   4  14        217.88        229.09        11.00 o                         
  11   4  14         25.52         18.85         8.25 o                         
  12   4  14         39.15         23.67        10.83 o                         
  13   4  14         42.35         51.25        14.41 o                         
 -18   5  14        175.65        155.21        32.15 o                         
 -17   5  14         19.14         25.48         8.50 o                         
 -16   5  14        133.48        138.20         9.04 o                         
 -15   5  14        317.91        345.94        12.51 o                         
 -14   5  14         76.99         63.35         7.15 o                         
 -13   5  14         90.48         92.08         8.10 o                         
 -12   5  14        667.66        633.58        14.69 o                         
 -11   5  14        368.72        373.03        11.11 o                         
 -10   5  14         44.13         43.62         5.95 o                         
  -9   5  14        490.36        486.65        11.26 o                         
  -8   5  14        722.02        690.90        13.93 o                         
  -7   5  14         18.25         12.84         5.56 o                         
  -6   5  14        851.87        881.96        20.14 o                         
  -5   5  14        988.71        938.88        13.82 o                         
  -4   5  14         60.06         63.18         5.18 o                         
  -3   5  14        754.82        726.69        12.40 o                         
  -2   5  14        563.45        555.72        11.59 o                         
  -1   5  14         83.76         95.38         6.42 o                         
   0   5  14        148.35        133.76         7.22 o                         
   1   5  14        432.57        401.88        10.80 o                         
   2   5  14        259.73        268.81        10.94 o                         
   3   5  14          0.91          4.77         6.46 o                         
   4   5  14        597.44        603.84        15.13 o                         
   5   5  14        517.79        531.68        15.31 o                         
   6   5  14         72.53         53.17         8.21 o                         
   7   5  14         95.18         97.75         9.06 o                         
   8   5  14        134.24        149.95        10.19 o                         
   9   5  14         14.98         15.97         8.22 o                         
  10   5  14         63.11         62.75         9.38 o                         
  11   5  14         94.28         82.17        10.56 o                         
 -15   6  14         28.93         51.52        11.16 o                         
 -14   6  14        152.52        160.51        13.31 o                         
 -13   6  14        224.74        191.72        11.80 o                         
 -12   6  14         37.40         47.06         8.72 o                         
 -11   6  14        234.36        248.00        12.66 o                         
 -10   6  14        459.93        491.78        14.36 o                         
  -9   6  14         33.26         33.72         7.43 o                         
  -8   6  14        190.98        185.09         9.96 o                         
  -7   6  14        448.97        404.67        17.11 o                         
  -6   6  14         22.86         21.27         7.48 o                         
  -5   6  14        148.22        146.56         9.23 o                         
  -4   6  14        223.70        258.59        11.86 o                         
  -3   6  14        202.24        206.27         9.32 o                         
  -2   6  14          0.42          1.76         6.35 o                         
  -1   6  14         73.94         75.94         8.08 o                         
   0   6  14         12.49         20.06         7.84 o                         
   1   6  14          4.76         -0.81         7.87 o                         
   2   6  14          1.29         -7.08         7.67 o                         
   3   6  14        271.96        234.09        11.47 o                         
   4   6  14        226.85        222.82        14.62 o                         
   5   6  14          8.29          0.06         8.60 o                         
   6   6  14        134.16        114.23        10.68 o                         
   7   6  14         55.10         56.25        10.23 o                         
   8   6  14         49.73         56.89        14.63 o                         
   9   6  14        187.95        185.27        14.05 o                         
 -12   7  14        174.12        165.49        13.81 o                         
 -11   7  14        164.67        184.53        14.08 o                         
 -10   7  14         97.66        108.05        12.42 o                         
  -9   7  14        175.56        188.07        13.41 o                         
  -8   7  14          3.22         13.95         9.89 o                         
  -7   7  14         31.37         38.89         9.95 o                         
  -6   7  14         37.20         46.60        10.15 o                         
  -5   7  14         98.35         95.15        11.17 o                         
  -4   7  14          0.06          0.59         8.99 o                         
  -3   7  14         85.53         93.89        11.17 o                         
  -2   7  14         74.03         80.43        12.18 o                         
  -1   7  14          0.55          4.74         9.45 o                         
   0   7  14         70.95         68.05        10.62 o                         
   1   7  14         28.42         37.03        10.77 o                         
   2   7  14          0.31         -6.94         8.80 o                         
   3   7  14          0.09          2.14        10.02 o                         
   4   7  14         27.60         16.21        12.25 o                         
   5   7  14         12.74          9.66        11.67 o                         
   6   7  14          3.20          7.99        11.55 o                         
  -7   8  14         30.04         35.37        13.90 o                         
  -6   8  14          1.40          5.29        11.32 o                         
  -5   8  14          7.80         18.41        11.65 o                         
  -4   8  14          1.20          1.02        10.82 o                         
  -3   8  14          0.93          8.12        14.80 o                         
  -2   8  14          1.76          4.46        13.82 o                         
  -1   8  14          9.03         14.48        10.82 o                         
   0   8  14         23.93         27.60        12.63 o                         
   1   8  14         13.26         10.10        12.54 o                         
 -21   1  15        223.27        197.68        15.30 o                         
 -20   1  15         33.65         23.29         7.61 o                         
 -19   1  15         52.76         36.54         7.34 o                         
 -18   1  15        113.23         99.26         7.13 o                         
 -17   1  15          7.55          1.38         5.99 o                         
 -16   1  15          5.45         -5.39         5.39 o                         
 -15   1  15        138.60        128.62         6.94 o                         
 -14   1  15        257.72        279.09         9.98 o                         
 -13   1  15         26.89         32.62         4.71 o                         
 -12   1  15         46.35         50.99         4.23 o                         
 -11   1  15         65.38         55.46         3.41 o                         
 -10   1  15         39.72         39.77         2.94 o                         
  -9   1  15        136.32        111.44         3.76 o                         
  -8   1  15        775.90        813.36         6.95 o                         
  -7   1  15       1148.79       1110.30         9.92 o                         
  -6   1  15          2.76          0.26         2.11 o                         
  -5   1  15       2899.65       2952.06        20.68 o                         
  -4   1  15       1544.09       1520.29        12.39 o                         
  -3   1  15        291.80        276.86         4.15 o                         
  -2   1  15       1914.38       1871.28        13.49 o                         
  -1   1  15         91.80         87.48         2.84 o                         
   0   1  15          1.37         -2.28         2.28 o                         
   1   1  15        128.73        119.02         3.32 o                         
   2   1  15        141.35        130.49         3.50 o                         
   3   1  15        454.61        449.99         6.46 o                         
   4   1  15        180.06        146.44         4.63 o                         
   5   1  15        594.86        517.64         7.87 o                         
   6   1  15        230.49        251.31         7.14 o                         
   7   1  15         81.25         62.21         4.60 o                         
   8   1  15        176.75        202.95         7.45 o                         
   9   1  15         86.92         85.72         7.26 o                         
  10   1  15         48.57         64.74         7.06 o                         
  11   1  15         96.62         90.01         9.04 o                         
  12   1  15        109.74        138.41         8.84 o                         
  13   1  15         19.67         31.65         9.54 o                         
  14   1  15          2.99         -0.30        12.06 o                         
  15   1  15          7.50        -22.81        23.35 o                         
 -21   2  15          5.29         17.63        10.14 o                         
 -20   2  15        287.47        336.56        14.00 o                         
 -19   2  15        179.43        172.58         9.56 o                         
 -18   2  15          8.02         -6.29         6.29 o                         
 -17   2  15        184.77        169.09         8.08 o                         
 -16   2  15        708.27        706.79        13.08 o                         
 -15   2  15        151.57        131.66         7.64 o                         
 -14   2  15        182.29        185.76         7.86 o                         
 -13   2  15       1371.90       1389.19        17.82 o                         
 -12   2  15        788.50        759.42        11.40 o                         
 -11   2  15         47.53         51.85         3.93 o                         
 -10   2  15       1170.32       1168.14        11.85 o                         
  -9   2  15        654.66        657.03         7.46 o                         
  -8   2  15         20.07         17.02         2.62 o                         
  -7   2  15       1863.06       1783.44        15.87 o                         
  -6   2  15       1011.27       1030.82         8.64 o                         
  -5   2  15        211.00        221.66         4.56 o                         
  -4   2  15       3402.24       3350.08        23.11 o                         
  -3   2  15       3530.05       3499.07        25.12 o                         
  -2   2  15         18.68         13.58         2.27 o                         
  -1   2  15       1979.69       1918.47        14.33 o                         
   0   2  15       1317.68       1324.00        10.63 o                         
   1   2  15        847.70        846.17         7.54 o                         
   2   2  15         24.46         16.55         2.46 o                         
   3   2  15       1839.82       1856.92        22.22 o                         
   4   2  15       1354.42       1385.94        18.23 o                         
   5   2  15          0.30          0.56         4.06 o                         
   6   2  15        706.44        725.67        13.55 o                         
   7   2  15        745.38        691.12        12.87 o                         
   8   2  15          0.30          2.39         5.58 o                         
   9   2  15        118.45        110.16         7.99 o                         
  10   2  15        533.03        576.63        14.12 o                         
  11   2  15         77.42         86.68         8.00 o                         
  12   2  15         26.51         23.89         7.66 o                         
  13   2  15        145.43        140.94         9.94 o                         
  14   2  15         63.88         51.15         9.51 o                         
 -20   3  15         19.79         29.83         8.71 o                         
 -19   3  15         16.37          7.40        10.06 o                         
 -18   3  15        181.49        172.50         8.86 o                         
 -17   3  15        101.31         79.89         7.31 o                         
 -16   3  15         11.19          0.85         5.83 o                         
 -15   3  15        383.72        375.97        10.21 o                         
 -14   3  15        501.65        507.59        11.48 o                         
 -13   3  15         57.07         51.92         6.46 o                         
 -12   3  15        561.09        581.44        10.69 o                         
 -11   3  15        985.43        946.50        11.48 o                         
 -10   3  15         72.05         72.39         4.05 o                         
  -9   3  15        393.18        385.40         6.80 o                         
  -8   3  15        936.32        915.89         9.72 o                         
  -7   3  15        182.01        165.37         4.20 o                         
  -6   3  15        493.29        468.50         6.33 o                         
  -5   3  15        599.41        614.86         7.06 o                         
  -4   3  15        535.04        525.19         6.82 o                         
  -3   3  15         79.03         84.54         3.42 o                         
  -2   3  15       1090.47       1043.35        10.57 o                         
  -1   3  15        793.24        775.70         9.20 o                         
   0   3  15          1.59         -2.50         2.50 o                         
   1   3  15        181.93        156.76         5.30 o                         
   2   3  15       1236.17       1219.48        12.46 o                         
   3   3  15        686.66        707.84        10.26 o                         
   4   3  15        601.41        614.19        13.84 o                         
   5   3  15        815.71        847.99        15.90 o                         
   6   3  15        298.76        296.64        10.00 o                         
   7   3  15         11.10          9.48         5.35 o                         
   8   3  15        608.40        590.91        17.36 o                         
   9   3  15        264.10        278.13        11.84 o                         
  10   3  15          2.29         -0.57         7.31 o                         
  11   3  15        151.96        142.06        11.48 o                         
  12   3  15        195.71        212.39        12.38 o                         
  13   3  15         12.34         11.81        10.73 o                         
 -19   4  15         63.36         46.33        10.44 o                         
 -18   4  15         10.31         -2.29         9.19 o                         
 -17   4  15         79.82         81.08         9.02 o                         
 -16   4  15        140.86        151.56        11.11 o                         
 -15   4  15          1.65          7.54         7.07 o                         
 -14   4  15        127.45        119.78         8.18 o                         
 -13   4  15        272.90        285.01        10.48 o                         
 -12   4  15          1.97          9.36         7.31 o                         
 -11   4  15         18.08         13.60         5.55 o                         
 -10   4  15        355.54        372.90         9.90 o                         
  -9   4  15        332.73        338.54         8.42 o                         
  -8   4  15          4.48         -3.06         3.85 o                         
  -7   4  15        903.98        858.03        10.97 o                         
  -6   4  15        555.36        554.44         8.06 o                         
  -5   4  15          6.57          1.40         3.30 o                         
  -4   4  15        427.43        391.03         6.99 o                         
  -3   4  15        853.34        842.75        10.18 o                         
  -2   4  15         50.19         43.54         3.71 o                         
  -1   4  15        176.86        168.12         5.81 o                         
   0   4  15          2.98          6.01         4.15 o                         
   1   4  15         46.10         49.70         5.05 o                         
   2   4  15         14.73         11.64         5.22 o                         
   3   4  15        449.69        437.73        11.04 o                         
   4   4  15        234.09        227.75         9.01 o                         
   5   4  15         12.78         15.84         7.28 o                         
   6   4  15         58.71         56.49         7.37 o                         
   7   4  15         63.04         69.09         7.73 o                         
   8   4  15          0.97          2.42         7.18 o                         
   9   4  15         67.29         76.42         8.70 o                         
  10   4  15         78.80         81.22         9.25 o                         
  11   4  15         22.64         12.28         9.49 o                         
  12   4  15         41.59         47.59        13.50 o                         
 -17   5  15          4.28          3.87         8.63 o                         
 -16   5  15         27.05         20.70         7.92 o                         
 -15   5  15         18.70         47.86         7.54 o                         
 -14   5  15         37.72         41.65         7.52 o                         
 -13   5  15         61.18         55.48         7.61 o                         
 -12   5  15          2.42         14.64         6.46 o                         
 -11   5  15         28.67         44.31         8.10 o                         
 -10   5  15          5.03         -0.80         6.13 o                         
  -9   5  15         67.93         67.16         6.81 o                         
  -8   5  15          3.95         11.80         6.14 o                         
  -7   5  15         85.05         73.48         6.66 o                         
  -6   5  15          0.31          9.01         5.53 o                         
  -5   5  15         62.27         82.55         6.26 o                         
  -4   5  15         11.22         25.49         5.26 o                         
  -3   5  15         36.48         51.98         5.96 o                         
  -2   5  15         61.33         62.15         6.37 o                         
  -1   5  15        313.36        320.47        10.27 o                         
   0   5  15          8.78         19.16         6.31 o                         
   1   5  15         62.43         51.93         7.76 o                         
   2   5  15         20.14         21.42         6.85 o                         
   3   5  15         17.44         21.52         7.16 o                         
   4   5  15         24.39         17.31         9.31 o                         
   5   5  15          0.31         -2.15         7.33 o                         
   6   5  15          2.59         -1.79         7.88 o                         
   7   5  15          0.08         -5.50         7.84 o                         
   8   5  15         16.58          8.06         8.18 o                         
   9   5  15          3.52          5.70         8.07 o                         
  10   5  15          0.42         -4.72         9.35 o                         
  11   5  15          8.37          0.83         9.13 o                         
 -15   6  15          0.06         -7.74         9.85 o                         
 -14   6  15          2.68         -0.66        12.19 o                         
 -13   6  15         12.33         17.52         8.94 o                         
 -12   6  15        131.54        117.65         9.97 o                         
 -11   6  15          2.75         13.82         8.05 o                         
 -10   6  15         55.33         63.43         8.54 o                         
  -9   6  15         44.79         51.75         8.15 o                         
  -8   6  15         20.66         20.13         8.10 o                         
  -7   6  15        134.25        142.79        11.17 o                         
  -6   6  15         73.29         73.67        13.25 o                         
  -5   6  15          0.11          2.78         9.81 o                         
  -4   6  15        108.28         98.40         9.73 o                         
  -3   6  15         70.00         86.50         8.57 o                         
  -2   6  15          4.19          2.52         6.88 o                         
  -1   6  15        131.97        114.89         9.67 o                         
   0   6  15        399.21        381.85        14.13 o                         
   1   6  15          5.07         -4.80         8.09 o                         
   2   6  15         41.07         33.88        10.61 o                         
   3   6  15         20.19         14.05        11.88 o                         
   4   6  15         17.62         19.28         8.89 o                         
   5   6  15         26.31         20.83         9.42 o                         
   6   6  15         34.60         44.49         9.78 o                         
   7   6  15        104.26        119.74        20.34 o                         
   8   6  15          2.86         19.16        10.11 o                         
 -12   7  15         12.93         25.76        11.31 o                         
 -11   7  15        152.01        136.31        14.76 o                         
 -10   7  15         67.79         87.38        12.35 o                         
  -9   7  15         20.58         29.01        12.04 o                         
  -8   7  15        135.97        137.48        12.61 o                         
  -7   7  15         74.33         78.80        11.54 o                         
  -6   7  15         36.12         35.81        10.65 o                         
  -5   7  15        303.26        323.60        17.17 o                         
  -4   7  15         91.85        108.14        12.09 o                         
  -3   7  15         11.53         23.98        10.01 o                         
  -2   7  15        114.54        126.40        14.31 o                         
  -1   7  15         36.90         50.82        12.36 o                         
   0   7  15          9.18         14.24        10.33 o                         
   1   7  15        246.58        226.74        13.15 o                         
   2   7  15        102.96        108.06        11.38 o                         
   3   7  15          0.64          2.98        11.70 o                         
   4   7  15          4.40        -12.75        13.27 o                         
   5   7  15         90.03        106.41        13.22 o                         
  -4   8  15        113.76        114.80        13.10 o                         
  -3   8  15         88.74        103.52        14.72 o                         
  -2   8  15        105.87        124.38        22.17 o                         
 -21   0  16          8.39        -11.50        11.50 o                         
 -20   0  16         16.88          6.65        10.48 o                         
 -19   0  16        130.25        138.70        11.76 o                         
 -18   0  16        271.32        244.96        15.25 o                         
 -17   0  16        194.56        177.30        13.39 o                         
 -16   0  16       1110.09       1114.66        23.09 o                         
 -15   0  16        371.49        341.37        20.48 o                         
 -14   0  16        430.48        396.97        16.86 o                         
 -13   0  16       1801.14       1846.03        30.02 o                         
 -12   0  16         12.70          6.54         5.09 o                         
 -11   0  16         92.20         95.18         6.82 o                         
 -10   0  16        643.44        565.99        10.88 o                         
  -9   0  16       2036.47       2079.51        23.04 o                         
  -8   0  16        581.44        574.42         9.12 o                         
  -7   0  16       1047.07       1105.18        13.11 o                         
  -6   0  16       1083.65       1121.52        15.65 o                         
  -5   0  16        167.83        144.51         5.12 o                         
  -4   0  16        177.09        145.20         4.33 o                         
  -3   0  16        565.05        565.54         8.20 o                         
  -2   0  16         88.63        104.06         6.32 o                         
  -1   0  16        257.67        244.11         9.42 o                         
   0   0  16       1658.16       1725.51        17.85 o                         
   1   0  16       3791.22       3848.88        47.63 o                         
   2   0  16          0.33         13.36         4.28 o                         
   3   0  16        872.66        834.24        17.49 o                         
   4   0  16        888.93        876.15        14.62 o                         
   5   0  16        282.31        259.67         9.20 o                         
   6   0  16        220.73        158.21        10.15 o                         
   7   0  16        430.47        379.31        14.25 o                         
   8   0  16        775.31        781.27        20.57 o                         
   9   0  16          7.67         11.87         7.64 o                         
  10   0  16        896.63        827.07        23.80 o                         
  11   0  16        357.16        446.13        22.96 o                         
  12   0  16         63.93         59.75        17.93 o                         
  13   0  16        117.76        147.42        19.27 o                         
  14   0  16          2.56        -14.14        14.14 o                         
 -21   1  16        150.02        176.60        10.63 o                         
 -20   1  16        122.46        133.05        11.66 o                         
 -19   1  16          7.48          6.16         7.25 o                         
 -18   1  16        175.09        183.45         8.37 o                         
 -17   1  16        449.19        457.34        11.72 o                         
 -16   1  16          1.88         -5.80         5.80 o                         
 -15   1  16        504.88        474.27        13.66 o                         
 -14   1  16        616.48        647.19        13.80 o                         
 -13   1  16         34.41         43.83         5.64 o                         
 -12   1  16        485.62        474.07         8.72 o                         
 -11   1  16         68.65         75.89         3.91 o                         
 -10   1  16        419.45        406.75         6.99 o                         
  -9   1  16        213.31        162.83         4.25 o                         
  -8   1  16       2119.45       2133.22        16.41 o                         
  -7   1  16       1857.07       1832.39        16.21 o                         
  -6   1  16        376.93        372.08         5.16 o                         
  -5   1  16       2119.13       2085.92        16.67 o                         
  -4   1  16        904.56        895.39         8.43 o                         
  -3   1  16         95.51         90.46         3.27 o                         
  -2   1  16        209.16        190.41         3.93 o                         
  -1   1  16       1042.77       1001.63         9.71 o                         
   0   1  16        313.17        331.98         5.10 o                         
   1   1  16        518.78        523.04         6.17 o                         
   2   1  16       1870.01       1863.61        18.02 o                         
   3   1  16        552.09        569.09         8.19 o                         
   4   1  16         52.25         51.07         3.60 o                         
   5   1  16        330.84        317.20         7.13 o                         
   6   1  16        153.88        166.36         7.27 o                         
   7   1  16          5.06          5.06         4.87 o                         
   8   1  16        163.46        149.77        10.35 o                         
   9   1  16        714.78        733.78        15.03 o                         
  10   1  16        125.28        134.86         8.43 o                         
  11   1  16        293.26        297.84        16.28 o                         
  12   1  16        304.70        344.64        14.23 o                         
  13   1  16         14.67         42.72        14.06 o                         
  14   1  16          0.44         -7.20        10.69 o                         
 -20   2  16         88.52        111.69         9.22 o                         
 -19   2  16          6.97         24.68         7.60 o                         
 -18   2  16         34.65         17.18         6.62 o                         
 -17   2  16          5.79         -6.10         6.10 o                         
 -16   2  16         42.00         44.45         7.36 o                         
 -15   2  16          0.67          1.38         5.42 o                         
 -14   2  16          0.13         -5.68         5.68 o                         
 -13   2  16         11.12         17.44         5.52 o                         
 -12   2  16          8.15         14.08         4.63 o                         
 -11   2  16          0.05         -3.88         3.88 o                         
 -10   2  16         33.76         14.65         4.29 o                         
  -9   2  16         84.22         79.19         4.64 o                         
  -8   2  16        254.58        212.63         5.62 o                         
  -7   2  16         21.81          7.06         2.41 o                         
  -6   2  16        235.50        217.41         4.56 o                         
  -5   2  16        252.41        260.36         4.97 o                         
  -4   2  16        242.10        240.38         4.65 o                         
  -3   2  16          7.96          2.65         2.43 o                         
  -2   2  16        248.09        254.14         4.12 o                         
  -1   2  16        131.02        130.45         3.62 o                         
   0   2  16          7.13         12.25         2.53 o                         
   1   2  16        192.32        191.14         5.65 o                         
   2   2  16         18.89         15.65         3.42 o                         
   3   2  16         84.42         66.37         4.78 o                         
   4   2  16        181.95        195.39         7.02 o                         
   5   2  16         42.08         36.23         5.23 o                         
   6   2  16         14.88          3.80         5.64 o                         
   7   2  16          0.86         -1.34         5.43 o                         
   8   2  16         20.94         21.26         6.27 o                         
   9   2  16        106.85        103.76         7.87 o                         
  10   2  16        125.82        135.14         8.74 o                         
  11   2  16         69.78         65.19         7.88 o                         
  12   2  16         13.04         17.18         7.51 o                         
  13   2  16         23.22         26.84         8.33 o                         
 -20   3  16         63.39         68.15        11.25 o                         
 -19   3  16         25.98         34.86        11.12 o                         
 -18   3  16         46.16         48.85         7.52 o                         
 -17   3  16        105.22         97.50         7.54 o                         
 -16   3  16          2.87         -6.18         6.18 o                         
 -15   3  16          4.19         -2.20         6.01 o                         
 -14   3  16         30.35         34.64         6.21 o                         
 -13   3  16        103.87         96.19         6.12 o                         
 -12   3  16         17.00          8.92         6.04 o                         
 -11   3  16        417.52        388.17         9.04 o                         
 -10   3  16         99.02         99.37         5.34 o                         
  -9   3  16        357.27        317.88         7.25 o                         
  -8   3  16        141.92        147.94         6.57 o                         
  -7   3  16         92.80        106.99         8.41 o                         
  -6   3  16         74.39         68.77         3.84 o                         
  -5   3  16        359.74        323.61         6.30 o                         
  -4   3  16         29.34         22.77         3.47 o                         
  -3   3  16          9.26          2.37         2.73 o                         
  -2   3  16        344.63        316.41         6.17 o                         
  -1   3  16        264.28        247.54         8.10 o                         
   0   3  16         22.61          8.87         3.55 o                         
   1   3  16        235.16        192.10         6.29 o                         
   2   3  16        203.43        236.00         7.27 o                         
   3   3  16         12.94         19.59         4.58 o                         
   4   3  16          1.26         -0.89         5.31 o                         
   5   3  16          0.14         -5.66         5.66 o                         
   6   3  16         32.45         16.38         5.70 o                         
   7   3  16          7.04         -5.61         5.61 o                         
   8   3  16        143.88        141.40         7.86 o                         
   9   3  16          9.70         14.11         6.66 o                         
  10   3  16          6.27          0.74         7.99 o                         
  11   3  16          0.03          2.24        10.51 o                         
  12   3  16         12.11         35.37        10.34 o                         
  13   3  16         60.61         45.24        12.85 o                         
 -19   4  16         93.39        107.16        29.95 o                         
 -18   4  16         15.04         10.98        10.40 o                         
 -17   4  16         76.34         83.90         9.43 o                         
 -16   4  16        208.11        221.27        10.82 o                         
 -15   4  16         54.80         48.82         7.86 o                         
 -14   4  16          1.33         -6.67         6.67 o                         
 -13   4  16        131.19        125.67         8.31 o                         
 -12   4  16        607.09        603.26        13.45 o                         
 -11   4  16        332.43        321.88        10.96 o                         
 -10   4  16        475.31        468.31        10.81 o                         
  -9   4  16        199.83        205.30         7.54 o                         
  -8   4  16          9.29          7.45         4.59 o                         
  -7   4  16        217.75        213.14         7.02 o                         
  -6   4  16        503.58        505.84        10.55 o                         
  -5   4  16        137.80        141.00         5.81 o                         
  -4   4  16         42.36         44.16         4.19 o                         
  -3   4  16        573.84        558.00         9.14 o                         
  -2   4  16         18.34         26.03         4.65 o                         
  -1   4  16        881.47        875.45        13.29 o                         
   0   4  16       1129.62       1179.96        16.99 o                         
   1   4  16        316.80        334.00        10.45 o                         
   2   4  16         65.31         36.82         6.08 o                         
   3   4  16         79.52         65.17         7.50 o                         
   4   4  16        291.48        303.01        12.23 o                         
   5   4  16         18.28          4.40         7.28 o                         
   6   4  16         75.61         63.38         7.79 o                         
   7   4  16        195.24        170.55        13.63 o                         
   8   4  16         45.20         51.96         8.34 o                         
   9   4  16         23.18         15.57         8.18 o                         
  10   4  16         68.07         56.47         9.67 o                         
  11   4  16         37.40         25.94        12.56 o                         
 -17   5  16        170.92        155.65        10.97 o                         
 -16   5  16          7.64         -4.44         8.18 o                         
 -15   5  16        172.33        170.39        10.15 o                         
 -14   5  16        506.83        561.73        15.58 o                         
 -13   5  16         69.66         77.71         8.16 o                         
 -12   5  16        193.26        185.16        10.50 o                         
 -11   5  16        514.50        530.55        13.67 o                         
 -10   5  16        277.66        276.49        20.10 o                         
  -9   5  16         76.09         80.93         7.25 o                         
  -8   5  16        471.21        491.99        12.21 o                         
  -7   5  16        305.77        318.22        14.14 o                         
  -6   5  16          0.15          0.20         5.68 o                         
  -5   5  16        924.32        920.73        15.48 o                         
  -4   5  16       1327.70       1345.13        20.07 o                         
  -3   5  16         22.21         42.43         6.28 o                         
  -2   5  16        584.33        578.19        12.90 o                         
  -1   5  16        275.59        304.42        10.36 o                         
   0   5  16         42.75         39.21         6.37 o                         
   1   5  16        300.24        304.41        13.20 o                         
   2   5  16        343.36        373.89        12.95 o                         
   3   5  16        110.39        102.25         9.26 o                         
   4   5  16          0.23          5.34         9.16 o                         
   5   5  16        141.75        145.83        10.69 o                         
   6   5  16        152.45        155.96        10.13 o                         
   7   5  16         11.07          0.84         7.73 o                         
   8   5  16        156.31        152.25        10.54 o                         
   9   5  16        129.73        114.79        12.59 o                         
  10   5  16          4.63         -8.75         9.63 o                         
 -15   6  16         90.14         90.67        28.85 o                         
 -14   6  16          2.75         23.33         9.78 o                         
 -13   6  16        219.98        245.42        13.82 o                         
 -12   6  16         46.48         55.00         9.18 o                         
 -11   6  16         18.92          5.15         8.02 o                         
 -10   6  16         71.68         59.59         8.67 o                         
  -9   6  16        184.06        198.62        12.04 o                         
  -8   6  16         19.64         14.63         9.43 o                         
  -7   6  16         81.92         87.20         9.20 o                         
  -6   6  16        223.73        211.11        10.95 o                         
  -5   6  16        204.34        220.07        11.88 o                         
  -4   6  16        109.95        110.70        11.27 o                         
  -3   6  16        471.94        437.44        16.03 o                         
  -2   6  16        145.96        154.32        11.18 o                         
  -1   6  16         15.96         14.48         9.09 o                         
   0   6  16         44.02         37.85        11.89 o                         
   1   6  16         27.97         28.76         8.95 o                         
   2   6  16          0.14         -7.96         7.96 o                         
   3   6  16         37.81         45.29         9.56 o                         
   4   6  16        180.63        177.85        12.09 o                         
   5   6  16        144.90        141.16        11.62 o                         
   6   6  16          3.03        -11.07        11.07 o                         
   7   6  16         82.95         96.20        11.86 o                         
   8   6  16         14.72         11.28         9.66 o                         
 -11   7  16         64.60         62.06        12.90 o                         
 -10   7  16         45.56         52.23        12.09 o                         
  -9   7  16          0.12          2.07        10.25 o                         
  -8   7  16        127.83        127.07        13.71 o                         
  -7   7  16         18.67         30.21        10.68 o                         
  -6   7  16         11.98          2.64        10.16 o                         
  -5   7  16         36.63         33.56        11.03 o                         
  -4   7  16         82.13         94.72        11.69 o                         
  -3   7  16         15.37         33.05        12.51 o                         
  -2   7  16         35.43         55.04        13.33 o                         
  -1   7  16         13.74         14.24        12.12 o                         
   0   7  16          2.26          8.58        11.79 o                         
   1   7  16          2.08          5.00        11.65 o                         
   2   7  16          7.59         17.29        11.71 o                         
   3   7  16          7.14          9.14        11.36 o                         
   4   7  16          2.28         -0.29        11.50 o                         
 -21   1  17         68.23        101.21        20.61 o                         
 -20   1  17        190.77        174.20        11.15 o                         
 -19   1  17          0.09          2.88         7.25 o                         
 -18   1  17         81.96         83.37         8.08 o                         
 -17   1  17        102.95        117.61         7.61 o                         
 -16   1  17         99.04         95.24         6.79 o                         
 -15   1  17         50.37         21.83         7.25 o                         
 -14   1  17        162.06        160.54         9.58 o                         
 -13   1  17         34.76         26.85         5.59 o                         
 -12   1  17         12.87          5.64         4.29 o                         
 -11   1  17        379.59        402.02         9.17 o                         
 -10   1  17         32.00         30.35         3.85 o                         
  -9   1  17         34.67         28.78         3.79 o                         
  -8   1  17          2.31         -2.92         2.92 o                         
  -7   1  17        117.66        131.63         4.02 o                         
  -6   1  17        959.36        972.89         8.79 o                         
  -5   1  17        551.44        549.61         7.24 o                         
  -4   1  17        833.36        833.43         8.68 o                         
  -3   1  17         59.94         65.46         3.39 o                         
  -2   1  17        378.52        321.45         5.12 o                         
  -1   1  17        870.32        880.30         8.51 o                         
   0   1  17          2.01         -2.83         2.83 o                         
   1   1  17        930.58        903.82         9.29 o                         
   2   1  17         88.62        101.29         4.47 o                         
   3   1  17        319.63        308.02         6.81 o                         
   4   1  17         71.58         48.09         4.29 o                         
   5   1  17          3.35         -5.41         5.41 o                         
   6   1  17         64.54         42.01         6.76 o                         
   7   1  17          0.93         -5.94         5.94 o                         
   8   1  17          8.80         -1.89         6.25 o                         
   9   1  17        110.06        103.27         8.24 o                         
  10   1  17         32.83         33.62         7.44 o                         
  11   1  17         12.55         27.56         8.72 o                         
  12   1  17         96.65        120.93        12.66 o                         
  13   1  17        100.67         99.67        13.21 o                         
 -20   2  17          0.29         28.81         8.98 o                         
 -19   2  17        428.51        470.26        15.96 o                         
 -18   2  17        107.11         99.45         8.06 o                         
 -17   2  17          2.16         -6.13         6.13 o                         
 -16   2  17        330.43        340.98        11.11 o                         
 -15   2  17        674.30        673.92        12.72 o                         
 -14   2  17         10.76          5.82         6.29 o                         
 -13   2  17        805.16        757.29        12.15 o                         
 -12   2  17       1255.94       1288.34        19.06 o                         
 -11   2  17        323.72        309.39         8.77 o                         
 -10   2  17         54.75         51.97         5.17 o                         
  -9   2  17        489.55        487.81        11.07 o                         
  -8   2  17        404.43        380.38         7.05 o                         
  -7   2  17        229.16        198.17         5.55 o                         
  -6   2  17        952.71        956.66        11.00 o                         
  -5   2  17       2818.13       2695.92        29.18 o                         
  -4   2  17          0.46         -2.85         2.85 o                         
  -3   2  17         16.70         13.25         3.47 o                         
  -2   2  17         50.23         46.19         3.81 o                         
  -1   2  17        394.99        316.85         5.64 o                         
   0   2  17       2375.93       2336.91        20.92 o                         
   1   2  17        801.06        831.29        10.20 o                         
   2   2  17         20.20         21.90         3.75 o                         
   3   2  17         11.40          6.49         4.32 o                         
   4   2  17        499.39        492.99        10.52 o                         
   5   2  17         62.41         81.26         6.88 o                         
   6   2  17        119.77         91.12         7.09 o                         
   7   2  17        412.40        395.82        10.94 o                         
   8   2  17         99.40        108.41         7.28 o                         
   9   2  17         41.54         46.49         7.45 o                         
  10   2  17        149.99        122.67         9.50 o                         
  11   2  17        212.93        229.58        10.69 o                         
  12   2  17         66.83         94.75        12.69 o                         
  13   2  17          4.34          9.33        10.04 o                         
 -19   3  17         93.69        123.64        10.50 o                         
 -18   3  17        288.83        300.97        12.69 o                         
 -17   3  17        274.71        307.04        12.70 o                         
 -16   3  17         96.34         80.20         7.58 o                         
 -15   3  17         63.51         63.57         6.61 o                         
 -14   3  17        467.62        423.88        10.74 o                         
 -13   3  17        350.78        324.79         9.14 o                         
 -12   3  17        140.71        124.52         6.29 o                         
 -11   3  17        200.99        200.69         7.51 o                         
 -10   3  17        306.25        304.41         8.51 o                         
  -9   3  17         27.14         17.14         4.42 o                         
  -8   3  17        342.61        366.76         8.47 o                         
  -7   3  17        847.52        884.94        12.05 o                         
  -6   3  17         22.34          8.71         3.48 o                         
  -5   3  17        198.22        186.22         5.90 o                         
  -4   3  17        889.18        880.67        11.39 o                         
  -3   3  17        208.40        185.84         6.20 o                         
  -2   3  17          5.37         -3.74         3.74 o                         
  -1   3  17        302.53        306.27         7.32 o                         
   0   3  17        298.44        298.39         7.31 o                         
   1   3  17         11.53         14.97         4.12 o                         
   2   3  17        819.30        850.56        12.51 o                         
   3   3  17        656.66        717.63        12.91 o                         
   4   3  17         67.88         51.34         6.43 o                         
   5   3  17         38.16         15.76         5.77 o                         
   6   3  17        218.35        219.74         8.74 o                         
   7   3  17         27.29         25.44         6.24 o                         
   8   3  17         72.24         71.92         7.20 o                         
   9   3  17        165.21        130.54         9.83 o                         
  10   3  17         91.36         77.77        10.00 o                         
  11   3  17          8.24          5.14        11.15 o                         
  12   3  17        184.08        166.71        12.58 o                         
 -18   4  17        102.24        116.23        12.03 o                         
 -17   4  17          7.11         10.07         9.99 o                         
 -16   4  17        205.83        204.44        10.76 o                         
 -15   4  17        219.68        212.84        10.70 o                         
 -14   4  17          4.55         -6.36         6.36 o                         
 -13   4  17         48.68         42.43         7.03 o                         
 -12   4  17        161.46        164.79         8.34 o                         
 -11   4  17        105.74        138.18         7.90 o                         
 -10   4  17        140.68        148.62         7.78 o                         
  -9   4  17        154.24        171.83         7.18 o                         
  -8   4  17        254.54        277.52        10.48 o                         
  -7   4  17         15.30         17.24         5.91 o                         
  -6   4  17        485.86        489.80        11.17 o                         
  -5   4  17        334.50        341.71         8.94 o                         
  -4   4  17         21.41         24.43         5.60 o                         
  -3   4  17        197.36        208.11         8.64 o                         
  -2   4  17        535.16        536.61        12.29 o                         
  -1   4  17        230.93        257.82         9.62 o                         
   0   4  17        289.66        327.24         9.86 o                         
   1   4  17        378.09        418.74        10.54 o                         
   2   4  17         12.99          8.27         5.85 o                         
   3   4  17          2.62         -6.45         6.45 o                         
   4   4  17        128.47        131.71        14.24 o                         
   5   4  17        130.14        103.52         9.43 o                         
   6   4  17          8.27         -5.12         7.71 o                         
   7   4  17         57.84         67.02         9.24 o                         
   8   4  17         98.45        114.49         9.71 o                         
   9   4  17         13.65          4.98         8.86 o                         
  10   4  17         32.96         40.97        11.76 o                         
  11   4  17         63.90         86.11        12.12 o                         
 -16   5  17         16.03         37.87         9.11 o                         
 -15   5  17         23.00         13.69         8.56 o                         
 -14   5  17          0.44         19.19         7.60 o                         
 -13   5  17         28.24         27.55         7.54 o                         
 -12   5  17          3.95         14.15         7.24 o                         
 -11   5  17          4.59          9.82         7.00 o                         
 -10   5  17         23.78         25.55         7.68 o                         
  -9   5  17         26.73         30.98         7.20 o                         
  -8   5  17         10.94          0.83         6.23 o                         
  -7   5  17         33.10         28.03         6.30 o                         
  -6   5  17         10.80          3.60         6.00 o                         
  -5   5  17          6.87         36.88         7.07 o                         
  -4   5  17          5.95         33.02         6.51 o                         
  -3   5  17        192.06        211.81         9.76 o                         
  -2   5  17         92.16        110.18         7.51 o                         
  -1   5  17        115.16        115.67         7.69 o                         
   0   5  17         33.26         42.92         7.57 o                         
   1   5  17         54.86         52.74         7.77 o                         
   2   5  17        111.56        110.69         9.23 o                         
   3   5  17         47.58         55.78         9.51 o                         
   4   5  17         10.04          9.67         8.87 o                         
   5   5  17          0.17         -7.72         7.72 o                         
   6   5  17         14.21          2.29         7.87 o                         
   7   5  17         23.48         15.69         8.38 o                         
   8   5  17         11.51         10.37        11.11 o                         
   9   5  17          9.78          9.55         9.67 o                         
 -14   6  17         11.54          8.14         9.97 o                         
 -13   6  17         62.76         94.64        10.89 o                         
 -12   6  17        115.93        130.83        10.87 o                         
 -11   6  17         25.57         34.21         8.61 o                         
 -10   6  17          7.84         -6.89         8.54 o                         
  -9   6  17          2.00         -8.43         8.43 o                         
  -8   6  17          3.52         -8.01         8.01 o                         
  -7   6  17          3.58         -4.09         7.93 o                         
  -6   6  17         74.08         89.73        10.07 o                         
  -5   6  17        187.03        203.09        12.94 o                         
  -4   6  17         91.02        109.87        10.44 o                         
  -3   6  17          1.80         29.87        12.10 o                         
  -2   6  17         34.16         23.31         9.74 o                         
  -1   6  17        274.43        263.38        17.12 o                         
   0   6  17         94.34         87.04         9.92 o                         
   1   6  17         59.66         48.28         9.14 o                         
   2   6  17         48.87         40.49        10.51 o                         
   3   6  17         28.20         23.39         9.68 o                         
   4   6  17         10.64         -8.84         8.84 o                         
   5   6  17          1.69         -3.28        12.61 o                         
   6   6  17         11.35         18.73        10.05 o                         
   7   6  17         10.67         16.29        13.84 o                         
 -10   7  17         83.74         78.64        14.55 o                         
  -9   7  17          4.27         -9.79        10.04 o                         
  -8   7  17          6.73          8.64        10.80 o                         
  -7   7  17         77.94         91.56        13.30 o                         
  -6   7  17         71.70         97.91        14.87 o                         
  -5   7  17         30.89         41.89        12.27 o                         
  -4   7  17        305.26        400.86        25.73 o                         
  -3   7  17        244.75        239.90        22.88 o                         
  -2   7  17         12.47         37.88        15.41 o                         
  -1   7  17         70.61         87.99        48.50 o                         
   0   7  17          8.48         47.73        13.74 o                         
   1   7  17         17.41         24.36        11.56 o                         
   2   7  17         57.03         50.28        11.72 o                         
   3   7  17         80.31         85.77        12.62 o                         
 -20   0  18          2.77         -8.39        11.70 o                         
 -19   0  18         39.71         36.92        11.43 o                         
 -18   0  18        753.05        760.08        23.71 o                         
 -17   0  18         68.23         77.69        11.68 o                         
 -16   0  18        260.85        288.10        16.70 o                         
 -15   0  18        822.48        889.64        26.27 o                         
 -14   0  18        108.96        106.04         9.40 o                         
 -13   0  18        773.73        724.27        20.04 o                         
 -12   0  18       1119.53       1067.60        25.57 o                         
 -11   0  18        191.09        179.37        12.47 o                         
 -10   0  18        293.67        280.32        10.01 o                         
  -9   0  18         18.94         11.08         4.31 o                         
  -8   0  18          7.69         16.92         7.32 o                         
  -7   0  18        110.96        123.67         9.83 o                         
  -6   0  18       1702.71       1653.22        27.18 o                         
  -5   0  18       1142.82       1177.20        17.34 o                         
  -4   0  18       2019.12       1947.80        23.39 o                         
  -3   0  18       1127.44       1011.80        15.78 o                         
  -2   0  18         30.76          2.37         5.86 o                         
  -1   0  18         28.93          7.62         4.42 o                         
   0   0  18         10.01         -4.40         4.40 o                         
   1   0  18       1787.96       1775.45        30.75 o                         
   2   0  18        350.45        381.93         9.82 o                         
   3   0  18         11.61          1.07         4.80 o                         
   4   0  18         45.45         53.89         6.85 o                         
   5   0  18          9.36          7.89         6.00 o                         
   6   0  18          0.50         -7.41         7.41 o                         
   7   0  18         34.20         14.93         8.94 o                         
   8   0  18        304.39        276.92        22.17 o                         
   9   0  18         19.44          7.79        12.54 o                         
  10   0  18          0.34          2.90        12.15 o                         
  11   0  18        310.20        342.05        22.41 o                         
  12   0  18        359.66        473.63        54.13 o                         
  13   0  18          4.98          8.98        28.58 o                         
 -20   1  18        111.08         97.23        11.60 o                         
 -19   1  18         97.19         95.97         8.73 o                         
 -18   1  18         22.38         34.13         7.24 o                         
 -17   1  18        634.07        713.71        16.34 o                         
 -16   1  18        421.81        480.40        13.85 o                         
 -15   1  18         17.32         -3.97         5.86 o                         
 -14   1  18        549.34        540.81        12.04 o                         
 -13   1  18        419.63        388.18        10.37 o                         
 -12   1  18         34.37         12.38         5.69 o                         
 -11   1  18        217.46        218.03         7.14 o                         
 -10   1  18        402.01        415.03         8.18 o                         
  -9   1  18          3.09         -3.58         3.58 o                         
  -8   1  18          7.62          9.25         5.37 o                         
  -7   1  18       1072.53       1096.70        11.52 o                         
  -6   1  18        328.97        335.67         7.12 o                         
  -5   1  18         27.93         29.62         3.71 o                         
  -4   1  18        326.73        333.79         6.01 o                         
  -3   1  18         88.10         84.58         4.60 o                         
  -2   1  18         13.80          4.44         3.08 o                         
  -1   1  18        183.71        174.35         5.42 o                         
   0   1  18        170.90        168.66         4.70 o                         
   1   1  18         51.33         62.58         3.89 o                         
   2   1  18        677.45        607.01         9.23 o                         
   3   1  18        575.95        607.14        10.11 o                         
   4   1  18         59.50         61.65         6.07 o                         
   5   1  18          1.59         -5.27         5.27 o                         
   6   1  18         29.60         13.30         6.22 o                         
   7   1  18        181.19        179.21        10.33 o                         
   8   1  18          1.78         -6.50         6.50 o                         
   9   1  18         13.47         -3.56         7.26 o                         
  10   1  18         95.54         87.70         9.67 o                         
  11   1  18         23.41         34.07         9.85 o
[truncated: 102,466 more chars]
